# Supplementary material for: CitrusKB: a comprehensive knowledge base for transcriptome and interactome of Citrus spp. infected by Xanthomonas citri subsp. citri at different infection stages
Source: Database (Oxford). 2020 Nov 11;2020:baaa081. doi: 10.1093/database/baaa081 (PMC7904050; doi:10.1093/database/baaa081)
Supplement: baaa081_Supp [file baaa081_supp.zip]

Archive with 2 entries (2 files):
- Table_S1.xls
- Table_S2.xls
