# Supplementary material for: CitrusKB: a comprehensive knowledge base for transcriptome and interactome of Citrus spp. infected by Xanthomonas citri subsp. citri at different infection stages
Source: Database (Oxford). 2020 Nov 11;2020:baaa081. doi: 10.1093/database/baaa081 (PMC7904050; doi:10.1093/database/baaa081)
Supplement: baaa081_Supp [file baaa081_supp.zip › Table_S1.xls]

## Sheet: Up-regulated genes
Table S1A
KUMQUAT	PK-ST	PR-VAL	HAM-BA	MEXICAN	KUMQUAT|PK-ST	KUMQUAT|PR-VAL	KUMQUAT|HAM-BA	KUMQUAT|MEXICAN	PK-ST|PR-VAL	PK-ST|HAM-BA	PK-ST|MEXICAN	PR-VAL|HAM-BA	PR-VAL|MEXICAN	HAM-BA|MEXICAN	KUMQUAT|PK-ST|PR-VAL	KUMQUAT|PK-ST|HAM-BA	KUMQUAT|PK-ST|MEXICAN	KUMQUAT|PR-VAL|HAM-BA	KUMQUAT|PR-VAL|MEXICAN	KUMQUAT|HAM-BA|MEXICAN	PK-ST|PR-VAL|HAM-BA	PK-ST|PR-VAL|MEXICAN	PK-ST|HAM-BA|MEXICAN	PR-VAL|HAM-BA|MEXICAN	KUMQUAT|PK-ST|PR-VAL|HAM-BA	KUMQUAT|PK-ST|PR-VAL|MEXICAN	KUMQUAT|PK-ST|HAM-BA|MEXICAN	KUMQUAT|PR-VAL|HAM-BA|MEXICAN	PK-ST|PR-VAL|HAM-BA|MEXICAN	KUMQUAT|PK-ST|PR-VAL|HAM-BA|MEXICAN
TCONS_00021597	TCONS_00041812	TCONS_00029335	TCONS_00011410	TCONS_00017330	TCONS_00092281	TCONS_00081956	TCONS_00025933	TCONS_00038887	TCONS_00089138	TCONS_00034466	TCONS_00088289	TCONS_00082098	TCONS_00058210	TCONS_00090000	TCONS_00028940	TCONS_00045377	TCONS_00020539	TCONS_00052485	TCONS_00002483	TCONS_00070300	TCONS_00021218	TCONS_00007542	TCONS_00055057	TCONS_00092404	TCONS_00014143	TCONS_00022536	TCONS_00083179	TCONS_00051639	TCONS_00019735	TCONS_00085005
TCONS_00044146	TCONS_00083716	TCONS_00044575	TCONS_00021838	TCONS_00038722	TCONS_00039970	TCONS_00068881	TCONS_00038854	TCONS_00094615	TCONS_00019000	TCONS_00058470	TCONS_00048276	TCONS_00064413	TCONS_00002364	TCONS_00006522	TCONS_00028941	TCONS_00045804	TCONS_00087610	TCONS_00070287	TCONS_00007816	TCONS_00060642	TCONS_00086182	TCONS_00032734	TCONS_00037152	TCONS_00005392	TCONS_00034463	TCONS_00003043	TCONS_00088840	TCONS_00072087	TCONS_00041356	TCONS_00038280
TCONS_00050575	TCONS_00087708	TCONS_00045167	TCONS_00061822	TCONS_00091627	TCONS_00032533	TCONS_00083968	TCONS_00050434	TCONS_00090238	TCONS_00030919	TCONS_00085631	TCONS_00054327	TCONS_00018787	TCONS_00001953	TCONS_00030217	TCONS_00049444	TCONS_00076401	TCONS_00082072	TCONS_00009760	TCONS_00007819	TCONS_00028040	TCONS_00094264	TCONS_00032735	TCONS_00005853	TCONS_00005391	TCONS_00069843	TCONS_00014740	TCONS_00010070	TCONS_00072091	TCONS_00010311	TCONS_00058489
TCONS_00067443	TCONS_00087688	TCONS_00071941	TCONS_00074147	TCONS_00002435	TCONS_00055498	TCONS_00077473	TCONS_00054713	TCONS_00082974	TCONS_00019001	TCONS_00087693	TCONS_00086222	TCONS_00095053	TCONS_00005107	TCONS_00095021	TCONS_00071948	TCONS_00070501	TCONS_00092036	TCONS_00062014	TCONS_00007817	TCONS_00039333	TCONS_00006911	TCONS_00034500	TCONS_00048112	TCONS_00003919	TCONS_00069846	TCONS_00037308	TCONS_00080678	TCONS_00084478	TCONS_00073808	TCONS_00039222
TCONS_00090472	TCONS_00087246	TCONS_00036837	TCONS_00086632	TCONS_00040349	TCONS_00014376	TCONS_00077476	TCONS_00054714	TCONS_00020913	TCONS_00019003	TCONS_00091512	TCONS_00078256	TCONS_00069855	TCONS_00005103	TCONS_00088627	TCONS_00031029	TCONS_00093357	TCONS_00066350	TCONS_00061878	TCONS_00053878	TCONS_00013743	TCONS_00043856	TCONS_00006424	TCONS_00033590	TCONS_00055053	TCONS_00065778	TCONS_00087501	TCONS_00010069	TCONS_00079209	TCONS_00025468	TCONS_00060771
TCONS_00068164	TCONS_00093648	TCONS_00084493	TCONS_00094506	TCONS_00040351	TCONS_00005270	TCONS_00083355	TCONS_00054716	TCONS_00095549	TCONS_00058249	TCONS_00018044	TCONS_00078253	TCONS_00050404		TCONS_00088851	TCONS_00086760	TCONS_00037499	TCONS_00066351	TCONS_00045744	TCONS_00053398	TCONS_00013746	TCONS_00028143	TCONS_00033125	TCONS_00033589	TCONS_00016879	TCONS_00034462		TCONS_00044335	TCONS_00050983	TCONS_00014469	TCONS_00085018
TCONS_00057372	TCONS_00088286	TCONS_00047824	TCONS_00094854	TCONS_00091628	TCONS_00005266	TCONS_00030253	TCONS_00090942	TCONS_00090841	TCONS_00092583	TCONS_00037724	TCONS_00093254	TCONS_00060967		TCONS_00087284	TCONS_00049018	TCONS_00088327	TCONS_00057077	TCONS_00045745	TCONS_00053400	TCONS_00064856	TCONS_00058676	TCONS_00037280	TCONS_00033588	TCONS_00064233	TCONS_00024028		TCONS_00091911	TCONS_00030320	TCONS_00010309	TCONS_00086891
TCONS_00031972	TCONS_00088285	TCONS_00029334	TCONS_00062536	TCONS_00040345	TCONS_00058597	TCONS_00010239	TCONS_00068338	TCONS_00023651	TCONS_00031123	TCONS_00090725	TCONS_00066378	TCONS_00003420		TCONS_00092173	TCONS_00034666	TCONS_00088318	TCONS_00071579	TCONS_00045743	TCONS_00086882	TCONS_00078042	TCONS_00088128	TCONS_00011652	TCONS_00060022	TCONS_00073805	TCONS_00003140		TCONS_00084343	TCONS_00002974	TCONS_00025705	TCONS_00072082
TCONS_00011637	TCONS_00088284	TCONS_00071943	TCONS_00079569	TCONS_00040347	TCONS_00012468	TCONS_00043277	TCONS_00022629	TCONS_00045874	TCONS_00027571	TCONS_00090723	TCONS_00042503	TCONS_00039878		TCONS_00095027	TCONS_00034668	TCONS_00061216	TCONS_00071581	TCONS_00047487	TCONS_00031899	TCONS_00047100	TCONS_00040506	TCONS_00011653	TCONS_00063694	TCONS_00026502	TCONS_00081883		TCONS_00029093	TCONS_00079212	TCONS_00010310	TCONS_00080772
TCONS_00092008	TCONS_00038745	TCONS_00032613	TCONS_00084353	TCONS_00040343	TCONS_00058600	TCONS_00012743	TCONS_00022630	TCONS_00077294	TCONS_00055771	TCONS_00090726	TCONS_00031342	TCONS_00038268		TCONS_00092247	TCONS_00090209	TCONS_00073853	TCONS_00058503	TCONS_00051200	TCONS_00003241	TCONS_00047099	TCONS_00060555	TCONS_00094186	TCONS_00054324	TCONS_00026501	TCONS_00046436		TCONS_00013176	TCONS_00068406	TCONS_00037624	TCONS_00072083
TCONS_00020896	TCONS_00038747	TCONS_00046154	TCONS_00063929	TCONS_00069738	TCONS_00082370	TCONS_00050075	TCONS_00066978	TCONS_00003893	TCONS_00028700	TCONS_00090724	TCONS_00034453	TCONS_00025301		TCONS_00000251	TCONS_00010471	TCONS_00095644	TCONS_00057076	TCONS_00041239	TCONS_00033333	TCONS_00047101	TCONS_00015690	TCONS_00001099	TCONS_00037208	TCONS_00048702	TCONS_00070096		TCONS_00013178	TCONS_00041022	TCONS_00065324	TCONS_00072084
TCONS_00020891	TCONS_00088291	TCONS_00039520	TCONS_00057985	TCONS_00065263	TCONS_00087503	TCONS_00064433	TCONS_00090940	TCONS_00045817	TCONS_00075745	TCONS_00064993	TCONS_00016360	TCONS_00061369		TCONS_00004646	TCONS_00009717	TCONS_00089832	TCONS_00086339	TCONS_00041238	TCONS_00003230	TCONS_00090414	TCONS_00078849	TCONS_00001102	TCONS_00054325	TCONS_00048704	TCONS_00049745		TCONS_00013180	TCONS_00030065	TCONS_00054320	TCONS_00009841
TCONS_00042059	TCONS_00052744	TCONS_00013413	TCONS_00019959	TCONS_00083771	TCONS_00031084	TCONS_00072885	TCONS_00033763	TCONS_00029922	TCONS_00065880	TCONS_00003240	TCONS_00046277	TCONS_00086188		TCONS_00065783	TCONS_00062602	TCONS_00057417	TCONS_00064410	TCONS_00020885	TCONS_00068989	TCONS_00019819	TCONS_00060564	TCONS_00024864	TCONS_00075456	TCONS_00063461	TCONS_00029121		TCONS_00077109	TCONS_00081307	TCONS_00087322	TCONS_00094591
TCONS_00088919	TCONS_00050211	TCONS_00013408	TCONS_00086935	TCONS_00043925	TCONS_00091723	TCONS_00085037	TCONS_00090941	TCONS_00045820	TCONS_00028697	TCONS_00062448	TCONS_00038435	TCONS_00021924		TCONS_00010885	TCONS_00071950	TCONS_00041287	TCONS_00090813	TCONS_00059765	TCONS_00067665	TCONS_00030362	TCONS_00046824	TCONS_00024860	TCONS_00045466	TCONS_00074959	TCONS_00029122		TCONS_00084886	TCONS_00085007	TCONS_00058605	TCONS_00050659
TCONS_00088920	TCONS_00052741	TCONS_00026273	TCONS_00046121	TCONS_00059123	TCONS_00059157	TCONS_00086759	TCONS_00063851	TCONS_00031114	TCONS_00065881	TCONS_00018095	TCONS_00082052	TCONS_00021922		TCONS_00042333	TCONS_00062601	TCONS_00041141	TCONS_00090814	TCONS_00066121	TCONS_00067662	TCONS_00018212	TCONS_00063161	TCONS_00024859	TCONS_00075453	TCONS_00078384	TCONS_00079238		TCONS_00059413	TCONS_00092405	TCONS_00058604	TCONS_00050658
TCONS_00089333	TCONS_00012379	TCONS_00046871	TCONS_00070889	TCONS_00027099	TCONS_00088295	TCONS_00005085	TCONS_00046013	TCONS_00031115	TCONS_00022763	TCONS_00034807	TCONS_00082053	TCONS_00021923		TCONS_00034551	TCONS_00038105	TCONS_00041290		TCONS_00064078	TCONS_00067663	TCONS_00039971	TCONS_00024798	TCONS_00024858	TCONS_00043836	TCONS_00023486	TCONS_00093126		TCONS_00016595	TCONS_00088839	TCONS_00093534	TCONS_00083475
TCONS_00046714	TCONS_00012380	TCONS_00004444	TCONS_00042285	TCONS_00038724	TCONS_00081511	TCONS_00041048	TCONS_00095104	TCONS_00072266	TCONS_00060329	TCONS_00062449	TCONS_00011809	TCONS_00053044		TCONS_00027300	TCONS_00038103	TCONS_00081773		TCONS_00095327	TCONS_00011576	TCONS_00030359	TCONS_00026925	TCONS_00024861	TCONS_00075458	TCONS_00082487	TCONS_00070095		TCONS_00073663	TCONS_00012029	TCONS_00048540	TCONS_00091910
TCONS_00079432	TCONS_00037917	TCONS_00029741	TCONS_00027240	TCONS_00065262	TCONS_00089440	TCONS_00002975	TCONS_00035567	TCONS_00062696	TCONS_00056224	TCONS_00074782	TCONS_00019252	TCONS_00053045		TCONS_00024078	TCONS_00068501	TCONS_00018857		TCONS_00062100	TCONS_00011577	TCONS_00029117	TCONS_00052481	TCONS_00027205	TCONS_00009208	TCONS_00013916	TCONS_00020119		TCONS_00029497	TCONS_00058948	TCONS_00087321	TCONS_00042445
TCONS_00093362	TCONS_00011711	TCONS_00029742	TCONS_00038335	TCONS_00062632	TCONS_00052614	TCONS_00013042	TCONS_00095739	TCONS_00090451	TCONS_00058751	TCONS_00073331	TCONS_00019248	TCONS_00062391		TCONS_00063384	TCONS_00030269	TCONS_00038019		TCONS_00041091		TCONS_00030365	TCONS_00055600		TCONS_00045467	TCONS_00014656	TCONS_00034467		TCONS_00029014	TCONS_00051100	TCONS_00019337	TCONS_00051144
TCONS_00050518	TCONS_00054917	TCONS_00012559	TCONS_00022447	TCONS_00053428	TCONS_00052615	TCONS_00013043	TCONS_00095740	TCONS_00090453	TCONS_00093660	TCONS_00006964	TCONS_00077206	TCONS_00070799		TCONS_00012076	TCONS_00068502	TCONS_00038271		TCONS_00038869		TCONS_00007959	TCONS_00088881		TCONS_00031639	TCONS_00013396	TCONS_00026709		TCONS_00075630		TCONS_00017755	TCONS_00035725
TCONS_00050530	TCONS_00011714	TCONS_00026218	TCONS_00022445	TCONS_00047993	TCONS_00081513	TCONS_00005029	TCONS_00082869	TCONS_00090454	TCONS_00059387	TCONS_00092604	TCONS_00077207	TCONS_00091494		TCONS_00080166	TCONS_00008715	TCONS_00083685		TCONS_00048990		TCONS_00030360	TCONS_00095185		TCONS_00028236	TCONS_00036129	TCONS_00020411		TCONS_00092494		TCONS_00006248	TCONS_00000285
TCONS_00008392	TCONS_00010772	TCONS_00026227	TCONS_00022448	TCONS_00053426	TCONS_00084835	TCONS_00005018	TCONS_00056370	TCONS_00025978	TCONS_00025184	TCONS_00093276	TCONS_00021763	TCONS_00070587		TCONS_00018420	TCONS_00030975	TCONS_00056786		TCONS_00048991		TCONS_00060586	TCONS_00025486		TCONS_00031640	TCONS_00045388	TCONS_00034468		TCONS_00004271		TCONS_00007958	TCONS_00025743
TCONS_00050519	TCONS_00089815	TCONS_00015169	TCONS_00029272	TCONS_00053432	TCONS_00034038	TCONS_00005017	TCONS_00095108	TCONS_00009431	TCONS_00073771	TCONS_00064731	TCONS_00025446	TCONS_00073244		TCONS_00063382	TCONS_00013602	TCONS_00090083		TCONS_00060277		TCONS_00051101	TCONS_00052645		TCONS_00031872		TCONS_00022618		TCONS_00001750		TCONS_00023487	TCONS_00015801
TCONS_00047755	TCONS_00014739	TCONS_00015166	TCONS_00022676	TCONS_00062633	TCONS_00034037	TCONS_00005021	TCONS_00079208	TCONS_00057787	TCONS_00090218	TCONS_00092279	TCONS_00046968	TCONS_00029287		TCONS_00027404	TCONS_00061545	TCONS_00047613		TCONS_00072447		TCONS_00051103	TCONS_00054726		TCONS_00079760		TCONS_00022619		TCONS_00080501		TCONS_00049979	TCONS_00007839
TCONS_00008390	TCONS_00081520	TCONS_00029557	TCONS_00001273	TCONS_00053429	TCONS_00063709	TCONS_00005030	TCONS_00082866	TCONS_00071837	TCONS_00003995	TCONS_00026794	TCONS_00095172	TCONS_00029286		TCONS_00035986	TCONS_00025706	TCONS_00016732		TCONS_00056006		TCONS_00059296	TCONS_00027871		TCONS_00010734		TCONS_00022620		TCONS_00083773		TCONS_00073431	TCONS_00077113
TCONS_00044895	TCONS_00011715	TCONS_00027712	TCONS_00072635	TCONS_00053436	TCONS_00072287	TCONS_00048919	TCONS_00082864	TCONS_00055497	TCONS_00003996	TCONS_00068118	TCONS_00095171	TCONS_00081067		TCONS_00050473	TCONS_00067084	TCONS_00010727		TCONS_00056008		TCONS_00042996	TCONS_00047183		TCONS_00010312		TCONS_00070255		TCONS_00083775		TCONS_00080509	TCONS_00013917
TCONS_00085340	TCONS_00080508	TCONS_00050170	TCONS_00089185	TCONS_00083505	TCONS_00093517	TCONS_00079350	TCONS_00047459	TCONS_00071839	TCONS_00039522	TCONS_00026792	TCONS_00070659	TCONS_00028645		TCONS_00046440	TCONS_00067082	TCONS_00063842		TCONS_00031974		TCONS_00045200	TCONS_00016458		TCONS_00025466		TCONS_00092375		TCONS_00084344		TCONS_00074746	TCONS_00083550
TCONS_00091954	TCONS_00090642	TCONS_00007320	TCONS_00024009	TCONS_00095423	TCONS_00072286	TCONS_00001659	TCONS_00082867	TCONS_00019821	TCONS_00055315	TCONS_00089816	TCONS_00070660	TCONS_00045379		TCONS_00006416	TCONS_00051425	TCONS_00063840		TCONS_00042764		TCONS_00021087	TCONS_00039517		TCONS_00087324		TCONS_00063884		TCONS_00081990		TCONS_00055058	TCONS_00008376
TCONS_00047010	TCONS_00006920	TCONS_00050171	TCONS_00042282	TCONS_00000750	TCONS_00004032	TCONS_00001658	TCONS_00073220	TCONS_00088152	TCONS_00005195	TCONS_00058251	TCONS_00077985	TCONS_00076815		TCONS_00031131		TCONS_00078895		TCONS_00040581		TCONS_00094969	TCONS_00050771		TCONS_00052021		TCONS_00092374		TCONS_00081991		TCONS_00050299	TCONS_00038551
TCONS_00048920	TCONS_00087371	TCONS_00007313	TCONS_00084044	TCONS_00056540	TCONS_00071025	TCONS_00020829	TCONS_00010728	TCONS_00090635	TCONS_00001031	TCONS_00048224	TCONS_00083297	TCONS_00047486		TCONS_00061715		TCONS_00078898		TCONS_00041462		TCONS_00059297	TCONS_00071332		TCONS_00024910		TCONS_00038281		TCONS_00033336		TCONS_00044763	TCONS_00093969
TCONS_00034889	TCONS_00087128	TCONS_00050865	TCONS_00024191	TCONS_00072870	TCONS_00072490	TCONS_00005308	TCONS_00088570	TCONS_00058860	TCONS_00095279	TCONS_00064841	TCONS_00081800	TCONS_00078791		TCONS_00086637		TCONS_00061448		TCONS_00074563			TCONS_00035992		TCONS_00024911		TCONS_00074340		TCONS_00059300		TCONS_00095511	TCONS_00018840
TCONS_00020098	TCONS_00094205	TCONS_00047524	TCONS_00076600	TCONS_00000752	TCONS_00083222	TCONS_00022264	TCONS_00003541	TCONS_00001907	TCONS_00021885	TCONS_00039940	TCONS_00073675	TCONS_00053989		TCONS_00086636		TCONS_00033337		TCONS_00088659			TCONS_00019934		TCONS_00024909		TCONS_00016276		TCONS_00091339		TCONS_00010175	TCONS_00035123
TCONS_00020099	TCONS_00081518	TCONS_00000439	TCONS_00003982	TCONS_00035784	TCONS_00024521	TCONS_00022263	TCONS_00094534	TCONS_00042166	TCONS_00070371	TCONS_00062136	TCONS_00073671	TCONS_00038409		TCONS_00006761		TCONS_00085683		TCONS_00042093			TCONS_00001517		TCONS_00048110		TCONS_00010806		TCONS_00002247		TCONS_00056548	TCONS_00038550
TCONS_00067716	TCONS_00087129	TCONS_00027415	TCONS_00053087	TCONS_00035242	TCONS_00001027	TCONS_00004842	TCONS_00066292	TCONS_00010558	TCONS_00075608	TCONS_00041268	TCONS_00050676	TCONS_00062562		TCONS_00052265		TCONS_00085682		TCONS_00093541			TCONS_00028234		TCONS_00048111		TCONS_00091568		TCONS_00057953		TCONS_00050206	TCONS_00023067
TCONS_00086508	TCONS_00089109	TCONS_00035540	TCONS_00048676	TCONS_00095367	TCONS_00058397	TCONS_00094057	TCONS_00051931	TCONS_00012860	TCONS_00056226	TCONS_00062133	TCONS_00045352	TCONS_00038328		TCONS_00086043		TCONS_00079141		TCONS_00050741			TCONS_00095568		TCONS_00095138		TCONS_00091570		TCONS_00063631		TCONS_00017660	TCONS_00060244
TCONS_00076999	TCONS_00060974	TCONS_00047971	TCONS_00047718	TCONS_00035772	TCONS_00058457	TCONS_00017878	TCONS_00066290	TCONS_00045815	TCONS_00056227	TCONS_00092717	TCONS_00050653	TCONS_00038327		TCONS_00054817		TCONS_00043503		TCONS_00026716			TCONS_00034499		TCONS_00060017		TCONS_00060966		TCONS_00085122		TCONS_00064717	TCONS_00060243
TCONS_00061476	TCONS_00029507	TCONS_00066557	TCONS_00047721	TCONS_00035770	TCONS_00077635	TCONS_00073903	TCONS_00088846	TCONS_00047103	TCONS_00082164	TCONS_00023403	TCONS_00050656	TCONS_00054777		TCONS_00054819		TCONS_00066166		TCONS_00031205			TCONS_00080040		TCONS_00057115		TCONS_00037497		TCONS_00054928		TCONS_00074710	TCONS_00018692
TCONS_00044667	TCONS_00040769	TCONS_00085941	TCONS_00092451	TCONS_00056528	TCONS_00021368	TCONS_00042541	TCONS_00088847	TCONS_00051943	TCONS_00082163	TCONS_00054326	TCONS_00022861	TCONS_00066170		TCONS_00048705		TCONS_00090244		TCONS_00035605			TCONS_00077152		TCONS_00015762		TCONS_00016379		TCONS_00086381		TCONS_00021613	TCONS_00023068
TCONS_00036096	TCONS_00082631	TCONS_00077925	TCONS_00074336	TCONS_00060709	TCONS_00010003	TCONS_00026237	TCONS_00059003		TCONS_00040123	TCONS_00032512	TCONS_00067426	TCONS_00014666		TCONS_00080143		TCONS_00015468		TCONS_00094185			TCONS_00076591		TCONS_00072423		TCONS_00016384		TCONS_00087609		TCONS_00000452	TCONS_00011997
TCONS_00065443	TCONS_00069280	TCONS_00077928	TCONS_00038406	TCONS_00035792	TCONS_00020089	TCONS_00026239	TCONS_00081751		TCONS_00049222	TCONS_00023274	TCONS_00037478	TCONS_00039918		TCONS_00030545		TCONS_00066167		TCONS_00015732			TCONS_00070698		TCONS_00015763		TCONS_00015367		TCONS_00092785		TCONS_00074709	TCONS_00018837
TCONS_00077984	TCONS_00039058	TCONS_00033057	TCONS_00006955	TCONS_00072479	TCONS_00020083	TCONS_00026238	TCONS_00081750		TCONS_00049223	TCONS_00037408	TCONS_00037929	TCONS_00058481		TCONS_00010090		TCONS_00016232		TCONS_00084752			TCONS_00051155		TCONS_00018024		TCONS_00091487		TCONS_00092786		TCONS_00057151	TCONS_00018835
TCONS_00062276	TCONS_00027668	TCONS_00034498	TCONS_00020537	TCONS_00083506	TCONS_00020085	TCONS_00052699	TCONS_00055504		TCONS_00022076	TCONS_00013384	TCONS_00070829	TCONS_00030923		TCONS_00041275		TCONS_00037784		TCONS_00018822			TCONS_00076589		TCONS_00056161		TCONS_00004490				TCONS_00065942	TCONS_00063788
TCONS_00024495	TCONS_00027666	TCONS_00008781	TCONS_00084843	TCONS_00047546	TCONS_00051918	TCONS_00043441	TCONS_00090741		TCONS_00093106	TCONS_00013386	TCONS_00070832	TCONS_00030921		TCONS_00030766		TCONS_00073330		TCONS_00048985			TCONS_00048860		TCONS_00009986		TCONS_00019938				TCONS_00028235	TCONS_00042034
TCONS_00035265	TCONS_00052697	TCONS_00003231	TCONS_00035832	TCONS_00072477	TCONS_00039968	TCONS_00016901	TCONS_00037317		TCONS_00003045	TCONS_00045973	TCONS_00081049	TCONS_00030926		TCONS_00086919		TCONS_00034942		TCONS_00043080			TCONS_00056799		TCONS_00041766		TCONS_00004489				TCONS_00028233	TCONS_00080679
TCONS_00094696	TCONS_00091963	TCONS_00077927	TCONS_00078884	TCONS_00060711	TCONS_00077441	TCONS_00050157	TCONS_00071908		TCONS_00016501	TCONS_00009982	TCONS_00081043	TCONS_00045711		TCONS_00086923		TCONS_00014662		TCONS_00034839			TCONS_00087580		TCONS_00062861		TCONS_00022827				TCONS_00028230	TCONS_00040059
TCONS_00092705	TCONS_00052695	TCONS_00032057	TCONS_00032448	TCONS_00013347	TCONS_00077442	TCONS_00026241	TCONS_00074567		TCONS_00024713	TCONS_00022374	TCONS_00081042	TCONS_00079407		TCONS_00014040		TCONS_00084444		TCONS_00075847			TCONS_00026045		TCONS_00062860		TCONS_00083683				TCONS_00045465	TCONS_00040060
TCONS_00047545	TCONS_00031108	TCONS_00055365	TCONS_00088453	TCONS_00060707	TCONS_00004117	TCONS_00050159	TCONS_00072221		TCONS_00010736	TCONS_00017614	TCONS_00084974	TCONS_00008976		TCONS_00027403		TCONS_00024555		TCONS_00034840			TCONS_00084513		TCONS_00034619		TCONS_00083684				TCONS_00004300	TCONS_00022480
TCONS_00066237	TCONS_00052698	TCONS_00025941	TCONS_00072199	TCONS_00060708	TCONS_00051924	TCONS_00026243	TCONS_00072220		TCONS_00010738	TCONS_00038255	TCONS_00090881	TCONS_00070288		TCONS_00023453		TCONS_00074781		TCONS_00081445			TCONS_00027766		TCONS_00091521		TCONS_00083691				TCONS_00022028	TCONS_00042035
TCONS_00046976	TCONS_00082771	TCONS_00026150	TCONS_00042192	TCONS_00030410	TCONS_00051925	TCONS_00020692	TCONS_00095607		TCONS_00010737	TCONS_00039877	TCONS_00065517	TCONS_00041240		TCONS_00067013		TCONS_00078340		TCONS_00081455			TCONS_00045087		TCONS_00005770		TCONS_00066281				TCONS_00028231	TCONS_00042033
TCONS_00030500	TCONS_00003694	TCONS_00024704	TCONS_00092048	TCONS_00059417	TCONS_00004118	TCONS_00051131	TCONS_00093455		TCONS_00041208	TCONS_00062857	TCONS_00018546	TCONS_00015556		TCONS_00067010		TCONS_00042777		TCONS_00081458			TCONS_00095278		TCONS_00056576		TCONS_00021009				TCONS_00028232	TCONS_00083789
TCONS_00029925	TCONS_00014833	TCONS_00093333	TCONS_00087686	TCONS_00076580	TCONS_00055250	TCONS_00065406	TCONS_00043425		TCONS_00086856	TCONS_00067364	TCONS_00018545	TCONS_00017757		TCONS_00020739		TCONS_00088559		TCONS_00087824			TCONS_00057301		TCONS_00015807		TCONS_00076206				TCONS_00020847	TCONS_00042037
TCONS_00029921	TCONS_00010230	TCONS_00041680	TCONS_00037738	TCONS_00022626	TCONS_00063711	TCONS_00031107	TCONS_00057149		TCONS_00044565	TCONS_00084686	TCONS_00018548	TCONS_00041021		TCONS_00020735		TCONS_00042084		TCONS_00007744			TCONS_00031507		TCONS_00039648		TCONS_00032858				TCONS_00043883	TCONS_00083778
TCONS_00003234	TCONS_00010231	TCONS_00008719	TCONS_00037741	TCONS_00059416	TCONS_00063705	TCONS_00002004	TCONS_00055501		TCONS_00080735	TCONS_00062858	TCONS_00018550	TCONS_00022564		TCONS_00073889		TCONS_00082324		TCONS_00051090			TCONS_00044202		TCONS_00027156		TCONS_00032859				TCONS_00011502	TCONS_00083780
TCONS_00047607	TCONS_00094117	TCONS_00053395	TCONS_00039582	TCONS_00077913	TCONS_00028957	TCONS_00024853	TCONS_00095606			TCONS_00053747	TCONS_00021208	TCONS_00050610		TCONS_00074806		TCONS_00058477		TCONS_00020828			TCONS_00084536		TCONS_00072556		TCONS_00094672				TCONS_00011504	TCONS_00042031
TCONS_00039711	TCONS_00064036	TCONS_00027498	TCONS_00074493	TCONS_00056539	TCONS_00084495	TCONS_00065410	TCONS_00034131			TCONS_00054285	TCONS_00021211	TCONS_00043183		TCONS_00020737		TCONS_00058479		TCONS_00020824			TCONS_00040446		TCONS_00013648		TCONS_00094669				TCONS_00038825	TCONS_00068522
TCONS_00078413	TCONS_00050287	TCONS_00008720	TCONS_00074494	TCONS_00047547	TCONS_00051426	TCONS_00012264	TCONS_00059004			TCONS_00024314	TCONS_00064611	TCONS_00058606		TCONS_00020734		TCONS_00094625		TCONS_00051735			TCONS_00008311		TCONS_00006312		TCONS_00063839				TCONS_00077110	TCONS_00014174
TCONS_00005961	TCONS_00071611	TCONS_00087306	TCONS_00081068	TCONS_00009909		TCONS_00002001	TCONS_00008346			TCONS_00038402	TCONS_00095469	TCONS_00057699		TCONS_00043205		TCONS_00016731		TCONS_00051733			TCONS_00015485		TCONS_00049181		TCONS_00017173				TCONS_00004236	TCONS_00050842
TCONS_00047626	TCONS_00076842	TCONS_00069762	TCONS_00019195	TCONS_00009912		TCONS_00005734	TCONS_00029264			TCONS_00025427	TCONS_00054354	TCONS_00022566		TCONS_00020736		TCONS_00020084		TCONS_00059109			TCONS_00071508		TCONS_00042376		TCONS_00054771				TCONS_00009703	TCONS_00066736
TCONS_00056002	TCONS_00079671	TCONS_00084746	TCONS_00077794	TCONS_00003303		TCONS_00092366	TCONS_00041089			TCONS_00023332		TCONS_00033086		TCONS_00006704		TCONS_00017314		TCONS_00022092			TCONS_00071512		TCONS_00092887		TCONS_00014179				TCONS_00009704	TCONS_00004235
TCONS_00056003	TCONS_00071070	TCONS_00027500	TCONS_00035706	TCONS_00008032		TCONS_00048646	TCONS_00090315			TCONS_00093316		TCONS_00057506		TCONS_00074805		TCONS_00000074		TCONS_00051734			TCONS_00000440		TCONS_00010026		TCONS_00031277				TCONS_00055207	TCONS_00059394
TCONS_00040962	TCONS_00067584	TCONS_00022986	TCONS_00039086	TCONS_00012383		TCONS_00048653	TCONS_00018530			TCONS_00051852		TCONS_00072474		TCONS_00074802		TCONS_00059043		TCONS_00018818			TCONS_00037496		TCONS_00010025		TCONS_00014180				TCONS_00055202	TCONS_00050843
TCONS_00040964	TCONS_00079670	TCONS_00090623	TCONS_00038354	TCONS_00015898		TCONS_00048645	TCONS_00022539			TCONS_00093267		TCONS_00078472		TCONS_00043204		TCONS_00014207		TCONS_00022093			TCONS_00082505		TCONS_00076364		TCONS_00016571				TCONS_00055204	TCONS_00029504
TCONS_00006857	TCONS_00093037	TCONS_00065491	TCONS_00086510	TCONS_00015899		TCONS_00048642	TCONS_00045138			TCONS_00026760		TCONS_00020409		TCONS_00074803		TCONS_00011584		TCONS_00018816			TCONS_00034098		TCONS_00009269		TCONS_00040584				TCONS_00070235	TCONS_00029506
TCONS_00078553	TCONS_00093036	TCONS_00054709	TCONS_00035159	TCONS_00019155		TCONS_00029525	TCONS_00051861			TCONS_00075383		TCONS_00010565		TCONS_00076718		TCONS_00011583		TCONS_00010877			TCONS_00010169		TCONS_00070012		TCONS_00044572				TCONS_00068503	TCONS_00043550
TCONS_00005885	TCONS_00038760	TCONS_00060206	TCONS_00032660	TCONS_00019156		TCONS_00009863	TCONS_00055702			TCONS_00050429		TCONS_00033789		TCONS_00006834		TCONS_00011585		TCONS_00066341			TCONS_00068115		TCONS_00093391		TCONS_00082352				TCONS_00046139	TCONS_00059399
TCONS_00005879	TCONS_00071071	TCONS_00027499	TCONS_00036695	TCONS_00019157		TCONS_00009860	TCONS_00072551			TCONS_00041993		TCONS_00013125		TCONS_00003361		TCONS_00008072		TCONS_00021911			TCONS_00073432		TCONS_00065775		TCONS_00067618				TCONS_00024025	TCONS_00059396
TCONS_00005881	TCONS_00076843	TCONS_00044429	TCONS_00038355	TCONS_00022080		TCONS_00009862	TCONS_00087500			TCONS_00031198		TCONS_00078450		TCONS_00063460		TCONS_00041253		TCONS_00042805			TCONS_00068117		TCONS_00090347		TCONS_00082353				TCONS_00046137	TCONS_00059395
TCONS_00074223	TCONS_00026231	TCONS_00028983	TCONS_00030101	TCONS_00024067		TCONS_00051672	TCONS_00034322			TCONS_00018831		TCONS_00028656		TCONS_00063456		TCONS_00008073		TCONS_00003325			TCONS_00058585		TCONS_00090348		TCONS_00046583				TCONS_00019247	TCONS_00037477
TCONS_00082895	TCONS_00026232	TCONS_00052562	TCONS_00051710	TCONS_00029064		TCONS_00011565	TCONS_00034317			TCONS_00037349		TCONS_00054050				TCONS_00041257		TCONS_00030536			TCONS_00052276		TCONS_00093703		TCONS_00055673				TCONS_00083546	TCONS_00030484
TCONS_00082897	TCONS_00056588	TCONS_00026274	TCONS_00093031	TCONS_00029112		TCONS_00083969	TCONS_00049994			TCONS_00037350		TCONS_00035034				TCONS_00041254		TCONS_00078774			TCONS_00005794		TCONS_00090878		TCONS_00055499				TCONS_00067079	TCONS_00030483
TCONS_00082893	TCONS_00011400	TCONS_00029479	TCONS_00041738	TCONS_00038208		TCONS_00078409	TCONS_00079549			TCONS_00083711		TCONS_00000897				TCONS_00050554		TCONS_00030542			TCONS_00086174		TCONS_00090876		TCONS_00092296				TCONS_00067080	TCONS_00052356
TCONS_00088780	TCONS_00012162	TCONS_00068805	TCONS_00051714	TCONS_00041676		TCONS_00078412	TCONS_00034316			TCONS_00033689		TCONS_00022316				TCONS_00016532		TCONS_00030543			TCONS_00018025		TCONS_00090877		TCONS_00037628				TCONS_00082488	TCONS_00068926
TCONS_00013630	TCONS_00093910	TCONS_00026276	TCONS_00043658	TCONS_00041816		TCONS_00014285	TCONS_00050734			TCONS_00020954		TCONS_00052419				TCONS_00029135		TCONS_00094387			TCONS_00021150		TCONS_00065771		TCONS_00057133				TCONS_00082486	TCONS_00057353
TCONS_00059874	TCONS_00011059	TCONS_00087239	TCONS_00087192	TCONS_00042737		TCONS_00093857	TCONS_00050732			TCONS_00044968		TCONS_00003921				TCONS_00010119		TCONS_00078775			TCONS_00034967		TCONS_00086367		TCONS_00092297				TCONS_00006801	TCONS_00045715
TCONS_00082892	TCONS_00051511	TCONS_00087238	TCONS_00000934	TCONS_00043220		TCONS_00068561	TCONS_00075768			TCONS_00054869		TCONS_00003920				TCONS_00045840		TCONS_00078776			TCONS_00036932		TCONS_00065773		TCONS_00055525				TCONS_00033715	TCONS_00010273
TCONS_00048206	TCONS_00051513	TCONS_00037048	TCONS_00050995	TCONS_00043270		TCONS_00002477	TCONS_00026892			TCONS_00067473		TCONS_00040800				TCONS_00018729		TCONS_00077463			TCONS_00082932		TCONS_00086157		TCONS_00022280				TCONS_00018963	TCONS_00010284
TCONS_00088781	TCONS_00053261	TCONS_00043996	TCONS_00057726	TCONS_00049560		TCONS_00002479	TCONS_00093207			TCONS_00014915		TCONS_00068743				TCONS_00039350		TCONS_00069068			TCONS_00049659		TCONS_00003412		TCONS_00086834				TCONS_00018968	TCONS_00010272
TCONS_00059875	TCONS_00071613	TCONS_00015168	TCONS_00093368	TCONS_00049764		TCONS_00026789	TCONS_00026889			TCONS_00030858		TCONS_00068741				TCONS_00050425		TCONS_00093985			TCONS_00032557		TCONS_00086143		TCONS_00081437				TCONS_00016052	TCONS_00046258
TCONS_00072448	TCONS_00051920	TCONS_00021752	TCONS_00010190	TCONS_00055491		TCONS_00045608	TCONS_00003713			TCONS_00065322		TCONS_00006247				TCONS_00054867		TCONS_00042597			TCONS_00015312		TCONS_00083377		TCONS_00034633				TCONS_00016056	TCONS_00076458
TCONS_00088783	TCONS_00053260	TCONS_00045367	TCONS_00036866	TCONS_00057762		TCONS_00022996	TCONS_00026882			TCONS_00088629		TCONS_00077380				TCONS_00059336		TCONS_00033471			TCONS_00095184		TCONS_00094673		TCONS_00052403				TCONS_00086148	TCONS_00034620
TCONS_00012771	TCONS_00024516	TCONS_00043999	TCONS_00053016	TCONS_00057784		TCONS_00007650	TCONS_00031916			TCONS_00031725		TCONS_00000305				TCONS_00061230		TCONS_00033470			TCONS_00047201		TCONS_00088679		TCONS_00085646				TCONS_00086149	TCONS_00049496
TCONS_00012770	TCONS_00009393	TCONS_00019132	TCONS_00082823	TCONS_00060604		TCONS_00052399	TCONS_00088872			TCONS_00038708		TCONS_00094665				TCONS_00021353		TCONS_00092949			TCONS_00047200		TCONS_00090346		TCONS_00033340				TCONS_00015705	TCONS_00049495
TCONS_00089449	TCONS_00035074	TCONS_00009613	TCONS_00034963	TCONS_00060606		TCONS_00088938	TCONS_00026883			TCONS_00088628		TCONS_00062614				TCONS_00073383		TCONS_00055195			TCONS_00053196		TCONS_00001477		TCONS_00052424				TCONS_00015709	TCONS_00016184
TCONS_00019471	TCONS_00018783	TCONS_00077923	TCONS_00007623	TCONS_00062114		TCONS_00051932	TCONS_00075770			TCONS_00038709		TCONS_00010197				TCONS_00073384		TCONS_00067640			TCONS_00037513		TCONS_00019112		TCONS_00052486				TCONS_00089308	TCONS_00016095
TCONS_00081448	TCONS_00091382	TCONS_00039994	TCONS_00005632	TCONS_00063511		TCONS_00019069	TCONS_00026888			TCONS_00048466		TCONS_00001951				TCONS_00057860		TCONS_00028728			TCONS_00063774		TCONS_00036501		TCONS_00087418				TCONS_00037625	TCONS_00016183
TCONS_00049668	TCONS_00035194	TCONS_00016534	TCONS_00042676	TCONS_00065326		TCONS_00018009	TCONS_00026885			TCONS_00038712		TCONS_00000303				TCONS_00057861		TCONS_00028729			TCONS_00003462		TCONS_00046667		TCONS_00049063				TCONS_00038431	TCONS_00018457
TCONS_00085922	TCONS_00013378	TCONS_00045303	TCONS_00026334	TCONS_00065327		TCONS_00043323	TCONS_00026890			TCONS_00040296		TCONS_00094668				TCONS_00014919		TCONS_00015670			TCONS_00003464		TCONS_00011673		TCONS_00055500				TCONS_00045868	TCONS_00018717
TCONS_00090298	TCONS_00013377	TCONS_00044427	TCONS_00085315	TCONS_00066194		TCONS_00018022	TCONS_00044359			TCONS_00038707		TCONS_00055127				TCONS_00019484		TCONS_00020889			TCONS_00003461		TCONS_00011674		TCONS_00010439				TCONS_00042776	TCONS_00026521
TCONS_00008160	TCONS_00009394	TCONS_00044428	TCONS_00029006	TCONS_00066195		TCONS_00072022	TCONS_00084385			TCONS_00005178		TCONS_00094667				TCONS_00046572		TCONS_00020888			TCONS_00005852		TCONS_00011784		TCONS_00074557				TCONS_00086158	TCONS_00026522
TCONS_00087596	TCONS_00079701	TCONS_00002585	TCONS_00085313	TCONS_00066921		TCONS_00009327	TCONS_00009124			TCONS_00058325		TCONS_00001952						TCONS_00020887			TCONS_00005846				TCONS_00041991				TCONS_00086159	TCONS_00028601
TCONS_00093975	TCONS_00013380	TCONS_00071502	TCONS_00086694	TCONS_00066925		TCONS_00069432	TCONS_00086121			TCONS_00058323		TCONS_00009917						TCONS_00054159			TCONS_00005845				TCONS_00095019				TCONS_00049540	TCONS_00033480
TCONS_00086374	TCONS_00045488	TCONS_00053396	TCONS_00024661	TCONS_00067475		TCONS_00065320	TCONS_00009120			TCONS_00039804		TCONS_00050895						TCONS_00033256			TCONS_00082255				TCONS_00095016				TCONS_00092994	TCONS_00047377
TCONS_00063092	TCONS_00042334	TCONS_00062761	TCONS_00086848	TCONS_00067771		TCONS_00065317	TCONS_00093206			TCONS_00082318		TCONS_00014455						TCONS_00092055			TCONS_00028324				TCONS_00095020				TCONS_00046185	TCONS_00084601
TCONS_00083126	TCONS_00046251	TCONS_00055463	TCONS_00046094	TCONS_00069039		TCONS_00075364	TCONS_00009119			TCONS_00002484		TCONS_00062618						TCONS_00026893			TCONS_00067510				TCONS_00020060				TCONS_00046187	TCONS_00086633
TCONS_00073304	TCONS_00051520	TCONS_00002588	TCONS_00083352	TCONS_00069490		TCONS_00004839	TCONS_00009118			TCONS_00056269		TCONS_00056166						TCONS_00051890			TCONS_00019635				TCONS_00023783				TCONS_00084189	TCONS_00031330
TCONS_00078573	TCONS_00025964	TCONS_00016526	TCONS_00052764	TCONS_00072568		TCONS_00004840	TCONS_00010927			TCONS_00060912		TCONS_00082997						TCONS_00051888			TCONS_00062312				TCONS_00023124				TCONS_00084188	TCONS_00060569
TCONS_00066238	TCONS_00005342	TCONS_00026049	TCONS_00051669	TCONS_00074116		TCONS_00077983	TCONS_00010924			TCONS_00042795		TCONS_00057236						TCONS_00021361			TCONS_00071707				TCONS_00076770				TCONS_00086151	TCONS_00060570
TCONS_00065647	TCONS_00092730	TCONS_00030971	TCONS_00052760	TCONS_00074118		TCONS_00077982	TCONS_00060205			TCONS_00060173		TCONS_00022702						TCONS_00026751			TCONS_00037576				TCONS_00040073				TCONS_00084193	TCONS_00059543
TCONS_00090013	TCONS_00039903	TCONS_00030972	TCONS_00046095	TCONS_00078071		TCONS_00042647	TCONS_00024855			TCONS_00090077		TCONS_00001515						TCONS_00026747			TCONS_00045803				TCONS_00058525				TCONS_00066156	TCONS_00034243
TCONS_00016451	TCONS_00084540	TCONS_00069935	TCONS_00078416	TCONS_00078987		TCONS_00042646	TCONS_00069355			TCONS_00010307		TCONS_00095166						TCONS_00026743			TCONS_00020778				TCONS_00023680				TCONS_00028228	TCONS_00073429
TCONS_00077373	TCONS_00060634	TCONS_00026715	TCONS_00080216	TCONS_00080078		TCONS_00067087	TCONS_00007880			TCONS_00044336		TCONS_00082639						TCONS_00040679			TCONS_00047196				TCONS_00086827				TCONS_00093970	TCONS_00041572
TCONS_00063127	TCONS_00046257	TCONS_00045659	TCONS_00025415	TCONS_00080080		TCONS_00010528	TCONS_00087852			TCONS_00009442		TCONS_00003233						TCONS_00046224			TCONS_00047203				TCONS_00059368				TCONS_00066354	TCONS_00044948
TCONS_00095170	TCONS_00046252	TCONS_00013333	TCONS_00052765	TCONS_00080082		TCONS_00011568	TCONS_00007137			TCONS_00083086		TCONS_00088940						TCONS_00083024			TCONS_00068143				TCONS_00058530				TCONS_00071002	TCONS_00039020
TCONS_00048841	TCONS_00091561	TCONS_00008284	TCONS_00013577	TCONS_00080083		TCONS_00010515	TCONS_00059909			TCONS_00025204		TCONS_00027588						TCONS_00040124			TCONS_00082979				TCONS_00035026				TCONS_00017876	TCONS_00084847
TCONS_00065645	TCONS_00073880	TCONS_00000188	TCONS_00034542	TCONS_00082320		TCONS_00010513	TCONS_00059919			TCONS_00015821		TCONS_00088482						TCONS_00023897			TCONS_00015034				TCONS_00033362				TCONS_00017877	TCONS_00023950
TCONS_00093800	TCONS_00017260	TCONS_00059120	TCONS_00087934	TCONS_00082321		TCONS_00011573	TCONS_00059908			TCONS_00010102		TCONS_00005387						TCONS_00023891			TCONS_00095633				TCONS_00031242				TCONS_00037490	TCONS_00050960
TCONS_00023277	TCONS_00091563	TCONS_00068106	TCONS_00009433	TCONS_00082405		TCONS_00010511	TCONS_00047778			TCONS_00010104		TCONS_00027587						TCONS_00023892			TCONS_00092990				TCONS_00031074				TCONS_00080680	TCONS_00023949
TCONS_00027853	TCONS_00005338	TCONS_00040709	TCONS_00075372	TCONS_00082769		TCONS_00039193	TCONS_00041523			TCONS_00095610		TCONS_00027590						TCONS_00003388			TCONS_00003332				TCONS_00033366				TCONS_00067236	TCONS_00092003
TCONS_00027855	TCONS_00005333	TCONS_00057873	TCONS_00089428	TCONS_00084154		TCONS_00040415	TCONS_00022631			TCONS_00074130		TCONS_00017454						TCONS_00029374			TCONS_00022728				TCONS_00031241				TCONS_00040913	TCONS_00054930
TCONS_00011199	TCONS_00093894	TCONS_00054049	TCONS_00044369	TCONS_00084408		TCONS_00066912	TCONS_00051280			TCONS_00094942		TCONS_00053988						TCONS_00046015			TCONS_00022727				TCONS_00031240				TCONS_00018754	TCONS_00060836
TCONS_00052278	TCONS_00005341	TCONS_00027713	TCONS_00009437	TCONS_00084649		TCONS_00005767	TCONS_00035565			TCONS_00049594		TCONS_00053986						TCONS_00065996			TCONS_00010208				TCONS_00031239				TCONS_00029559	TCONS_00077111
TCONS_00071901	TCONS_00046254	TCONS_00076754	TCONS_00089935	TCONS_00085166		TCONS_00070809	TCONS_00035566			TCONS_00074131		TCONS_00069845						TCONS_00029373			TCONS_00091298				TCONS_00044571				TCONS_00029560	TCONS_00058523
TCONS_00087342	TCONS_00015435	TCONS_00008671	TCONS_00079762	TCONS_00085532			TCONS_00062672			TCONS_00010106		TCONS_00070286						TCONS_00029289			TCONS_00091938				TCONS_00022091				TCONS_00029558	TCONS_00006900
TCONS_00035077	TCONS_00005352	TCONS_00060217	TCONS_00084287	TCONS_00085533			TCONS_00031782			TCONS_00092185		TCONS_00091493						TCONS_00032791			TCONS_00043894				TCONS_00094311				TCONS_00067234	TCONS_00083174
TCONS_00059931	TCONS_00072267	TCONS_00021221	TCONS_00087963	TCONS_00085777			TCONS_00051887			TCONS_00046814		TCONS_00024010						TCONS_00066023			TCONS_00055972				TCONS_00042798				TCONS_00042038	TCONS_00049779
TCONS_00081606	TCONS_00005346	TCONS_00090219	TCONS_00084814	TCONS_00085778			TCONS_00015755			TCONS_00090169		TCONS_00053994						TCONS_00024677			TCONS_00072269				TCONS_00044733				TCONS_00068523	TCONS_00073423
TCONS_00041961	TCONS_00005351	TCONS_00060218	TCONS_00083058	TCONS_00085779			TCONS_00051889			TCONS_00095729		TCONS_00040801						TCONS_00081875			TCONS_00072271				TCONS_00024235				TCONS_00043667	TCONS_00094946
TCONS_00060550	TCONS_00070661	TCONS_00010122	TCONS_00087964	TCONS_00085784			TCONS_00004498			TCONS_00074286		TCONS_00054420						TCONS_00081877			TCONS_00072274				TCONS_00017240				TCONS_00020745	TCONS_00090053
TCONS_00081969	TCONS_00033426	TCONS_00049589	TCONS_00089933	TCONS_00085786			TCONS_00024024			TCONS_00053238		TCONS_00038789						TCONS_00013330			TCONS_00072275				TCONS_00068492				TCONS_00057414	TCONS_00028555
TCONS_00060833	TCONS_00037518	TCONS_00066196	TCONS_00083461	TCONS_00085832			TCONS_00004499			TCONS_00040353		TCONS_00082761						TCONS_00066022			TCONS_00034615				TCONS_00095636				TCONS_00003065	TCONS_00060600
TCONS_00081971	TCONS_00065946	TCONS_00025540	TCONS_00051658	TCONS_00085833			TCONS_00024168			TCONS_00040354		TCONS_00088852						TCONS_00081874			TCONS_00045738				TCONS_00068496				TCONS_00010101	TCONS_00050052
TCONS_00092976	TCONS_00047494	TCONS_00053940	TCONS_00041777	TCONS_00085836			TCONS_00010880			TCONS_00092338		TCONS_00017852						TCONS_00081876			TCONS_00079709				TCONS_00006304				TCONS_00068505	TCONS_00019849
TCONS_00081974	TCONS_00015436	TCONS_00053740	TCONS_00013607	TCONS_00085840			TCONS_00067689			TCONS_00051783		TCONS_00017812						TCONS_00081080			TCONS_00077837				TCONS_00008101				TCONS_00029043	TCONS_00018120
TCONS_00094267	TCONS_00051519	TCONS_00008995	TCONS_00025391	TCONS_00085841			TCONS_00037503			TCONS_00045808		TCONS_00045272						TCONS_00016582			TCONS_00094098				TCONS_00057696				TCONS_00006726	TCONS_00065086
TCONS_00078754	TCONS_00063255	TCONS_00067256	TCONS_00095734	TCONS_00085845			TCONS_00037502			TCONS_00045809		TCONS_00035572						TCONS_00016586			TCONS_00094095				TCONS_00042250				TCONS_00029042	TCONS_00065085
TCONS_00092510	TCONS_00079727	TCONS_00000184	TCONS_00046706	TCONS_00085849			TCONS_00067683			TCONS_00015704		TCONS_00035574						TCONS_00053329			TCONS_00094097				TCONS_00008100				TCONS_00032793	TCONS_00022612
TCONS_00070380	TCONS_00028740	TCONS_00061192	TCONS_00082830	TCONS_00085851			TCONS_00045318			TCONS_00049284		TCONS_00094823						TCONS_00081081			TCONS_00079412				TCONS_00057697				TCONS_00012641	TCONS_00022615
TCONS_00056665	TCONS_00039960	TCONS_00057424	TCONS_00093636	TCONS_00085852			TCONS_00025469			TCONS_00051780		TCONS_00069066						TCONS_00045689			TCONS_00090064				TCONS_00022580				TCONS_00012639	TCONS_00022611
TCONS_00095005	TCONS_00032502	TCONS_00029452	TCONS_00087935	TCONS_00085853			TCONS_00053961			TCONS_00016283		TCONS_00035830						TCONS_00045686			TCONS_00079409				TCONS_00066988				TCONS_00083782	TCONS_00065084
TCONS_00081967	TCONS_00062824	TCONS_00064250	TCONS_00090909	TCONS_00085854			TCONS_00053962			TCONS_00083088		TCONS_00031340						TCONS_00065755			TCONS_00079408				TCONS_00091818				TCONS_00083781	TCONS_00091362
TCONS_00081970	TCONS_00028739	TCONS_00067737	TCONS_00031477	TCONS_00085856			TCONS_00065757			TCONS_00093040		TCONS_00093538						TCONS_00055828			TCONS_00079410				TCONS_00007279				TCONS_00083788	TCONS_00075694
TCONS_00080391	TCONS_00065945	TCONS_00023355	TCONS_00056655	TCONS_00086089			TCONS_00065756			TCONS_00028142		TCONS_00084697						TCONS_00065752			TCONS_00033708				TCONS_00004338				TCONS_00023390	TCONS_00075695
TCONS_00082371	TCONS_00039424	TCONS_00006643	TCONS_00084289	TCONS_00086875			TCONS_00053520			TCONS_00071925		TCONS_00084448						TCONS_00003342			TCONS_00079411				TCONS_00022584				TCONS_00042030	TCONS_00068990
TCONS_00068172	TCONS_00065944	TCONS_00070051	TCONS_00053846	TCONS_00087378			TCONS_00012927			TCONS_00066692		TCONS_00041224						TCONS_00003338			TCONS_00078737				TCONS_00022581				TCONS_00001422	TCONS_00011970
TCONS_00085925	TCONS_00050031	TCONS_00023354	TCONS_00084286	TCONS_00087380			TCONS_00028742			TCONS_00027384		TCONS_00053192						TCONS_00003339			TCONS_00078736				TCONS_00053991				TCONS_00084191	TCONS_00011971
TCONS_00056660	TCONS_00007064	TCONS_00055126	TCONS_00040666	TCONS_00087383			TCONS_00012928			TCONS_00049592		TCONS_00064084						TCONS_00003341			TCONS_00076780				TCONS_00059114				TCONS_00084192	TCONS_00069995
TCONS_00085924	TCONS_00041284	TCONS_00021001	TCONS_00084284	TCONS_00087386			TCONS_00037888			TCONS_00051781		TCONS_00073245						TCONS_00003337			TCONS_00014395				TCONS_00053993				TCONS_00084187	TCONS_00020241
TCONS_00091208	TCONS_00084682	TCONS_00001956	TCONS_00091736	TCONS_00087387			TCONS_00005191			TCONS_00018728		TCONS_00073247						TCONS_00045822			TCONS_00079501				TCONS_00047191				TCONS_00005293	TCONS_00073730
TCONS_00039341	TCONS_00037278	TCONS_00037312	TCONS_00092886	TCONS_00087389			TCONS_00053819			TCONS_00027381		TCONS_00021453						TCONS_00050687			TCONS_00062450				TCONS_00004038				TCONS_00005294	TCONS_00024693
TCONS_00069449	TCONS_00041285	TCONS_00021002	TCONS_00032648	TCONS_00087644			TCONS_00090063			TCONS_00039876		TCONS_00038410						TCONS_00025946			TCONS_00043575				TCONS_00062278				TCONS_00027174	TCONS_00024223
TCONS_00087671	TCONS_00078260	TCONS_00011428	TCONS_00059669	TCONS_00087758			TCONS_00028855			TCONS_00095239		TCONS_00021450						TCONS_00054238			TCONS_00043574				TCONS_00059115					TCONS_00024224
TCONS_00090185	TCONS_00084683	TCONS_00065767	TCONS_00003347	TCONS_00087759			TCONS_00061896			TCONS_00091511		TCONS_00017853						TCONS_00013927			TCONS_00069832				TCONS_00022780					TCONS_00042767
TCONS_00019246	TCONS_00079724	TCONS_00073913	TCONS_00006510	TCONS_00088177			TCONS_00061895			TCONS_00053779		TCONS_00079346						TCONS_00003336			TCONS_00023778				TCONS_00059168					TCONS_00024354
TCONS_00056659	TCONS_00058247	TCONS_00052573	TCONS_00059660	TCONS_00088438			TCONS_00082083			TCONS_00049674								TCONS_00038868			TCONS_00023780				TCONS_00034464					TCONS_00050876
TCONS_00045378	TCONS_00029480	TCONS_00012744	TCONS_00051402	TCONS_00088444						TCONS_00068114								TCONS_00013926			TCONS_00059764				TCONS_00058475					TCONS_00083920
TCONS_00076768	TCONS_00036232	TCONS_00048363	TCONS_00006515	TCONS_00088543						TCONS_00068123								TCONS_00010597			TCONS_00020150				TCONS_00092988					TCONS_00075805
TCONS_00081364	TCONS_00073582	TCONS_00052572	TCONS_00059661	TCONS_00088835						TCONS_00005622								TCONS_00041380			TCONS_00062132				TCONS_00042666					TCONS_00082857
TCONS_00067570	TCONS_00094394	TCONS_00028394	TCONS_00059620	TCONS_00089013						TCONS_00095136								TCONS_00010596			TCONS_00093484				TCONS_00067442					TCONS_00000249
TCONS_00034899	TCONS_00046096	TCONS_00010559	TCONS_00051404	TCONS_00089531						TCONS_00095135								TCONS_00036615			TCONS_00051642				TCONS_00020102					TCONS_00088127
TCONS_00034900	TCONS_00046098	TCONS_00010560	TCONS_00035046	TCONS_00089532						TCONS_00024370								TCONS_00094753			TCONS_00057740				TCONS_00020104					TCONS_00061654
TCONS_00081756	TCONS_00046097	TCONS_00045184	TCONS_00054191	TCONS_00090011						TCONS_00085283								TCONS_00014290			TCONS_00057738				TCONS_00020103					TCONS_00031132
TCONS_00089120	TCONS_00062206	TCONS_00038261	TCONS_00003632	TCONS_00090091						TCONS_00065157								TCONS_00014287			TCONS_00057741				TCONS_00047775					TCONS_00053190
TCONS_00025470	TCONS_00032614	TCONS_00029523	TCONS_00044979	TCONS_00090094						TCONS_00065155								TCONS_00095069			TCONS_00044971				TCONS_00052919					TCONS_00011593
TCONS_00083367	TCONS_00010688	TCONS_00020790	TCONS_00044977	TCONS_00090429						TCONS_00091596								TCONS_00036504			TCONS_00044972				TCONS_00051462					TCONS_00066962
TCONS_00037498	TCONS_00051785	TCONS_00020792	TCONS_00035048	TCONS_00090897						TCONS_00065156								TCONS_00009297			TCONS_00032193				TCONS_00057752					TCONS_00066963
TCONS_00040976	TCONS_00010691	TCONS_00038260	TCONS_00037649	TCONS_00092284						TCONS_00056578								TCONS_00020856			TCONS_00037774				TCONS_00041226					TCONS_00025185
TCONS_00063938	TCONS_00029454	TCONS_00022766	TCONS_00037650	TCONS_00092466						TCONS_00056577								TCONS_00001311			TCONS_00043623				TCONS_00034970					TCONS_00025186
TCONS_00059983	TCONS_00091331	TCONS_00019180	TCONS_00038339	TCONS_00093023						TCONS_00009987								TCONS_00009296			TCONS_00003554				TCONS_00052917					TCONS_00088886
TCONS_00068518	TCONS_00063941	TCONS_00012444	TCONS_00038332	TCONS_00093727						TCONS_00009976								TCONS_00084596			TCONS_00071400				TCONS_00011849					TCONS_00030016
TCONS_00048842	TCONS_00091685	TCONS_00005196	TCONS_00038331	TCONS_00094196						TCONS_00009977								TCONS_00065847			TCONS_00057044				TCONS_00052918					TCONS_00042822
TCONS_00081233	TCONS_00039791	TCONS_00007877	TCONS_00038407	TCONS_00094202						TCONS_00009975								TCONS_00037508			TCONS_00071423				TCONS_00054293					TCONS_00025187
TCONS_00088253	TCONS_00095554	TCONS_00007869	TCONS_00036374	TCONS_00094203						TCONS_00024932								TCONS_00001312			TCONS_00041629				TCONS_00032140					TCONS_00044060
TCONS_00003727	TCONS_00045181	TCONS_00007866	TCONS_00084419	TCONS_00094223						TCONS_00014649								TCONS_00006956			TCONS_00053688				TCONS_00045279					TCONS_00088884
TCONS_00027090	TCONS_00091908	TCONS_00021011	TCONS_00084418	TCONS_00094224						TCONS_00014648								TCONS_00022453			TCONS_00037651				TCONS_00045280					TCONS_00035886
TCONS_00081757	TCONS_00054323	TCONS_00077930	TCONS_00069435	TCONS_00095007						TCONS_00009980								TCONS_00041331			TCONS_00018308				TCONS_00045281					TCONS_00044059
TCONS_00084981	TCONS_00036279	TCONS_00082640	TCONS_00026400	TCONS_00095008						TCONS_00025940								TCONS_00013489			TCONS_00084198				TCONS_00034569					TCONS_00074107
TCONS_00087334	TCONS_00070700	TCONS_00009750	TCONS_00024199	TCONS_00095010						TCONS_00029674								TCONS_00040373			TCONS_00082532				TCONS_00016729					TCONS_00006627
TCONS_00037500	TCONS_00079484	TCONS_00023538	TCONS_00074456	TCONS_00095011						TCONS_00029673								TCONS_00076452			TCONS_00082524				TCONS_00055188					TCONS_00014279
TCONS_00000883	TCONS_00095692	TCONS_00026228	TCONS_00034448	TCONS_00095639						TCONS_00067844								TCONS_00053880			TCONS_00082527				TCONS_00055194					TCONS_00014277
TCONS_00018807	TCONS_00095691	TCONS_00064108	TCONS_00037180	TCONS_00095682						TCONS_00029676								TCONS_00040372			TCONS_00082531				TCONS_00019199					TCONS_00053618
TCONS_00056032	TCONS_00029455	TCONS_00010628	TCONS_00053697	TCONS_00086108						TCONS_00005383								TCONS_00043761			TCONS_00056153				TCONS_00058140					TCONS_00025805
TCONS_00081003	TCONS_00060632	TCONS_00054416	TCONS_00018725	TCONS_00054692						TCONS_00005381								TCONS_00074845			TCONS_00091245				TCONS_00066563					TCONS_00002787
TCONS_00084983	TCONS_00038472	TCONS_00054419	TCONS_00010634	TCONS_00054688						TCONS_00010064								TCONS_00073906			TCONS_00020850				TCONS_00008577					TCONS_00011580
TCONS_00012894	TCONS_00094838	TCONS_00052780	TCONS_00010633	TCONS_00086095						TCONS_00083556								TCONS_00080380			TCONS_00026700				TCONS_00014805					TCONS_00011581
TCONS_00055168	TCONS_00092328	TCONS_00054418	TCONS_00057714	TCONS_00086087						TCONS_00079024								TCONS_00080379			TCONS_00091284				TCONS_00041142					TCONS_00011582
TCONS_00055171	TCONS_00009720	TCONS_00060530	TCONS_00087711	TCONS_00086100						TCONS_00079027											TCONS_00094052				TCONS_00010529					TCONS_00033677
TCONS_00076295	TCONS_00058749	TCONS_00007138	TCONS_00057713	TCONS_00085783						TCONS_00092337											TCONS_00094054				TCONS_00010530					TCONS_00048187
TCONS_00084906	TCONS_00064137	TCONS_00007139	TCONS_00062501	TCONS_00085782						TCONS_00037627											TCONS_00093709				TCONS_00051201					TCONS_00085120
TCONS_00019839	TCONS_00010713	TCONS_00030769	TCONS_00068232	TCONS_00095446						TCONS_00085281											TCONS_00012664				TCONS_00083360					TCONS_00062588
TCONS_00087199	TCONS_00076573	TCONS_00087347	TCONS_00068231	TCONS_00095447						TCONS_00085290											TCONS_00039404				TCONS_00001220					TCONS_00071045
TCONS_00055175	TCONS_00075273	TCONS_00087348	TCONS_00079052	TCONS_00095444						TCONS_00085282											TCONS_00057045				TCONS_00045546					TCONS_00073455
TCONS_00084905	TCONS_00075272	TCONS_00087345	TCONS_00084822	TCONS_00095445						TCONS_00085286											TCONS_00039408				TCONS_00093030					TCONS_00076838
TCONS_00095687	TCONS_00055007	TCONS_00094022	TCONS_00069436	TCONS_00057776						TCONS_00085287											TCONS_00057046				TCONS_00024801					TCONS_00033332
TCONS_00072714	TCONS_00069491	TCONS_00013055	TCONS_00019197	TCONS_00095680						TCONS_00089813											TCONS_00056154				TCONS_00036604					TCONS_00076839
TCONS_00022147	TCONS_00076564	TCONS_00087740	TCONS_00084641	TCONS_00089363						TCONS_00094895											TCONS_00083552				TCONS_00059067					TCONS_00090023
TCONS_00054352	TCONS_00076570	TCONS_00073246	TCONS_00038315	TCONS_00057785						TCONS_00001498											TCONS_00029360				TCONS_00046225					TCONS_00033678
TCONS_00076633	TCONS_00065807	TCONS_00009751	TCONS_00038318	TCONS_00082392						TCONS_00037890											TCONS_00038750				TCONS_00010876					TCONS_00028175
TCONS_00095566	TCONS_00011386		TCONS_00038314	TCONS_00057775						TCONS_00007761											TCONS_00007281				TCONS_00059042					TCONS_00090022
TCONS_00089755	TCONS_00076571		TCONS_00045139	TCONS_00086379						TCONS_00038324											TCONS_00082931				TCONS_00001863					TCONS_00044605
TCONS_00090487	TCONS_00093808		TCONS_00091920	TCONS_00086927						TCONS_00045931											TCONS_00052570				TCONS_00082351					TCONS_00044606
TCONS_00093291	TCONS_00015360		TCONS_00005623	TCONS_00088643						TCONS_00062502											TCONS_00003279				TCONS_00059040					TCONS_00087152
TCONS_00023523	TCONS_00076567		TCONS_00094183	TCONS_00086377						TCONS_00058342											TCONS_00053687				TCONS_00071826					TCONS_00039349
TCONS_00049497	TCONS_00093055		TCONS_00086989	TCONS_00089990						TCONS_00032449											TCONS_00068960				TCONS_00060565					TCONS_00084216
TCONS_00024951	TCONS_00094035		TCONS_00010170	TCONS_00069457						TCONS_00088590											TCONS_00043624				TCONS_00054435					TCONS_00028379
TCONS_00079694	TCONS_00076563		TCONS_00031165	TCONS_00072610						TCONS_00015424											TCONS_00038769				TCONS_00051921					TCONS_00085644
TCONS_00085981	TCONS_00076565		TCONS_00029404	TCONS_00081183						TCONS_00057742											TCONS_00074243				TCONS_00054769					TCONS_00085645
TCONS_00091207	TCONS_00076569		TCONS_00025601	TCONS_00085390						TCONS_00034805											TCONS_00074236				TCONS_00020389					TCONS_00057129
TCONS_00072712	TCONS_00079606		TCONS_00069138	TCONS_00051276						TCONS_00062534											TCONS_00074244				TCONS_00085181					TCONS_00093335
TCONS_00079893	TCONS_00024280		TCONS_00078521	TCONS_00090842						TCONS_00010922											TCONS_00074241				TCONS_00053189					TCONS_00009534
TCONS_00081408	TCONS_00019198		TCONS_00085789	TCONS_00090959						TCONS_00057743											TCONS_00021397				TCONS_00091936					TCONS_00009533
TCONS_00089576	TCONS_00061337		TCONS_00003136	TCONS_00083178						TCONS_00010923											TCONS_00032345				TCONS_00017995					TCONS_00073425
TCONS_00090039	TCONS_00083055		TCONS_00029393	TCONS_00083201						TCONS_00050074											TCONS_00003555				TCONS_00094471					TCONS_00075824
TCONS_00071937	TCONS_00044518		TCONS_00003135	TCONS_00089083						TCONS_00050073											TCONS_00029809				TCONS_00003345					TCONS_00037778
TCONS_00018810	TCONS_00029796		TCONS_00071514	TCONS_00095678						TCONS_00089809											TCONS_00016733				TCONS_00083680					TCONS_00028380
TCONS_00090889	TCONS_00055125		TCONS_00062349	TCONS_00081179						TCONS_00029624											TCONS_00020332				TCONS_00014215					TCONS_00072353
TCONS_00090489	TCONS_00083054		TCONS_00005765	TCONS_00086210						TCONS_00013254											TCONS_00020331				TCONS_00014206					TCONS_00091482
TCONS_00045992	TCONS_00066940		TCONS_00062352	TCONS_00090152						TCONS_00041936											TCONS_00093858				TCONS_00051437					TCONS_00072354
TCONS_00072362	TCONS_00058106		TCONS_00028657	TCONS_00090804						TCONS_00013391											TCONS_00093859				TCONS_00084145					TCONS_00058584
TCONS_00041910	TCONS_00004495		TCONS_00038720	TCONS_00042274						TCONS_00043725											TCONS_00088467				TCONS_00045954					TCONS_00039019
TCONS_00054256	TCONS_00066130		TCONS_00041241	TCONS_00090151						TCONS_00052020											TCONS_00071709				TCONS_00024083					TCONS_00025377
TCONS_00073500	TCONS_00084144		TCONS_00039336	TCONS_00089360						TCONS_00044888											TCONS_00082504				TCONS_00024080					TCONS_00025378
TCONS_00093130	TCONS_00042022		TCONS_00068532	TCONS_00089362						TCONS_00060543											TCONS_00093347				TCONS_00040808					TCONS_00019090
TCONS_00032489	TCONS_00036278		TCONS_00027190	TCONS_00090960						TCONS_00075060											TCONS_00083551				TCONS_00019941					TCONS_00019851
TCONS_00004445	TCONS_00014854		TCONS_00038304	TCONS_00085388						TCONS_00010210											TCONS_00082498				TCONS_00040811					TCONS_00037494
TCONS_00083368	TCONS_00083453		TCONS_00032671	TCONS_00088025						TCONS_00075059											TCONS_00084190				TCONS_00019942					TCONS_00086462
TCONS_00092562	TCONS_00024520		TCONS_00082878	TCONS_00022693						TCONS_00048675											TCONS_00039407				TCONS_00055820					TCONS_00020118
TCONS_00033767	TCONS_00068974		TCONS_00026679	TCONS_00057778						TCONS_00048677											TCONS_00082499				TCONS_00055821					TCONS_00037493
TCONS_00043657	TCONS_00094808		TCONS_00084123	TCONS_00032354						TCONS_00082921											TCONS_00082538				TCONS_00068907					TCONS_00003170
TCONS_00055179	TCONS_00024515		TCONS_00026678	TCONS_00065329						TCONS_00006311											TCONS_00082497				TCONS_00035217					TCONS_00041326
TCONS_00057144	TCONS_00058697		TCONS_00011179	TCONS_00086213						TCONS_00016721											TCONS_00033436				TCONS_00050871					TCONS_00084384
TCONS_00074259	TCONS_00090799		TCONS_00027882	TCONS_00011554						TCONS_00079506											TCONS_00001710				TCONS_00026775					TCONS_00075825
TCONS_00081734	TCONS_00082792		TCONS_00027881	TCONS_00000087						TCONS_00019846											TCONS_00001713				TCONS_00022281					TCONS_00013451
TCONS_00074742	TCONS_00033493		TCONS_00027875	TCONS_00076123						TCONS_00078756											TCONS_00039405				TCONS_00022385					TCONS_00013450
TCONS_00060900	TCONS_00042021		TCONS_00038743	TCONS_00088028						TCONS_00070275											TCONS_00090390				TCONS_00050869					TCONS_00013452
TCONS_00003729	TCONS_00042023		TCONS_00038742	TCONS_00067758						TCONS_00041556											TCONS_00090392				TCONS_00022386					TCONS_00073426
TCONS_00017188	TCONS_00004497		TCONS_00015535	TCONS_00022953						TCONS_00028643											TCONS_00082503				TCONS_00048182					TCONS_00050952
TCONS_00047634	TCONS_00004877		TCONS_00015533	TCONS_00095619						TCONS_00047189											TCONS_00043251				TCONS_00048181					TCONS_00057357
TCONS_00054250	TCONS_00093453		TCONS_00015536	TCONS_00093803						TCONS_00093611											TCONS_00050826				TCONS_00032625					TCONS_00057355
TCONS_00068252	TCONS_00002389		TCONS_00028449	TCONS_00034800						TCONS_00070280											TCONS_00093687				TCONS_00024125					TCONS_00050951
TCONS_00068254	TCONS_00092074		TCONS_00038741	TCONS_00066348						TCONS_00051661											TCONS_00093688				TCONS_00083970					TCONS_00083978
TCONS_00069942	TCONS_00088393		TCONS_00034387	TCONS_00090138						TCONS_00080175											TCONS_00051365				TCONS_00004119					TCONS_00082647
TCONS_00076170	TCONS_00086515		TCONS_00007929	TCONS_00011542						TCONS_00070279											TCONS_00025293				TCONS_00042094					TCONS_00004028
TCONS_00083494	TCONS_00093371		TCONS_00028453	TCONS_00020577						TCONS_00041560											TCONS_00020779				TCONS_00061004					TCONS_00054832
TCONS_00086486	TCONS_00041824		TCONS_00050478	TCONS_00089694						TCONS_00041407											TCONS_00092847				TCONS_00090130					TCONS_00032617
TCONS_00047974	TCONS_00051819		TCONS_00005121	TCONS_00069858						TCONS_00041567											TCONS_00043250				TCONS_00090680					TCONS_00054830
TCONS_00054253	TCONS_00066941		TCONS_00009201	TCONS_00022955						TCONS_00090906											TCONS_00034572				TCONS_00034669					TCONS_00035887
TCONS_00063354	TCONS_00060584		TCONS_00052776	TCONS_00094051						TCONS_00090907											TCONS_00056798				TCONS_00034667					TCONS_00079115
TCONS_00084984	TCONS_00057913		TCONS_00070558	TCONS_00095012						TCONS_00067308											TCONS_00017841				TCONS_00085727					TCONS_00061655
TCONS_00093901	TCONS_00028956		TCONS_00071017	TCONS_00063112						TCONS_00020801															TCONS_00063673
TCONS_00071821	TCONS_00027738		TCONS_00071012	TCONS_00067750						TCONS_00022575															TCONS_00079215
TCONS_00093919	TCONS_00006014		TCONS_00045619	TCONS_00021759						TCONS_00022574															TCONS_00019579
TCONS_00066828	TCONS_00027377		TCONS_00073770	TCONS_00046960						TCONS_00034762															TCONS_00035888
TCONS_00032464	TCONS_00079910		TCONS_00057771	TCONS_00090142						TCONS_00034767															TCONS_00088116
TCONS_00063632	TCONS_00026154		TCONS_00017806	TCONS_00090139						TCONS_00034763															TCONS_00016273
TCONS_00072700	TCONS_00006012		TCONS_00019820	TCONS_00093947						TCONS_00005768															TCONS_00015492
TCONS_00081421	TCONS_00027737		TCONS_00065698	TCONS_00076124						TCONS_00000835															TCONS_00030951
TCONS_00081976	TCONS_00072486		TCONS_00091555	TCONS_00000085						TCONS_00036120															TCONS_00000018
TCONS_00082287	TCONS_00001957		TCONS_00047502	TCONS_00067777						TCONS_00034761															TCONS_00004211
TCONS_00082821	TCONS_00038073		TCONS_00073436	TCONS_00069856						TCONS_00087697															TCONS_00005193
TCONS_00083412	TCONS_00095311		TCONS_00090172	TCONS_00090810						TCONS_00087690															TCONS_00010546
TCONS_00089867	TCONS_00025586		TCONS_00024803	TCONS_00092428						TCONS_00087705															TCONS_00020405
TCONS_00090502	TCONS_00018278		TCONS_00013675	TCONS_00090137						TCONS_00080176															TCONS_00022196
TCONS_00025471	TCONS_00067127		TCONS_00033104	TCONS_00078086						TCONS_00087698															TCONS_00033709
TCONS_00072703	TCONS_00017884		TCONS_00051239	TCONS_00081214						TCONS_00087710															TCONS_00038823
TCONS_00032463	TCONS_00075572		TCONS_00045214	TCONS_00085242						TCONS_00087706															TCONS_00040293
TCONS_00036694	TCONS_00040146		TCONS_00005256	TCONS_00041727						TCONS_00070284															TCONS_00052483
TCONS_00075349	TCONS_00083547		TCONS_00022902	TCONS_00041729						TCONS_00079502															TCONS_00056589
TCONS_00072710	TCONS_00079908		TCONS_00044288	TCONS_00085243						TCONS_00079529															TCONS_00066123
TCONS_00054249	TCONS_00052182		TCONS_00005257	TCONS_00085245						TCONS_00018096															TCONS_00070985
TCONS_00081366	TCONS_00036060		TCONS_00060532	TCONS_00059937						TCONS_00089092															TCONS_00072894
TCONS_00081367	TCONS_00043043		TCONS_00043764	TCONS_00078056						TCONS_00052546															TCONS_00077443
TCONS_00089043	TCONS_00093758		TCONS_00001747	TCONS_00090143						TCONS_00055251															TCONS_00077444
TCONS_00089868	TCONS_00048106		TCONS_00058696	TCONS_00041735						TCONS_00064143															TCONS_00094724
TCONS_00094406	TCONS_00060824		TCONS_00068747	TCONS_00081166						TCONS_00064144															TCONS_00084386
TCONS_00029792	TCONS_00068820		TCONS_00043070	TCONS_00011545						TCONS_00064522															TCONS_00084389
TCONS_00053675	TCONS_00090945		TCONS_00081794	TCONS_00011551						TCONS_00037406															TCONS_00071341
TCONS_00029788	TCONS_00022645		TCONS_00011364	TCONS_00070150						TCONS_00042718															TCONS_00017756
TCONS_00001822	TCONS_00031203		TCONS_00078938	TCONS_00063116						TCONS_00037401															TCONS_00087862
TCONS_00023521	TCONS_00080041		TCONS_00063931	TCONS_00095472						TCONS_00037400															TCONS_00079467
TCONS_00039832	TCONS_00089408		TCONS_00026260	TCONS_00042792						TCONS_00025426															TCONS_00012685
TCONS_00029791	TCONS_00052187		TCONS_00031944	TCONS_00048390						TCONS_00094171															TCONS_00032747
TCONS_00056507	TCONS_00036643		TCONS_00045361	TCONS_00093948						TCONS_00055486															TCONS_00032748
TCONS_00016651	TCONS_00090352		TCONS_00010643	TCONS_00025181						TCONS_00033688															TCONS_00050057
TCONS_00076875	TCONS_00045706		TCONS_00013928	TCONS_00077037						TCONS_00036515															TCONS_00012682
TCONS_00076877	TCONS_00065203		TCONS_00051447	TCONS_00025178						TCONS_00044975															TCONS_00087861
TCONS_00077404	TCONS_00046335		TCONS_00026635	TCONS_00081174						TCONS_00044969															TCONS_00051648
TCONS_00079894	TCONS_00033583		TCONS_00052922	TCONS_00078064						TCONS_00038505															TCONS_00056673
TCONS_00081512	TCONS_00001845		TCONS_00079211	TCONS_00042793						TCONS_00044978															TCONS_00061260
TCONS_00083409	TCONS_00089404		TCONS_00086138	TCONS_00078077						TCONS_00066467															TCONS_00051647
TCONS_00083414	TCONS_00010336		TCONS_00016081	TCONS_00094125						TCONS_00092632															TCONS_00051649
TCONS_00083415	TCONS_00079854		TCONS_00009196	TCONS_00094130						TCONS_00090908															TCONS_00010774
TCONS_00084659	TCONS_00010711		TCONS_00039811	TCONS_00094136						TCONS_00032629															TCONS_00078373
TCONS_00091452	TCONS_00069189		TCONS_00051446	TCONS_00063099						TCONS_00092633															TCONS_00010775
TCONS_00093292	TCONS_00077013		TCONS_00042471	TCONS_00078063						TCONS_00062673															TCONS_00039347
TCONS_00052900	TCONS_00086477		TCONS_00048286	TCONS_00081192						TCONS_00035041															TCONS_00085053
TCONS_00072711	TCONS_00045278		TCONS_00093456	TCONS_00063096						TCONS_00035040															TCONS_00021108
TCONS_00053668	TCONS_00095366		TCONS_00014724	TCONS_00027956						TCONS_00041554															TCONS_00004310
TCONS_00072892	TCONS_00095488		TCONS_00031172	TCONS_00070151						TCONS_00092186															TCONS_00008580
TCONS_00079955	TCONS_00076026		TCONS_00062037	TCONS_00022956						TCONS_00001968															TCONS_00021107
TCONS_00006320	TCONS_00090946		TCONS_00048867	TCONS_00000086						TCONS_00001962															TCONS_00068837
TCONS_00012866	TCONS_00010710		TCONS_00021454	TCONS_00045353						TCONS_00055263															TCONS_00008582
TCONS_00047520	TCONS_00030232		TCONS_00022538	TCONS_00041734						TCONS_00061589															TCONS_00085052
TCONS_00092561	TCONS_00092738		TCONS_00087421	TCONS_00041409						TCONS_00091516															TCONS_00040505
TCONS_00037761	TCONS_00060330		TCONS_00038264	TCONS_00090962						TCONS_00091519															TCONS_00008581
TCONS_00022985	TCONS_00087819		TCONS_00085452	TCONS_00059941						TCONS_00087704															TCONS_00008583
TCONS_00057264	TCONS_00064454		TCONS_00042592	TCONS_00088986						TCONS_00087703															TCONS_00027955
TCONS_00065624	TCONS_00064455		TCONS_00070763	TCONS_00025898						TCONS_00091509															TCONS_00008590
TCONS_00082288	TCONS_00060364		TCONS_00027097	TCONS_00092430						TCONS_00087707															TCONS_00040282
TCONS_00083418	TCONS_00056718		TCONS_00084471	TCONS_00092431						TCONS_00079510															TCONS_00074753
TCONS_00083496	TCONS_00029097		TCONS_00061556	TCONS_00094167						TCONS_00079524															TCONS_00069880
TCONS_00088421	TCONS_00010838		TCONS_00063383	TCONS_00086209						TCONS_00079498															TCONS_00069878
TCONS_00089038	TCONS_00060066		TCONS_00011365	TCONS_00015973						TCONS_00079525															TCONS_00059423
TCONS_00089040	TCONS_00060067		TCONS_00018153	TCONS_00072565						TCONS_00079522															TCONS_00051264
TCONS_00007429	TCONS_00093386		TCONS_00048285	TCONS_00071914						TCONS_00079504															TCONS_00051261
TCONS_00024094	TCONS_00092489		TCONS_00060172	TCONS_00020556						TCONS_00016814															TCONS_00066947
TCONS_00024096	TCONS_00047498		TCONS_00060423	TCONS_00086220						TCONS_00014912															TCONS_00021105
TCONS_00011040	TCONS_00056330		TCONS_00030928	TCONS_00041736						TCONS_00014914															TCONS_00051262
TCONS_00089598	TCONS_00056334		TCONS_00021352	TCONS_00012574						TCONS_00090277															TCONS_00020939
TCONS_00032491	TCONS_00029481		TCONS_00079880	TCONS_00015974						TCONS_00029119															TCONS_00050946
TCONS_00052770	TCONS_00060823		TCONS_00022563	TCONS_00015975						TCONS_00011667															TCONS_00066948
TCONS_00089035	TCONS_00060825		TCONS_00017675	TCONS_00038436						TCONS_00016389															TCONS_00092539
TCONS_00089047	TCONS_00080374		TCONS_00002313	TCONS_00072564						TCONS_00049573															TCONS_00051274
TCONS_00090254	TCONS_00015076		TCONS_00062707	TCONS_00088469						TCONS_00041577															TCONS_00040287
TCONS_00090257	TCONS_00044347		TCONS_00011363	TCONS_00033926						TCONS_00041573															TCONS_00050875
TCONS_00001904	TCONS_00019461		TCONS_00055350	TCONS_00046959						TCONS_00091656															TCONS_00051832
TCONS_00001906	TCONS_00094444		TCONS_00094104	TCONS_00081191						TCONS_00066469															TCONS_00038274
TCONS_00024093	TCONS_00089407		TCONS_00061558	TCONS_00029176						TCONS_00050716															TCONS_00006681
TCONS_00074258	TCONS_00091253		TCONS_00062706	TCONS_00080564						TCONS_00070276															TCONS_00013590
TCONS_00024106	TCONS_00056326		TCONS_00050138	TCONS_00033930						TCONS_00068611															TCONS_00071827
TCONS_00053666	TCONS_00094448		TCONS_00094780	TCONS_00045935						TCONS_00068608															TCONS_00004019
TCONS_00040055	TCONS_00053882		TCONS_00003693	TCONS_00079296						TCONS_00063928															TCONS_00006954
TCONS_00057212	TCONS_00028955		TCONS_00062705	TCONS_00079295						TCONS_00057121															TCONS_00010574
TCONS_00082243	TCONS_00046320		TCONS_00040663	TCONS_00034802						TCONS_00073854															TCONS_00027515
TCONS_00040056	TCONS_00068961		TCONS_00054091	TCONS_00091939						TCONS_00043252															TCONS_00008256
TCONS_00053671	TCONS_00077528		TCONS_00048287	TCONS_00053290						TCONS_00043253															TCONS_00027516
TCONS_00082239	TCONS_00069873		TCONS_00002314	TCONS_00095731						TCONS_00043254															TCONS_00066946
TCONS_00082241	TCONS_00093864		TCONS_00061871	TCONS_00095732						TCONS_00060091															TCONS_00055703
TCONS_00067264	TCONS_00018076		TCONS_00009582	TCONS_00078067						TCONS_00087046															TCONS_00069925
TCONS_00087142	TCONS_00091893		TCONS_00087423	TCONS_00059943						TCONS_00043255															TCONS_00008264
TCONS_00070103	TCONS_00068469		TCONS_00001720	TCONS_00046961						TCONS_00064346															TCONS_00069323
TCONS_00087012	TCONS_00056325		TCONS_00068102	TCONS_00089495						TCONS_00079505															TCONS_00027514
TCONS_00089037	TCONS_00021149		TCONS_00093643	TCONS_00085163						TCONS_00025295															TCONS_00008254
TCONS_00093618	TCONS_00010695		TCONS_00085791	TCONS_00081144						TCONS_00082500															TCONS_00025526
TCONS_00054240	TCONS_00068468		TCONS_00095169	TCONS_00085162						TCONS_00025294															TCONS_00001500
TCONS_00066300	TCONS_00001079		TCONS_00046312	TCONS_00023584						TCONS_00043249															TCONS_00041330
TCONS_00039984	TCONS_00014128		TCONS_00001718	TCONS_00081184																					TCONS_00008255
TCONS_00039983	TCONS_00072748		TCONS_00033298	TCONS_00072570																					TCONS_00008252
TCONS_00066452	TCONS_00075842		TCONS_00017086	TCONS_00078342																					TCONS_00008253
TCONS_00067266	TCONS_00023087		TCONS_00062855	TCONS_00090140																					TCONS_00035545
TCONS_00011039	TCONS_00060363		TCONS_00008711	TCONS_00094722																					TCONS_00039398
TCONS_00095068	TCONS_00033173		TCONS_00052064	TCONS_00020549																					TCONS_00049200
TCONS_00008185	TCONS_00031975		TCONS_00043218	TCONS_00081185																					TCONS_00001502
TCONS_00022734	TCONS_00091250		TCONS_00035537	TCONS_00072572																					TCONS_00028777
TCONS_00053540	TCONS_00082035		TCONS_00050894	TCONS_00056571																					TCONS_00060327
TCONS_00053669	TCONS_00093252		TCONS_00008710	TCONS_00087339																					TCONS_00050286
TCONS_00094379	TCONS_00069874		TCONS_00017085	TCONS_00038438																					TCONS_00091999
TCONS_00053043	TCONS_00034891		TCONS_00049636	TCONS_00085160																					TCONS_00010123
TCONS_00061976	TCONS_00027565		TCONS_00044549	TCONS_00069586																					TCONS_00072036
TCONS_00070467	TCONS_00045165		TCONS_00077468	TCONS_00032570																					TCONS_00071038
TCONS_00050822	TCONS_00037047		TCONS_00005792	TCONS_00056574																					TCONS_00021079
TCONS_00050825	TCONS_00030884		TCONS_00047185	TCONS_00050887																					TCONS_00021076
TCONS_00078494	TCONS_00045163		TCONS_00051475	TCONS_00086226																					TCONS_00021078
TCONS_00087009	TCONS_00045222		TCONS_00051484	TCONS_00057033																					TCONS_00021080
TCONS_00087010	TCONS_00089403		TCONS_00072636	TCONS_00089727																					TCONS_00018365
TCONS_00087011	TCONS_00060631		TCONS_00044161	TCONS_00063358																					TCONS_00040740
TCONS_00039985	TCONS_00045162		TCONS_00041154	TCONS_00085890																					TCONS_00072327
TCONS_00039988	TCONS_00077014		TCONS_00059184	TCONS_00008646																					TCONS_00056801
TCONS_00082240	TCONS_00091254		TCONS_00061712	TCONS_00032568																					TCONS_00054215
TCONS_00053670	TCONS_00081254		TCONS_00017802	TCONS_00032572																					TCONS_00016664
TCONS_00076296	TCONS_00048082		TCONS_00013122	TCONS_00051071																					TCONS_00016661
TCONS_00077399	TCONS_00005159		TCONS_00022603	TCONS_00088427																					TCONS_00016663
TCONS_00081416	TCONS_00070577		TCONS_00017243	TCONS_00055943																					TCONS_00038414
TCONS_00084337	TCONS_00075577		TCONS_00017247	TCONS_00041346																					TCONS_00035448
TCONS_00093584	TCONS_00093253		TCONS_00067645	TCONS_00085161																					TCONS_00062936
TCONS_00062640	TCONS_00073481		TCONS_00067644	TCONS_00043407																					TCONS_00016726
TCONS_00008181	TCONS_00088409		TCONS_00067647	TCONS_00088382																					TCONS_00072494
TCONS_00067467	TCONS_00093911		TCONS_00033581	TCONS_00076133																					TCONS_00016725
TCONS_00067468	TCONS_00009558		TCONS_00057914	TCONS_00085774																					TCONS_00051764
TCONS_00034691	TCONS_00070575		TCONS_00076496	TCONS_00055323																					TCONS_00037042
TCONS_00008183	TCONS_00039443		TCONS_00023286	TCONS_00078058																					TCONS_00016723
TCONS_00067466	TCONS_00019911		TCONS_00061111	TCONS_00082928																					TCONS_00020927
TCONS_00031843	TCONS_00056117		TCONS_00061108	TCONS_00056572																					TCONS_00020926
TCONS_00063633	TCONS_00023244		TCONS_00076495	TCONS_00055940																					TCONS_00065940
TCONS_00070471	TCONS_00054696		TCONS_00019398	TCONS_00011347																					TCONS_00072037
TCONS_00094367	TCONS_00004098		TCONS_00080057	TCONS_00057036																					TCONS_00041336
TCONS_00079419	TCONS_00006204		TCONS_00053442	TCONS_00088380																					TCONS_00025285
TCONS_00066825	TCONS_00075565		TCONS_00069136	TCONS_00055324																					TCONS_00023142
TCONS_00076299	TCONS_00075567		TCONS_00052266	TCONS_00051069																					TCONS_00085183
TCONS_00076300	TCONS_00078998		TCONS_00087095	TCONS_00057041																					TCONS_00008874
TCONS_00080186	TCONS_00006200		TCONS_00039051	TCONS_00042390																					TCONS_00008873
TCONS_00080400	TCONS_00075575		TCONS_00089593	TCONS_00088185																					TCONS_00008880
TCONS_00034692	TCONS_00029096		TCONS_00073437	TCONS_00057065																					TCONS_00008870
TCONS_00071110	TCONS_00072757		TCONS_00031088	TCONS_00072344																					TCONS_00017990
TCONS_00045609	TCONS_00075576		TCONS_00093299	TCONS_00024706																					TCONS_00080381
TCONS_00061950	TCONS_00081253		TCONS_00070931	TCONS_00047768
TCONS_00084055	TCONS_00008752		TCONS_00010631	TCONS_00041350
TCONS_00091029	TCONS_00002521		TCONS_00031089	TCONS_00081145
TCONS_00053772	TCONS_00078995		TCONS_00040567	TCONS_00081197
TCONS_00064811	TCONS_00012474		TCONS_00007891	TCONS_00049151
TCONS_00093063	TCONS_00054452		TCONS_00090980	TCONS_00072799
TCONS_00093064	TCONS_00068558		TCONS_00007889	TCONS_00046962
TCONS_00036693	TCONS_00073480		TCONS_00039338	TCONS_00026994
TCONS_00080302	TCONS_00033138		TCONS_00072435	TCONS_00093167
TCONS_00020180	TCONS_00022651		TCONS_00068745	TCONS_00030255
TCONS_00047454	TCONS_00058504		TCONS_00029786	TCONS_00053291
TCONS_00012926	TCONS_00078996		TCONS_00068746	TCONS_00081181
TCONS_00063680	TCONS_00022644		TCONS_00026415	TCONS_00049152
TCONS_00078396	TCONS_00079820		TCONS_00039650	TCONS_00068965
TCONS_00050746	TCONS_00037735		TCONS_00031280	TCONS_00088547
TCONS_00026038	TCONS_00008753		TCONS_00067876	TCONS_00025093
TCONS_00009441	TCONS_00026302		TCONS_00067877	TCONS_00058188
TCONS_00016569	TCONS_00025330		TCONS_00065877	TCONS_00004142
TCONS_00034710	TCONS_00074817		TCONS_00015760	TCONS_00010404
TCONS_00005310	TCONS_00058240		TCONS_00018209	TCONS_00042011
TCONS_00063665	TCONS_00078997		TCONS_00094540	TCONS_00063010
TCONS_00079790	TCONS_00002620		TCONS_00011996	TCONS_00077665
TCONS_00052909	TCONS_00007663		TCONS_00050686	TCONS_00054806
TCONS_00010784	TCONS_00093789		TCONS_00086857	TCONS_00000968
TCONS_00022731	TCONS_00056242		TCONS_00012019	TCONS_00007781
TCONS_00016565	TCONS_00007666		TCONS_00026702	TCONS_00089471
TCONS_00063679	TCONS_00038045		TCONS_00029403	TCONS_00050013
TCONS_00079789	TCONS_00025329		TCONS_00060472	TCONS_00044094
TCONS_00092359	TCONS_00011268		TCONS_00029402	TCONS_00006849
TCONS_00078896	TCONS_00022647		TCONS_00064476	TCONS_00042008
TCONS_00016566	TCONS_00010692		TCONS_00020784	TCONS_00007404
TCONS_00043138	TCONS_00001949		TCONS_00045864	TCONS_00007405
TCONS_00078173	TCONS_00014729		TCONS_00059351	TCONS_00016669
TCONS_00078395	TCONS_00036562		TCONS_00011180	TCONS_00007782
TCONS_00078166	TCONS_00004752		TCONS_00047553	TCONS_00043228
TCONS_00093230	TCONS_00062374		TCONS_00047552	TCONS_00091422
TCONS_00069963	TCONS_00074815		TCONS_00021174	TCONS_00063356
TCONS_00004929	TCONS_00074816		TCONS_00038418	TCONS_00090114
TCONS_00050744	TCONS_00082576		TCONS_00086963	TCONS_00043226
TCONS_00039654	TCONS_00025203		TCONS_00038419	TCONS_00042009
TCONS_00030247	TCONS_00045146		TCONS_00027967	TCONS_00014537
TCONS_00054345	TCONS_00049106		TCONS_00069439	TCONS_00041233
TCONS_00070466	TCONS_00082161		TCONS_00073804	TCONS_00014131
TCONS_00040235	TCONS_00064146		TCONS_00069438	TCONS_00026500
TCONS_00034041	TCONS_00089984		TCONS_00086964	TCONS_00006523
TCONS_00075388	TCONS_00087746		TCONS_00011235	TCONS_00012576
TCONS_00052882	TCONS_00030744		TCONS_00066198	TCONS_00006520
TCONS_00022433	TCONS_00037153		TCONS_00014726	TCONS_00006521
TCONS_00010783	TCONS_00043709		TCONS_00066197	TCONS_00080640
TCONS_00095375	TCONS_00043711		TCONS_00014725	TCONS_00000028
TCONS_00010317	TCONS_00040122		TCONS_00004328	TCONS_00025613
TCONS_00010782	TCONS_00009981		TCONS_00004326	TCONS_00076155
TCONS_00012327	TCONS_00077245		TCONS_00078385	TCONS_00076157
TCONS_00025929	TCONS_00014836		TCONS_00089834	TCONS_00078916
TCONS_00052444	TCONS_00077722		TCONS_00074801	TCONS_00090448
TCONS_00035810	TCONS_00079700		TCONS_00079761	TCONS_00076156
TCONS_00066429	TCONS_00005573		TCONS_00079763	TCONS_00073525
TCONS_00022435	TCONS_00030916		TCONS_00095222	TCONS_00025981
TCONS_00035809	TCONS_00005574		TCONS_00017091	TCONS_00010313
TCONS_00010401	TCONS_00005575		TCONS_00017087	TCONS_00068255
TCONS_00052701	TCONS_00050934		TCONS_00017093	TCONS_00080476
TCONS_00007424	TCONS_00005577		TCONS_00059419	TCONS_00087289
TCONS_00074605	TCONS_00058502		TCONS_00038336	TCONS_00047510
TCONS_00007425	TCONS_00044618		TCONS_00052797	TCONS_00087290
TCONS_00054346	TCONS_00025587		TCONS_00014555	TCONS_00035701
TCONS_00045491	TCONS_00031889		TCONS_00014554	TCONS_00001559
TCONS_00085720	TCONS_00037191		TCONS_00065879	TCONS_00080475
TCONS_00028338	TCONS_00001857		TCONS_00087954	TCONS_00017699
TCONS_00075970	TCONS_00078958		TCONS_00030336	TCONS_00001558
TCONS_00055724	TCONS_00078961		TCONS_00091219	TCONS_00060113
TCONS_00072513	TCONS_00062271		TCONS_00053198	TCONS_00045140
TCONS_00024371	TCONS_00092131		TCONS_00051709	TCONS_00087293
TCONS_00070470	TCONS_00025299		TCONS_00078883	TCONS_00027950
TCONS_00050745	TCONS_00038535		TCONS_00078882	TCONS_00067099
TCONS_00018824	TCONS_00038536		TCONS_00083595	TCONS_00019673
TCONS_00007426	TCONS_00038537		TCONS_00038337	TCONS_00087292
TCONS_00028341	TCONS_00047512		TCONS_00086459	TCONS_00034853
TCONS_00013881	TCONS_00042678			TCONS_00017701
TCONS_00059575	TCONS_00004620			TCONS_00076096
TCONS_00024590	TCONS_00016254			TCONS_00037262
TCONS_00055727	TCONS_00038148			TCONS_00026331
TCONS_00033010	TCONS_00079165			TCONS_00087291
TCONS_00072519	TCONS_00084544			TCONS_00023414
TCONS_00012337	TCONS_00038541			TCONS_00027951
TCONS_00033012	TCONS_00038145			TCONS_00009583
TCONS_00075972	TCONS_00038149			TCONS_00009584
TCONS_00033016	TCONS_00038542			TCONS_00044675
TCONS_00035535	TCONS_00048049			TCONS_00062999
TCONS_00072507	TCONS_00001495			TCONS_00062998
TCONS_00057857	TCONS_00053076			TCONS_00033618
TCONS_00028337	TCONS_00001496			TCONS_00004265
TCONS_00057858	TCONS_00075664			TCONS_00072251
TCONS_00012339	TCONS_00007235			TCONS_00037310
TCONS_00033009	TCONS_00084545			TCONS_00072252
TCONS_00083400	TCONS_00034564			TCONS_00093344
TCONS_00072511	TCONS_00043259			TCONS_00049854
TCONS_00010480	TCONS_00042523			TCONS_00060114
TCONS_00059412	TCONS_00036790			TCONS_00047328
TCONS_00028509	TCONS_00090637			TCONS_00073827
TCONS_00011991	TCONS_00094784			TCONS_00071021
TCONS_00057851	TCONS_00046967			TCONS_00071022
TCONS_00055730	TCONS_00003044
TCONS_00062059	TCONS_00067117
TCONS_00035534	TCONS_00018220
TCONS_00066430	TCONS_00045389
TCONS_00028063	TCONS_00050817
TCONS_00061891	TCONS_00064666
TCONS_00028052	TCONS_00081394
TCONS_00007045	TCONS_00050818
TCONS_00028053	TCONS_00072410
TCONS_00070797	TCONS_00085722
TCONS_00093621	TCONS_00092465
TCONS_00007041	TCONS_00036231
TCONS_00028057	TCONS_00018219
TCONS_00020542	TCONS_00074978
TCONS_00084372	TCONS_00019040
TCONS_00032180	TCONS_00053412
TCONS_00054903	TCONS_00019038
TCONS_00007042	TCONS_00075993
TCONS_00015452	TCONS_00056531
TCONS_00007046	TCONS_00019042
TCONS_00057211	TCONS_00072236
TCONS_00025803	TCONS_00029592
TCONS_00090872	TCONS_00075992
TCONS_00007039	TCONS_00038819
TCONS_00073557	TCONS_00093390
TCONS_00028065	TCONS_00072400
TCONS_00015451	TCONS_00062093
TCONS_00007043	TCONS_00084780
TCONS_00040299	TCONS_00083385
TCONS_00031712	TCONS_00029178
TCONS_00010475	TCONS_00006052
TCONS_00028051	TCONS_00055362
TCONS_00040208	TCONS_00083623
TCONS_00059574	TCONS_00052190
TCONS_00075971	TCONS_00050657
TCONS_00056103	TCONS_00070775
TCONS_00045082	TCONS_00082732
TCONS_00091603	TCONS_00032081
TCONS_00057854	TCONS_00006050
TCONS_00051834	TCONS_00069021
TCONS_00057241	TCONS_00075371
TCONS_00020544	TCONS_00052042
TCONS_00042544	TCONS_00037370
TCONS_00040704	TCONS_00095646
TCONS_00083404	TCONS_00056433
TCONS_00034711	TCONS_00035960
TCONS_00054902	TCONS_00071330
TCONS_00010134	TCONS_00018932
TCONS_00014529	TCONS_00035966
TCONS_00007428	TCONS_00039875
TCONS_00070796	TCONS_00041292
TCONS_00040300	TCONS_00082722
TCONS_00020159	TCONS_00064601
TCONS_00078876	TCONS_00068413
TCONS_00025930	TCONS_00064600
TCONS_00042508	TCONS_00064603
TCONS_00086320	TCONS_00035967
TCONS_00020545	TCONS_00056429
TCONS_00010476	TCONS_00073921
TCONS_00008224	TCONS_00068412
TCONS_00006736	TCONS_00053339
TCONS_00042346	TCONS_00053344
TCONS_00023640	TCONS_00048787
TCONS_00089961	TCONS_00082407
TCONS_00028339	TCONS_00024344
TCONS_00078877	TCONS_00016881
TCONS_00006735	TCONS_00024352
TCONS_00001240	TCONS_00006951
TCONS_00062457	TCONS_00035970
TCONS_00001239	TCONS_00027518
TCONS_00084323	TCONS_00049588
TCONS_00030643	TCONS_00027519
TCONS_00048468	TCONS_00082406
TCONS_00053041	TCONS_00065343
TCONS_00092603	TCONS_00068379
TCONS_00007172	TCONS_00024353
TCONS_00010400	TCONS_00076403
TCONS_00020694	TCONS_00024345
TCONS_00034672	TCONS_00024342
TCONS_00091984	TCONS_00086529
TCONS_00030695	TCONS_00045654
TCONS_00075151	TCONS_00076405
TCONS_00042710	TCONS_00040260
TCONS_00023577	TCONS_00040262
TCONS_00042345	TCONS_00008678
TCONS_00051835	TCONS_00057569
TCONS_00046746	TCONS_00009830
TCONS_00086947	TCONS_00024347
TCONS_00091982	TCONS_00042123
TCONS_00003723	TCONS_00005945
TCONS_00032851	TCONS_00042126
TCONS_00025689	TCONS_00005947
TCONS_00025688	TCONS_00042124
TCONS_00042709	TCONS_00024349
TCONS_00063610	TCONS_00040244
TCONS_00038650	TCONS_00086530
TCONS_00046653	TCONS_00041150
TCONS_00031707	TCONS_00010163
TCONS_00030081	TCONS_00076813
TCONS_00058575	TCONS_00089594
TCONS_00036095	TCONS_00069694
TCONS_00058458	TCONS_00010167
TCONS_00019573	TCONS_00005877
TCONS_00046754	TCONS_00041149
TCONS_00025369	TCONS_00036618
TCONS_00036089	TCONS_00090831
TCONS_00019242	TCONS_00078449
TCONS_00073563	TCONS_00026258
TCONS_00086946	TCONS_00070147
TCONS_00063607	TCONS_00064687
TCONS_00073562	TCONS_00024883
TCONS_00073560	TCONS_00024884
TCONS_00073558	TCONS_00090784
TCONS_00036088	TCONS_00012418
TCONS_00083873	TCONS_00059840
TCONS_00047162	TCONS_00041096
TCONS_00030177	TCONS_00090243
TCONS_00038647	TCONS_00041097
TCONS_00073564	TCONS_00092533
TCONS_00030077	TCONS_00025360
TCONS_00066585	TCONS_00060593
TCONS_00071856	TCONS_00060592
TCONS_00094368	TCONS_00045217
TCONS_00071858	TCONS_00092532
TCONS_00052442	TCONS_00092534
TCONS_00025371	TCONS_00083228
TCONS_00025373	TCONS_00092765
TCONS_00073561	TCONS_00015510
TCONS_00007170	TCONS_00037725
TCONS_00063609	TCONS_00015496
TCONS_00000402	TCONS_00015498
TCONS_00029571	TCONS_00020617
TCONS_00019240	TCONS_00083389
TCONS_00003518	TCONS_00084434
TCONS_00050838	TCONS_00087358
TCONS_00089437	TCONS_00083392
TCONS_00029570	TCONS_00083394
TCONS_00069079	TCONS_00015497
TCONS_00022594	TCONS_00094871
TCONS_00022599	TCONS_00050092
TCONS_00037622	TCONS_00083391
TCONS_00053663	TCONS_00041506
TCONS_00069354	TCONS_00057806
TCONS_00000339	TCONS_00004033
TCONS_00079182	TCONS_00043979
TCONS_00003971	TCONS_00092365
TCONS_00003974	TCONS_00004034
TCONS_00003504	TCONS_00018223
TCONS_00003512	TCONS_00072237
TCONS_00000340	TCONS_00009918
TCONS_00061115	TCONS_00086181
TCONS_00002978	TCONS_00079451
TCONS_00003510	TCONS_00079452
TCONS_00003972	TCONS_00079449
TCONS_00024432	TCONS_00079450
TCONS_00069080	TCONS_00025692
TCONS_00064826	TCONS_00026657
TCONS_00058448	TCONS_00073054
TCONS_00003511	TCONS_00020108
TCONS_00066588	TCONS_00074055
TCONS_00051410	TCONS_00040951
TCONS_00037621	TCONS_00072238
TCONS_00012135	TCONS_00074056
TCONS_00024439	TCONS_00026658
TCONS_00086948	TCONS_00040954
TCONS_00058572	TCONS_00086180
TCONS_00072249	TCONS_00050509
TCONS_00022593	TCONS_00024173
TCONS_00058447	TCONS_00008909
TCONS_00050837	TCONS_00026659
TCONS_00003973	TCONS_00090463
TCONS_00008721	TCONS_00069140
TCONS_00071191	TCONS_00034563
TCONS_00007796	TCONS_00035619
TCONS_00036706	TCONS_00038384
TCONS_00024156	TCONS_00059584
TCONS_00012126	TCONS_00052191
TCONS_00070472	TCONS_00025624
TCONS_00006615	TCONS_00059583
TCONS_00063779	TCONS_00059585
TCONS_00095376	TCONS_00003001
TCONS_00052491	TCONS_00008053
TCONS_00004337	TCONS_00054340
TCONS_00072247	TCONS_00084833
TCONS_00022588	TCONS_00087687
TCONS_00046752	TCONS_00025927
TCONS_00075583	TCONS_00060092
TCONS_00008724	TCONS_00060093
TCONS_00051406	TCONS_00039439
TCONS_00003970	TCONS_00025424
TCONS_00039655	TCONS_00025425
TCONS_00059007	TCONS_00078948
TCONS_00063778	TCONS_00072422
TCONS_00012143	TCONS_00084543
TCONS_00050835	TCONS_00079722
TCONS_00009926	TCONS_00005950
TCONS_00076987	TCONS_00082669
TCONS_00056033	TCONS_00079503
TCONS_00029572	TCONS_00023122
TCONS_00063614	TCONS_00059113
TCONS_00051413	TCONS_00073019
TCONS_00063780	TCONS_00070285
TCONS_00053142
TCONS_00031844
TCONS_00073472
TCONS_00066214
TCONS_00025876
TCONS_00067413
TCONS_00009925
TCONS_00007458
TCONS_00046751
TCONS_00073544
TCONS_00014021
TCONS_00042505
TCONS_00073473
TCONS_00073476
TCONS_00046203
TCONS_00043307
TCONS_00094416
TCONS_00073540
TCONS_00009923
TCONS_00038349
TCONS_00044952
TCONS_00044953
TCONS_00072005
TCONS_00026247
TCONS_00036748
TCONS_00004905
TCONS_00038881
TCONS_00004906
TCONS_00046202
TCONS_00036705
TCONS_00094977
TCONS_00024153
TCONS_00024155
TCONS_00059897
TCONS_00069078
TCONS_00026254
TCONS_00046205
TCONS_00071192
TCONS_00005276
TCONS_00038879
TCONS_00077276
TCONS_00033833
TCONS_00029521
TCONS_00077279
TCONS_00005975
TCONS_00066664
TCONS_00073475
TCONS_00007456
TCONS_00046206
TCONS_00024259
TCONS_00044404
TCONS_00023229
TCONS_00011761
TCONS_00026827
TCONS_00072414
TCONS_00073537
TCONS_00077283
TCONS_00063186
TCONS_00007452
TCONS_00070216
TCONS_00061840
TCONS_00076993
TCONS_00007221
TCONS_00023231
TCONS_00011001
TCONS_00023223
TCONS_00044402
TCONS_00070214
TCONS_00064295
TCONS_00061860
TCONS_00056040
TCONS_00072416
TCONS_00032109
TCONS_00036703
TCONS_00079266
TCONS_00079267
TCONS_00015089
TCONS_00007232
TCONS_00007454
TCONS_00032107
TCONS_00027186
TCONS_00056031
TCONS_00032009
TCONS_00032011
TCONS_00051814
TCONS_00007457
TCONS_00044407
TCONS_00024221
TCONS_00061848
TCONS_00028622
TCONS_00063187
TCONS_00085464
TCONS_00040065
TCONS_00076980
TCONS_00033341
TCONS_00025877
TCONS_00079279
TCONS_00055605
TCONS_00079277
TCONS_00026035
TCONS_00048649
TCONS_00092854
TCONS_00056931
TCONS_00026300
TCONS_00058797
TCONS_00046766
TCONS_00075584
TCONS_00000352
TCONS_00026900
TCONS_00000354
TCONS_00011755
TCONS_00008803
TCONS_00094966
TCONS_00029526
TCONS_00025733
TCONS_00039285
TCONS_00024220
TCONS_00029532
TCONS_00008804
TCONS_00049479
TCONS_00045434
TCONS_00015800
TCONS_00055024
TCONS_00009091
TCONS_00047901
TCONS_00046333
TCONS_00057932
TCONS_00050711
TCONS_00024431
TCONS_00082029
TCONS_00057927
TCONS_00057385
TCONS_00045432
TCONS_00035928
TCONS_00011758
TCONS_00046768
TCONS_00039824
TCONS_00076981
TCONS_00068234
TCONS_00075585
TCONS_00047442
TCONS_00047443
TCONS_00050101
TCONS_00024483
TCONS_00007448
TCONS_00007450
TCONS_00053140
TCONS_00082028
TCONS_00005581
TCONS_00064294
TCONS_00064297
TCONS_00009084
TCONS_00024481
TCONS_00011759
TCONS_00006616
TCONS_00018100
TCONS_00057936
TCONS_00039828
TCONS_00055229
TCONS_00046831
TCONS_00016320
TCONS_00034261
TCONS_00004450
TCONS_00055221
TCONS_00015086
TCONS_00016323
TCONS_00013763
TCONS_00015175
TCONS_00062587
TCONS_00013754
TCONS_00018894
TCONS_00017283
TCONS_00015174
TCONS_00045441
TCONS_00048407
TCONS_00033698
TCONS_00049596
TCONS_00047445
TCONS_00046834
TCONS_00045314
TCONS_00007847
TCONS_00007846
TCONS_00046833
TCONS_00013756
TCONS_00079639
TCONS_00068337
TCONS_00059175
TCONS_00061475
TCONS_00021354
TCONS_00020139
TCONS_00020140
TCONS_00061474
TCONS_00060688
TCONS_00073567
TCONS_00081271
TCONS_00081274
TCONS_00081275
TCONS_00094732
TCONS_00020100
TCONS_00011016
TCONS_00020088
TCONS_00054315
TCONS_00059928
TCONS_00009079
TCONS_00009080
TCONS_00088198
TCONS_00088199
TCONS_00012340
TCONS_00066034
TCONS_00033579
TCONS_00072078
TCONS_00022511
TCONS_00022709
TCONS_00088197
TCONS_00029271
TCONS_00019656
TCONS_00055460
TCONS_00021373
TCONS_00008641
TCONS_00008643
TCONS_00045607
TCONS_00001908
TCONS_00068217
TCONS_00062277
TCONS_00020174
TCONS_00052334
TCONS_00020172
TCONS_00000807
TCONS_00020178
TCONS_00062974
TCONS_00046817
TCONS_00046816
TCONS_00008212
TCONS_00072034
TCONS_00008203
TCONS_00053465
TCONS_00059798
TCONS_00072023
TCONS_00059796
TCONS_00024553
TCONS_00048609
TCONS_00010316
TCONS_00024548
TCONS_00029208
TCONS_00024547
TCONS_00045814
TCONS_00029200
TCONS_00048608
TCONS_00024545
TCONS_00029209
TCONS_00007931
TCONS_00029210
TCONS_00038877
TCONS_00007825
TCONS_00075355
TCONS_00034397
TCONS_00069964
TCONS_00001864
TCONS_00046207
TCONS_00061441
TCONS_00061446
TCONS_00053820
TCONS_00048302
TCONS_00077980
TCONS_00070104
TCONS_00048679
TCONS_00051428
TCONS_00051499
TCONS_00037641
TCONS_00037634
TCONS_00037638
TCONS_00037635
TCONS_00054310
TCONS_00054311

## Sheet: Down-regulated genes
Table S1B
KUMQUAT	PK-STS	VAL-PR	HAM-BA	MEXICAN	KUMQUAT|PK-STS	KUMQUAT|VAL-PR	KUMQUAT|HAM-BA	KUMQUAT|MEXICAN	PK-STS|VAL-PR	PK-STS|HAM-BA	PK-STS|MEXICAN	VAL-PR|HAM-BA	VAL-PR|MEXICAN	HAM-BA|MEXICAN	KUMQUAT|PK-STS|VAL-PR	KUMQUAT|PK-STS|HAM-BA	KUMQUAT|PK-STS|MEXICAN	KUMQUAT|VAL-PR|HAM-BA	KUMQUAT|VAL-PR|MEXICAN	KUMQUAT|HAM-BA|MEXICAN	PK-STS|VAL-PR|HAM-BA	PK-STS|VAL-PR|MEXICAN	PK-STS|HAM-BA|MEXICAN	VAL-PR|HAM-BA|MEXICAN	KUMQUAT|PK-STS|VAL-PR|HAM-BA	KUMQUAT|PK-STS|VAL-PR|MEXICAN	KUMQUAT|PK-STS|HAM-BA|MEXICAN	KUMQUAT|VAL-PR|HAM-BA|MEXICAN	PK-STS|VAL-PR|HAM-BA|MEXICAN	KUMQUAT|PK-STS|VAL-PR|HAM-BA|MEXICAN
TCONS_00061686	TCONS_00030928	TCONS_00001702	TCONS_00007757	TCONS_00059928	TCONS_00073668	TCONS_00008772	TCONS_00091547	TCONS_00029275	TCONS_00069215	TCONS_00050929	TCONS_00086891	TCONS_00020066	TCONS_00043204	TCONS_00083837	TCONS_00093768	TCONS_00068606	TCONS_00018028	TCONS_00069739	TCONS_00058396	TCONS_00022041	TCONS_00042853	TCONS_00055955	TCONS_00090016	TCONS_00088781	TCONS_00088637	TCONS_00089595	TCONS_00049290	TCONS_00080724	TCONS_00068974	TCONS_00048640
TCONS_00061689	TCONS_00053329	TCONS_00034551	TCONS_00027103	TCONS_00042767	TCONS_00007148	TCONS_00008773	TCONS_00070408	TCONS_00006296	TCONS_00064666	TCONS_00057905	TCONS_00021361	TCONS_00002998	TCONS_00043205	TCONS_00083838	TCONS_00020124	TCONS_00043062	TCONS_00086121	TCONS_00034897	TCONS_00063220	TCONS_00037310	TCONS_00032194	TCONS_00004859	TCONS_00083715	TCONS_00088783	TCONS_00065540	TCONS_00000402	TCONS_00060951	TCONS_00006580	TCONS_00036964	TCONS_00089594
TCONS_00077231	TCONS_00059941	TCONS_00034603	TCONS_00068165	TCONS_00010529	TCONS_00007149	TCONS_00013391	TCONS_00041785	TCONS_00058525	TCONS_00084892	TCONS_00057906	TCONS_00083713	TCONS_00093201	TCONS_00020847	TCONS_00049063	TCONS_00024203	TCONS_00004981	TCONS_00059932	TCONS_00029359	TCONS_00039085	TCONS_00023128	TCONS_00049470	TCONS_00058634	TCONS_00001054	TCONS_00072617	TCONS_00026659	TCONS_00039083	TCONS_00026035	TCONS_00095710	TCONS_00071110	TCONS_00058736
TCONS_00075664	TCONS_00057850	TCONS_00018223	TCONS_00041218	TCONS_00061822	TCONS_00018029	TCONS_00041081	TCONS_00035836	TCONS_00058530	TCONS_00044667	TCONS_00048805	TCONS_00008028	TCONS_00079376	TCONS_00050473	TCONS_00019427	TCONS_00024202	TCONS_00088701	TCONS_00042762	TCONS_00001003	TCONS_00037929	TCONS_00045665	TCONS_00095366	TCONS_00058635	TCONS_00057652	TCONS_00010471	TCONS_00046277	TCONS_00020773	TCONS_00031421	TCONS_00012751	TCONS_00004298	TCONS_00011001
TCONS_00044675	TCONS_00093214	TCONS_00069280	TCONS_00004246	TCONS_00010530	TCONS_00072923	TCONS_00041082	TCONS_00089159	TCONS_00030915	TCONS_00076999	TCONS_00039400	TCONS_00074978	TCONS_00036470	TCONS_00025466	TCONS_00033471	TCONS_00001035	TCONS_00091607	TCONS_00085045	TCONS_00052951	TCONS_00090603	TCONS_00073354	TCONS_00095367	TCONS_00058809	TCONS_00057654	TCONS_00084613	TCONS_00052618	TCONS_00079205	TCONS_00031420	TCONS_00012752	TCONS_00035455	TCONS_00038170
TCONS_00026089	TCONS_00046040	TCONS_00034869	TCONS_00088197	TCONS_00082352	TCONS_00072924	TCONS_00022720	TCONS_00018408	TCONS_00006295	TCONS_00074699	TCONS_00063155	TCONS_00059937	TCONS_00004819	TCONS_00014040	TCONS_00019440	TCONS_00007146	TCONS_00021549	TCONS_00049307	TCONS_00063219	TCONS_00081493	TCONS_00073387	TCONS_00042503	TCONS_00058638	TCONS_00003233	TCONS_00071623	TCONS_00031163	TCONS_00069948	TCONS_00031409	TCONS_00094254	TCONS_00022794	TCONS_00038169
TCONS_00044674	TCONS_00064845	TCONS_00017755	TCONS_00043140	TCONS_00040505	TCONS_00003828	TCONS_00018027	TCONS_00002204	TCONS_00091657	TCONS_00013577	TCONS_00031673	TCONS_00039618	TCONS_00011905	TCONS_00040913	TCONS_00019428	TCONS_00076842	TCONS_00021554	TCONS_00014737	TCONS_00025206	TCONS_00025046	TCONS_00059385	TCONS_00014854	TCONS_00091818	TCONS_00047103	TCONS_00071624	TCONS_00077063	TCONS_00025857	TCONS_00059177	TCONS_00012754	TCONS_00089868	TCONS_00013702
TCONS_00061683	TCONS_00075992	TCONS_00045876	TCONS_00021057	TCONS_00058584	TCONS_00003825	TCONS_00063221	TCONS_00049301	TCONS_00091659	TCONS_00084656	TCONS_00040799	TCONS_00034668	TCONS_00071652	TCONS_00082897	TCONS_00019435	TCONS_00063174	TCONS_00001805	TCONS_00014738	TCONS_00025205	TCONS_00029538	TCONS_00077928	TCONS_00053254	TCONS_00076821	TCONS_00094416	TCONS_00093291	TCONS_00071775	TCONS_00069946	TCONS_00015996	TCONS_00055361	TCONS_00089867	TCONS_00004740
TCONS_00008906	TCONS_00075993	TCONS_00084780	TCONS_00025039	TCONS_00037317	TCONS_00003827	TCONS_00057560	TCONS_00012558	TCONS_00094092	TCONS_00088787	TCONS_00034576	TCONS_00034666	TCONS_00007623	TCONS_00033628	TCONS_00019430	TCONS_00054386	TCONS_00058109	TCONS_00017592	TCONS_00010654	TCONS_00081490	TCONS_00080133	TCONS_00013883	TCONS_00060633	TCONS_00026743	TCONS_00029537	TCONS_00071914	TCONS_00085315	TCONS_00064397	TCONS_00023090	TCONS_00060643	TCONS_00092854
TCONS_00061681	TCONS_00085797	TCONS_00044878	TCONS_00025038	TCONS_00090486	TCONS_00057546	TCONS_00019216	TCONS_00012552	TCONS_00094764	TCONS_00072884	TCONS_00048806	TCONS_00059003	TCONS_00032607	TCONS_00009168	TCONS_00019431	TCONS_00054385	TCONS_00091399	TCONS_00013874	TCONS_00076426	TCONS_00081491	TCONS_00070248	TCONS_00010233	TCONS_00060634	TCONS_00026747	TCONS_00090392	TCONS_00049085	TCONS_00085313	TCONS_00049294	TCONS_00067955	TCONS_00074573	TCONS_00081578
TCONS_00008902	TCONS_00056533	TCONS_00073889	TCONS_00025034	TCONS_00087862	TCONS_00051322	TCONS_00019222	TCONS_00025573	TCONS_00094091	TCONS_00092570	TCONS_00051968	TCONS_00059004	TCONS_00032139	TCONS_00051780	TCONS_00003095	TCONS_00020850	TCONS_00028984	TCONS_00017595	TCONS_00000317	TCONS_00034864	TCONS_00025527	TCONS_00052299	TCONS_00069942	TCONS_00026751	TCONS_00090390	TCONS_00010599	TCONS_00009262	TCONS_00035553	TCONS_00067450	TCONS_00074569	TCONS_00015997
TCONS_00089437	TCONS_00071104	TCONS_00040236	TCONS_00078849	TCONS_00082353	TCONS_00058107	TCONS_00019214	TCONS_00007480	TCONS_00019608	TCONS_00081394	TCONS_00023837	TCONS_00031782	TCONS_00049019	TCONS_00051783	TCONS_00051203	TCONS_00044348	TCONS_00062267	TCONS_00017594	TCONS_00032855	TCONS_00034863	TCONS_00076257	TCONS_00089668	TCONS_00069947	TCONS_00032463	TCONS_00080486	TCONS_00049288	TCONS_00072422	TCONS_00055522	TCONS_00018687	TCONS_00074570	TCONS_00081577
TCONS_00033715	TCONS_00079728	TCONS_00080166	TCONS_00026742	TCONS_00010310	TCONS_00042550	TCONS_00019217	TCONS_00007492	TCONS_00059092	TCONS_00025084	TCONS_00036972	TCONS_00092405	TCONS_00076096	TCONS_00007659	TCONS_00001500	TCONS_00067332	TCONS_00024997	TCONS_00076785	TCONS_00030579	TCONS_00068655	TCONS_00021193	TCONS_00089663	TCONS_00017787	TCONS_00048919	TCONS_00053100	TCONS_00004978	TCONS_00078948	TCONS_00091610	TCONS_00018680	TCONS_00000439	TCONS_00019208
TCONS_00079983	TCONS_00086468	TCONS_00038505	TCONS_00023304	TCONS_00088839	TCONS_00057179	TCONS_00051947	TCONS_00007490	TCONS_00023194	TCONS_00071069	TCONS_00003236	TCONS_00038178	TCONS_00063886	TCONS_00053618	TCONS_00090550	TCONS_00077338	TCONS_00042859	TCONS_00002554	TCONS_00068039	TCONS_00090629	TCONS_00029066	TCONS_00093254	TCONS_00017784	TCONS_00051201	TCONS_00031988	TCONS_00035177	TCONS_00038314	TCONS_00027909	TCONS_00067449	TCONS_00027754	TCONS_00046652
TCONS_00047953	TCONS_00068528	TCONS_00025468	TCONS_00025036	TCONS_00014287	TCONS_00032808	TCONS_00051948	TCONS_00025570	TCONS_00059093	TCONS_00040657	TCONS_00016354	TCONS_00038176	TCONS_00002364	TCONS_00028838	TCONS_00046574	TCONS_00033948	TCONS_00042858	TCONS_00086233	TCONS_00076417	TCONS_00053171	TCONS_00058082	TCONS_00089666	TCONS_00017783	TCONS_00067662	TCONS_00080484	TCONS_00046686	TCONS_00038315	TCONS_00027915	TCONS_00089116	TCONS_00027755	TCONS_00062150
TCONS_00003813	TCONS_00083297	TCONS_00067010	TCONS_00093243	TCONS_00045715	TCONS_00040188	TCONS_00017402	TCONS_00013974	TCONS_00059097	TCONS_00028828	TCONS_00005006	TCONS_00073287	TCONS_00049817	TCONS_00059874	TCONS_00035077	TCONS_00063992	TCONS_00080537	TCONS_00016588	TCONS_00036468	TCONS_00081489	TCONS_00058083	TCONS_00084243	TCONS_00017782	TCONS_00067663	TCONS_00080480	TCONS_00036860	TCONS_00038318	TCONS_00027911	TCONS_00094326	TCONS_00074574	TCONS_00055372
TCONS_00017741	TCONS_00016911	TCONS_00023453	TCONS_00026738	TCONS_00060017	TCONS_00062139	TCONS_00014170	TCONS_00007493	TCONS_00026586	TCONS_00047727	TCONS_00093346	TCONS_00072362	TCONS_00071529	TCONS_00068653	TCONS_00050119	TCONS_00027518	TCONS_00068601	TCONS_00025795	TCONS_00017435	TCONS_00016239	TCONS_00083364	TCONS_00095744		TCONS_00067665	TCONS_00086141	TCONS_00036862	TCONS_00053747	TCONS_00027917	TCONS_00090080	TCONS_00030038	TCONS_00092900
TCONS_00017745	TCONS_00057758	TCONS_00000399	TCONS_00005223	TCONS_00082857	TCONS_00062138	TCONS_00014168	TCONS_00014755	TCONS_00059095	TCONS_00062924	TCONS_00001153	TCONS_00025668	TCONS_00030479	TCONS_00010774	TCONS_00002138	TCONS_00027519	TCONS_00068602	TCONS_00068995	TCONS_00017432	TCONS_00016238	TCONS_00083365	TCONS_00035802		TCONS_00035700	TCONS_00048094	TCONS_00051043	TCONS_00020492	TCONS_00027914	TCONS_00090081	TCONS_00037175	TCONS_00089997
TCONS_00044629	TCONS_00057908	TCONS_00067013	TCONS_00005228	TCONS_00014290	TCONS_00032816	TCONS_00014159	TCONS_00003017	TCONS_00021583	TCONS_00062927	TCONS_00007750	TCONS_00095069	TCONS_00082961	TCONS_00010775	TCONS_00001502	TCONS_00012486	TCONS_00068603	TCONS_00035552	TCONS_00066111	TCONS_00044888	TCONS_00023784	TCONS_00050245		TCONS_00005017	TCONS_00025059	TCONS_00051042	TCONS_00025856	TCONS_00091609	TCONS_00045939	TCONS_00074572	TCONS_00044906
TCONS_00033555	TCONS_00000766	TCONS_00066197	TCONS_00035549	TCONS_00021613	TCONS_00057583	TCONS_00014160	TCONS_00003016	TCONS_00059096	TCONS_00001073	TCONS_00005007	TCONS_00062640	TCONS_00082958	TCONS_00084443	TCONS_00093030	TCONS_00012488	TCONS_00059176	TCONS_00048029	TCONS_00066109	TCONS_00091984	TCONS_00047015	TCONS_00035803		TCONS_00005018	TCONS_00018297	TCONS_00075149	TCONS_00025855	TCONS_00049299	TCONS_00045938	TCONS_00062153	TCONS_00075211
TCONS_00019213	TCONS_00041506	TCONS_00066198	TCONS_00077923	TCONS_00054867	TCONS_00057593	TCONS_00014155	TCONS_00091322	TCONS_00059099	TCONS_00061671	TCONS_00005003	TCONS_00074456	TCONS_00049816	TCONS_00093292	TCONS_00078440	TCONS_00000704	TCONS_00015937	TCONS_00080550	TCONS_00066099	TCONS_00008053	TCONS_00016292	TCONS_00031342		TCONS_00034691	TCONS_00018291	TCONS_00076792	TCONS_00025854	TCONS_00050170	TCONS_00057570	TCONS_00002547	TCONS_00013829
TCONS_00090070	TCONS_00016910	TCONS_00041275	TCONS_00011040	TCONS_00023124	TCONS_00032812	TCONS_00014171	TCONS_00051087	TCONS_00079127	TCONS_00009461	TCONS_00011526	TCONS_00024083	TCONS_00026423	TCONS_00034963	TCONS_00078439	TCONS_00050676	TCONS_00007190	TCONS_00062731	TCONS_00002765	TCONS_00016235	TCONS_00093072	TCONS_00035804		TCONS_00005030	TCONS_00018293	TCONS_00010805	TCONS_00070098	TCONS_00050171	TCONS_00030516	TCONS_00002546	TCONS_00013826
TCONS_00051636	TCONS_00068529	TCONS_00043836	TCONS_00083657	TCONS_00010309	TCONS_00032817	TCONS_00021804	TCONS_00061406	TCONS_00090805	TCONS_00084682	TCONS_00088198	TCONS_00003230	TCONS_00026428	TCONS_00069252	TCONS_00072369	TCONS_00041065	TCONS_00007197	TCONS_00062732	TCONS_00002764	TCONS_00004988	TCONS_00093073	TCONS_00049946		TCONS_00005021	TCONS_00018300	TCONS_00084440	TCONS_00058105	TCONS_00045838	TCONS_00077837	TCONS_00002548	TCONS_00061824
TCONS_00030862	TCONS_00063069	TCONS_00076160	TCONS_00033470	TCONS_00010312	TCONS_00061807	TCONS_00025860	TCONS_00062270	TCONS_00059581	TCONS_00061674	TCONS_00018997	TCONS_00008781	TCONS_00059601	TCONS_00003632	TCONS_00072368	TCONS_00072776	TCONS_00007202	TCONS_00037440	TCONS_00018960	TCONS_00095030	TCONS_00013808	TCONS_00095745		TCONS_00035217	TCONS_00018298	TCONS_00059046	TCONS_00035946	TCONS_00054887	TCONS_00029376	TCONS_00003526	TCONS_00023092
TCONS_00069140	TCONS_00055381	TCONS_00032138	TCONS_00038623	TCONS_00041462	TCONS_00057596	TCONS_00044238	TCONS_00082253	TCONS_00094988	TCONS_00084683	TCONS_00005002	TCONS_00009750	TCONS_00027417	TCONS_00011233	TCONS_00018234	TCONS_00011134	TCONS_00049297	TCONS_00081644	TCONS_00063791	TCONS_00004986	TCONS_00024847	TCONS_00005829		TCONS_00034692	TCONS_00005085	TCONS_00078917	TCONS_00035949	TCONS_00071943	TCONS_00043398	TCONS_00055385	TCONS_00061693
TCONS_00030860	TCONS_00063139	TCONS_00003361	TCONS_00037824	TCONS_00039350	TCONS_00092367	TCONS_00076140	TCONS_00044141	TCONS_00064520	TCONS_00031931	TCONS_00018998	TCONS_00013042	TCONS_00038220	TCONS_00079642	TCONS_00095328	TCONS_00094261	TCONS_00066960	TCONS_00088475	TCONS_00063789	TCONS_00091982	TCONS_00082291	TCONS_00029342		TCONS_00005029	TCONS_00073316	TCONS_00078918	TCONS_00027392	TCONS_00071942	TCONS_00007357	TCONS_00073784	TCONS_00059045
TCONS_00048423	TCONS_00059988	TCONS_00007542	TCONS_00038879	TCONS_00087345	TCONS_00003088	TCONS_00076843	TCONS_00061069	TCONS_00059579	TCONS_00094573	TCONS_00077037	TCONS_00013043	TCONS_00024577	TCONS_00027668	TCONS_00018233	TCONS_00001033	TCONS_00023812	TCONS_00038770	TCONS_00038499	TCONS_00004996	TCONS_00011175	TCONS_00031929		TCONS_00020389	TCONS_00073315	TCONS_00013978	TCONS_00093361	TCONS_00071941	TCONS_00027099	TCONS_00053092	TCONS_00084430
TCONS_00066664	TCONS_00094974	TCONS_00009400	TCONS_00081112	TCONS_00057985	TCONS_00064611	TCONS_00076134	TCONS_00061070	TCONS_00059351	TCONS_00000041	TCONS_00015313	TCONS_00022092	TCONS_00024571	TCONS_00087976	TCONS_00079005	TCONS_00041722	TCONS_00047090	TCONS_00020012	TCONS_00053885	TCONS_00083359	TCONS_00095434	TCONS_00029341		TCONS_00021107	TCONS_00045335	TCONS_00013975	TCONS_00009835	TCONS_00035371	TCONS_00081126	TCONS_00052559	TCONS_00067721
TCONS_00082451	TCONS_00000197	TCONS_00026331	TCONS_00038881	TCONS_00084886	TCONS_00058125	TCONS_00056756	TCONS_00016973	TCONS_00017438	TCONS_00000032	TCONS_00030841	TCONS_00022093	TCONS_00024573	TCONS_00027666	TCONS_00076464	TCONS_00025485	TCONS_00047088	TCONS_00048025	TCONS_00063511	TCONS_00081615	TCONS_00062968	TCONS_00062639		TCONS_00021108	TCONS_00045334	TCONS_00086908	TCONS_00020150	TCONS_00002185	TCONS_00009226	TCONS_00052558	TCONS_00080020
TCONS_00082452	TCONS_00030485	TCONS_00006424	TCONS_00038877	TCONS_00002787	TCONS_00058122	TCONS_00044293	TCONS_00003127	TCONS_00049854	TCONS_00000038	TCONS_00075657	TCONS_00022196	TCONS_00024570	TCONS_00069253	TCONS_00042285	TCONS_00041723	TCONS_00046464	TCONS_00038772	TCONS_00079451	TCONS_00078883	TCONS_00082294	TCONS_00080121		TCONS_00021105	TCONS_00045338	TCONS_00019483	TCONS_00084958	TCONS_00002184	TCONS_00079217	TCONS_00095495	TCONS_00080019
TCONS_00082450	TCONS_00016182	TCONS_00092057	TCONS_00024200	TCONS_00082351	TCONS_00058117	TCONS_00054157	TCONS_00084558	TCONS_00059580	TCONS_00047732	TCONS_00003131	TCONS_00027097	TCONS_00015083	TCONS_00081064		TCONS_00062391	TCONS_00064548	TCONS_00033062	TCONS_00079452	TCONS_00068660	TCONS_00065011	TCONS_00004630		TCONS_00054769	TCONS_00045339	TCONS_00060584	TCONS_00025624	TCONS_00066153	TCONS_00062667		TCONS_00053871
TCONS_00092728	TCONS_00016353	TCONS_00026334	TCONS_00006953	TCONS_00083920	TCONS_00058111	TCONS_00093061	TCONS_00016975	TCONS_00026262	TCONS_00002734	TCONS_00060773	TCONS_00028957	TCONS_00022709	TCONS_00000937		TCONS_00084593	TCONS_00064546	TCONS_00083593	TCONS_00079449	TCONS_00023913	TCONS_00065010	TCONS_00093215		TCONS_00051262	TCONS_00045337	TCONS_00052879	TCONS_00071055	TCONS_00090463	TCONS_00049285		TCONS_00053872
TCONS_00082490	TCONS_00044032	TCONS_00065783	TCONS_00073445	TCONS_00077930	TCONS_00058112	TCONS_00076139	TCONS_00057466	TCONS_00014921	TCONS_00091780	TCONS_00060772	TCONS_00040679	TCONS_00005789	TCONS_00089944		TCONS_00039047	TCONS_00030136		TCONS_00079450	TCONS_00082100	TCONS_00082296	TCONS_00045358		TCONS_00051261		TCONS_00003103	TCONS_00027415	TCONS_00031418	TCONS_00049287		TCONS_00069754
TCONS_00013383	TCONS_00059934	TCONS_00029536	TCONS_00003465	TCONS_00012685	TCONS_00058123	TCONS_00056997	TCONS_00057468	TCONS_00026257	TCONS_00053208	TCONS_00090015	TCONS_00044703	TCONS_00064219	TCONS_00039519		TCONS_00080874	TCONS_00094791		TCONS_00067972	TCONS_00056837	TCONS_00065013	TCONS_00091266		TCONS_00051264		TCONS_00003129	TCONS_00004857	TCONS_00002555	TCONS_00059295		TCONS_00093441
TCONS_00064779	TCONS_00016181	TCONS_00060642	TCONS_00019769	TCONS_00010311	TCONS_00048627	TCONS_00076135	TCONS_00082268	TCONS_00043935	TCONS_00083063	TCONS_00009917	TCONS_00051217	TCONS_00089930	TCONS_00046941		TCONS_00039050	TCONS_00094792		TCONS_00004242	TCONS_00085123	TCONS_00029273	TCONS_00059366		TCONS_00004842		TCONS_00021256	TCONS_00022877	TCONS_00066760	TCONS_00023129		TCONS_00046967
TCONS_00091465	TCONS_00062696	TCONS_00050933	TCONS_00025040	TCONS_00011056	TCONS_00049588	TCONS_00014044	TCONS_00057470	TCONS_00006297	TCONS_00081737	TCONS_00024998	TCONS_00051219	TCONS_00007717	TCONS_00046951		TCONS_00080875	TCONS_00051669		TCONS_00004241	TCONS_00006054	TCONS_00024839	TCONS_00046719		TCONS_00032464		TCONS_00072891	TCONS_00086042	TCONS_00012625	TCONS_00038542		TCONS_00033685
TCONS_00091466	TCONS_00013275	TCONS_00066121	TCONS_00025448	TCONS_00091487	TCONS_00028218	TCONS_00069408	TCONS_00083694	TCONS_00080985	TCONS_00073987	TCONS_00018493	TCONS_00053954	TCONS_00034899	TCONS_00090215		TCONS_00087207	TCONS_00059178		TCONS_00067973	TCONS_00021434		TCONS_00054967		TCONS_00094419		TCONS_00060758	TCONS_00086041	TCONS_00064395	TCONS_00013364		TCONS_00002828
TCONS_00091468	TCONS_00040798	TCONS_00083667	TCONS_00001174	TCONS_00028175	TCONS_00062244	TCONS_00018220	TCONS_00001268	TCONS_00017447	TCONS_00006920	TCONS_00018496	TCONS_00053955	TCONS_00034900	TCONS_00041510		TCONS_00056984	TCONS_00059179		TCONS_00089020	TCONS_00009173		TCONS_00049328				TCONS_00048451	TCONS_00070213	TCONS_00016003	TCONS_00013365		TCONS_00002829
TCONS_00090648	TCONS_00044709	TCONS_00063161	TCONS_00092536	TCONS_00012682	TCONS_00076787	TCONS_00021942	TCONS_00009391	TCONS_00089428	TCONS_00082107	TCONS_00018495	TCONS_00055952	TCONS_00038777	TCONS_00067454		TCONS_00073335	TCONS_00009294		TCONS_00089022	TCONS_00012524		TCONS_00072188				TCONS_00048452	TCONS_00021923	TCONS_00015999	TCONS_00038541		TCONS_00064419
TCONS_00043361	TCONS_00050717	TCONS_00050932	TCONS_00052258	TCONS_00035725	TCONS_00062246	TCONS_00021944	TCONS_00042552	TCONS_00061968	TCONS_00052058	TCONS_00024996	TCONS_00062898	TCONS_00091683	TCONS_00049459		TCONS_00070212	TCONS_00009295		TCONS_00072400	TCONS_00074807		TCONS_00049327				TCONS_00035291	TCONS_00021924	TCONS_00016002	TCONS_00067957		TCONS_00002831
TCONS_00049515	TCONS_00050818	TCONS_00013799	TCONS_00056778	TCONS_00081307	TCONS_00062247	TCONS_00075172	TCONS_00080732	TCONS_00022505	TCONS_00082108	TCONS_00050602	TCONS_00062900	TCONS_00046637	TCONS_00049447		TCONS_00079165	TCONS_00088638		TCONS_00013145	TCONS_00045989		TCONS_00055302				TCONS_00048453	TCONS_00033059	TCONS_00000462	TCONS_00045137		TCONS_00051560
TCONS_00091011	TCONS_00095740	TCONS_00045229	TCONS_00043141	TCONS_00076452	TCONS_00076784	TCONS_00052811	TCONS_00091540	TCONS_00035650	TCONS_00069842	TCONS_00063907	TCONS_00062901	TCONS_00068025	TCONS_00046953		TCONS_00091781	TCONS_00057918		TCONS_00093001	TCONS_00045979		TCONS_00053412				TCONS_00035292	TCONS_00009482	TCONS_00000461	TCONS_00074033		TCONS_00093899
TCONS_00023126	TCONS_00050817	TCONS_00024406	TCONS_00062236	TCONS_00092055	TCONS_00063994	TCONS_00066104	TCONS_00038218	TCONS_00053282	TCONS_00038224	TCONS_00063854	TCONS_00066833	TCONS_00032465	TCONS_00057557		TCONS_00056977	TCONS_00016209		TCONS_00013141	TCONS_00045988		TCONS_00005159				TCONS_00035293	TCONS_00033750	TCONS_00050096	TCONS_00058155		TCONS_00059416
TCONS_00046580	TCONS_00080827	TCONS_00013802	TCONS_00007474	TCONS_00010546	TCONS_00054927	TCONS_00047570	TCONS_00091537	TCONS_00025322	TCONS_00089943	TCONS_00016503	TCONS_00070466	TCONS_00065286	TCONS_00049448		TCONS_00059136	TCONS_00016225		TCONS_00089021	TCONS_00045982		TCONS_00001537				TCONS_00038480	TCONS_00009477		TCONS_00075072		TCONS_00059417
TCONS_00041496	TCONS_00095739	TCONS_00047328	TCONS_00055772	TCONS_00040663	TCONS_00000605	TCONS_00047567	TCONS_00091536	TCONS_00053280	TCONS_00076574	TCONS_00036693	TCONS_00074557	TCONS_00002929	TCONS_00049463		TCONS_00041150	TCONS_00016218		TCONS_00014855	TCONS_00055251		TCONS_00023836				TCONS_00026668	TCONS_00034870		TCONS_00016009		TCONS_00022918
TCONS_00044339	TCONS_00093576	TCONS_00016359	TCONS_00039341	TCONS_00052356	TCONS_00000604	TCONS_00047568	TCONS_00089521	TCONS_00069841	TCONS_00053102	TCONS_00000086	TCONS_00081416	TCONS_00041682	TCONS_00049458		TCONS_00059135	TCONS_00016215		TCONS_00089023	TCONS_00026472		TCONS_00043979				TCONS_00013621	TCONS_00033756		TCONS_00016006		TCONS_00072870
TCONS_00075663	TCONS_00046016	TCONS_00026502	TCONS_00002889	TCONS_00000249	TCONS_00000607	TCONS_00061943	TCONS_00091538	TCONS_00042800	TCONS_00057876	TCONS_00014376	TCONS_00081421	TCONS_00027786	TCONS_00049460		TCONS_00030631	TCONS_00016221		TCONS_00001558	TCONS_00011186		TCONS_00054966				TCONS_00013623	TCONS_00033749		TCONS_00016004		TCONS_00053633
TCONS_00089261	TCONS_00075630	TCONS_00010885	TCONS_00002890	TCONS_00026679	TCONS_00059943	TCONS_00035739	TCONS_00038660	TCONS_00025325	TCONS_00009725	TCONS_00001130	TCONS_00082917	TCONS_00018627	TCONS_00086142		TCONS_00041149	TCONS_00016222		TCONS_00001559	TCONS_00011187		TCONS_00084034				TCONS_00072477	TCONS_00075533		TCONS_00050544		TCONS_00021614
TCONS_00051229	TCONS_00087305	TCONS_00074123	TCONS_00022256	TCONS_00047824	TCONS_00059990	TCONS_00005008	TCONS_00049926	TCONS_00025311	TCONS_00049712	TCONS_00052060	TCONS_00087347	TCONS_00018626	TCONS_00070527		TCONS_00075175	TCONS_00016219		TCONS_00034385	TCONS_00038535		TCONS_00082710				TCONS_00072479	TCONS_00032592		TCONS_00075439		TCONS_00042985
TCONS_00080975	TCONS_00031171	TCONS_00019467	TCONS_00038755	TCONS_00087861	TCONS_00074673	TCONS_00015637	TCONS_00049931	TCONS_00057162	TCONS_00013056	TCONS_00067490	TCONS_00087348	TCONS_00081760	TCONS_00007670		TCONS_00059134	TCONS_00023816		TCONS_00008742	TCONS_00038537		TCONS_00003816				TCONS_00038479	TCONS_00019053		TCONS_00044762		TCONS_00021616
TCONS_00050199	TCONS_00053940	TCONS_00050206	TCONS_00028154	TCONS_00029374	TCONS_00052383	TCONS_00057789	TCONS_00049924	TCONS_00092638	TCONS_00009724	TCONS_00067491	TCONS_00090185	TCONS_00086326	TCONS_00084746		TCONS_00059133	TCONS_00018929		TCONS_00089863	TCONS_00037439		TCONS_00011328				TCONS_00022796	TCONS_00019052		TCONS_00047489		TCONS_00038269
TCONS_00033680	TCONS_00064070	TCONS_00074126	TCONS_00010503	TCONS_00009841	TCONS_00023815	TCONS_00085390	TCONS_00049925	TCONS_00025318	TCONS_00025093	TCONS_00022917	TCONS_00090279	TCONS_00025102	TCONS_00070526		TCONS_00092655	TCONS_00064538		TCONS_00087169	TCONS_00019391		TCONS_00044412				TCONS_00030410	TCONS_00083619		TCONS_00075447		TCONS_00015994
TCONS_00083982	TCONS_00064071	TCONS_00024910	TCONS_00010502	TCONS_00026678	TCONS_00042405	TCONS_00085388	TCONS_00059453	TCONS_00005561	TCONS_00007761	TCONS_00047081	TCONS_00090489	TCONS_00025106	TCONS_00007644		TCONS_00030628	TCONS_00064540		TCONS_00063332	TCONS_00023135		TCONS_00025007				TCONS_00070479	TCONS_00040749		TCONS_00047490		TCONS_00045937
TCONS_00033924	TCONS_00003893	TCONS_00033578	TCONS_00022159	TCONS_00027955	TCONS_00030559	TCONS_00078882	TCONS_00059457	TCONS_00050976	TCONS_00043275	TCONS_00040421	TCONS_00095019	TCONS_00025110	TCONS_00007643		TCONS_00033074			TCONS_00063334	TCONS_00075530		TCONS_00076486				TCONS_00051559	TCONS_00021922		TCONS_00066539		TCONS_00022312
TCONS_00048842	TCONS_00022930	TCONS_00025063	TCONS_00030342	TCONS_00000018	TCONS_00023811	TCONS_00053882	TCONS_00059454	TCONS_00009423	TCONS_00081070	TCONS_00032113	TCONS_00095020	TCONS_00044084	TCONS_00007687		TCONS_00033075			TCONS_00035295	TCONS_00058514		TCONS_00011525				TCONS_00021693	TCONS_00075606		TCONS_00066537		TCONS_00059081
TCONS_00068127	TCONS_00022929	TCONS_00050883	TCONS_00057474	TCONS_00027514	TCONS_00023809	TCONS_00013961	TCONS_00063151	TCONS_00057154	TCONS_00009723	TCONS_00078289	TCONS_00050876	TCONS_00040472	TCONS_00070523		TCONS_00044206			TCONS_00019204	TCONS_00004335		TCONS_00000174				TCONS_00003412	TCONS_00075601		TCONS_00066534		TCONS_00059075
TCONS_00087284	TCONS_00028063	TCONS_00094186	TCONS_00037312	TCONS_00047775	TCONS_00023808	TCONS_00042376	TCONS_00059456	TCONS_00005563	TCONS_00030300	TCONS_00021521	TCONS_00017756	TCONS_00018517	TCONS_00007682		TCONS_00079155			TCONS_00016980	TCONS_00058517		TCONS_00025082				TCONS_00092870	TCONS_00008138		TCONS_00066535		TCONS_00059080
TCONS_00092967	TCONS_00028051	TCONS_00050075	TCONS_00019814	TCONS_00040282	TCONS_00004205	TCONS_00029704	TCONS_00047909	TCONS_00005562	TCONS_00094483	TCONS_00010880	TCONS_00040073	TCONS_00044085	TCONS_00007645		TCONS_00044207			TCONS_00014105	TCONS_00058516		TCONS_00020772				TCONS_00091628	TCONS_00008139		TCONS_00018657		TCONS_00021615
TCONS_00074260	TCONS_00028057	TCONS_00044059	TCONS_00038381	TCONS_00027516	TCONS_00007145	TCONS_00029703	TCONS_00006799	TCONS_00095372	TCONS_00091620	TCONS_00060751	TCONS_00062534	TCONS_00038909	TCONS_00007688		TCONS_00044210			TCONS_00076813	TCONS_00058522		TCONS_00075165				TCONS_00024770	TCONS_00032593		TCONS_00031995		TCONS_00021619
TCONS_00024240	TCONS_00028052	TCONS_00051144	TCONS_00052191	TCONS_00024125	TCONS_00007142	TCONS_00067610	TCONS_00024239	TCONS_00059924	TCONS_00003085	TCONS_00060747	TCONS_00043657	TCONS_00038911	TCONS_00007681		TCONS_00079154			TCONS_00000527	TCONS_00028462		TCONS_00057567				TCONS_00024807	TCONS_00032594		TCONS_00083505		TCONS_00059074
TCONS_00066470	TCONS_00028053	TCONS_00005791	TCONS_00052190	TCONS_00027515	TCONS_00044840	TCONS_00053884	TCONS_00068241	TCONS_00005560	TCONS_00081049	TCONS_00060740	TCONS_00095005	TCONS_00015584	TCONS_00070522		TCONS_00009052			TCONS_00000529	TCONS_00038324		TCONS_00057564				TCONS_00010941	TCONS_00076897		TCONS_00021358		TCONS_00047037
TCONS_00093808	TCONS_00008425	TCONS_00050321	TCONS_00086180	TCONS_00051861	TCONS_00047334	TCONS_00091237	TCONS_00014494	TCONS_00078869	TCONS_00081043	TCONS_00035171	TCONS_00054771	TCONS_00015582	TCONS_00007646		TCONS_00009053			TCONS_00060809	TCONS_00023133		TCONS_00016360				TCONS_00010946	TCONS_00059683		TCONS_00088012		TCONS_00059068
TCONS_00059997	TCONS_00008426	TCONS_00020060	TCONS_00094848	TCONS_00029373	TCONS_00047333	TCONS_00029698	TCONS_00038214	TCONS_00035824	TCONS_00008279	TCONS_00008079	TCONS_00051274	TCONS_00044165	TCONS_00048095		TCONS_00021788			TCONS_00090103	TCONS_00023134		TCONS_00025692				TCONS_00075094			TCONS_00056057		TCONS_00059070
TCONS_00043360	TCONS_00022928	TCONS_00077207	TCONS_00086181	TCONS_00023897	TCONS_00081645	TCONS_00016376	TCONS_00014493	TCONS_00003835	TCONS_00074739	TCONS_00035175	TCONS_00017781	TCONS_00093998	TCONS_00048092		TCONS_00004573			TCONS_00012596	TCONS_00049208		TCONS_00047995				TCONS_00010938			TCONS_00008133		TCONS_00002458
TCONS_00040543	TCONS_00081319	TCONS_00077206	TCONS_00021211	TCONS_00023891	TCONS_00049305	TCONS_00045282	TCONS_00038215	TCONS_00003840	TCONS_00057875	TCONS_00022076	TCONS_00057133	TCONS_00068036	TCONS_00020784		TCONS_00031715			TCONS_00012597	TCONS_00080388		TCONS_00073523				TCONS_00075093			TCONS_00031989		TCONS_00002973
TCONS_00003895	TCONS_00028065	TCONS_00051781	TCONS_00014751	TCONS_00066962	TCONS_00014023	TCONS_00082769	TCONS_00038212	TCONS_00043239	TCONS_00062074	TCONS_00002750	TCONS_00022435	TCONS_00088201	TCONS_00073245		TCONS_00005568			TCONS_00094533	TCONS_00080386		TCONS_00008484				TCONS_00010935			TCONS_00031990		TCONS_00061692
TCONS_00066097	TCONS_00022927	TCONS_00018541	TCONS_00042120	TCONS_00051131	TCONS_00012660	TCONS_00045285	TCONS_00004966	TCONS_00023858	TCONS_00026455	TCONS_00002751	TCONS_00022433	TCONS_00034119	TCONS_00073246		TCONS_00021790			TCONS_00028666	TCONS_00048595		TCONS_00035242				TCONS_00011633			TCONS_00006931		TCONS_00019956
TCONS_00094989	TCONS_00094051	TCONS_00021808	TCONS_00079375	TCONS_00004019	TCONS_00036625	TCONS_00068662	TCONS_00004967	TCONS_00091324	TCONS_00026456	TCONS_00017875	TCONS_00024080	TCONS_00072211	TCONS_00045042		TCONS_00028216			TCONS_00028669	TCONS_00019885		TCONS_00067429				TCONS_00019396			TCONS_00060801		TCONS_00019950
TCONS_00068058	TCONS_00027240	TCONS_00077722	TCONS_00060946	TCONS_00023892	TCONS_00050584	TCONS_00063910	TCONS_00004172	TCONS_00079014	TCONS_00066830	TCONS_00042353	TCONS_00078042	TCONS_00076013	TCONS_00081492		TCONS_00025964			TCONS_00075138	TCONS_00006529		TCONS_00012638				TCONS_00075092			TCONS_00013945		TCONS_00023327
TCONS_00075911	TCONS_00086459	TCONS_00046113	TCONS_00086177	TCONS_00024025	TCONS_00050498	TCONS_00088285		TCONS_00064552	TCONS_00089903	TCONS_00049146	TCONS_00009751	TCONS_00037353	TCONS_00045041		TCONS_00066550			TCONS_00023239	TCONS_00012297		TCONS_00035489				TCONS_00048272			TCONS_00008134		TCONS_00023330
TCONS_00028712	TCONS_00085890	TCONS_00021810	TCONS_00075166	TCONS_00048187	TCONS_00050494	TCONS_00088286		TCONS_00047566	TCONS_00007972	TCONS_00049148	TCONS_00085941	TCONS_00036111	TCONS_00073247		TCONS_00016881			TCONS_00006656	TCONS_00047243		TCONS_00056429				TCONS_00049916			TCONS_00088010		TCONS_00027749
TCONS_00068057	TCONS_00062238	TCONS_00006627	TCONS_00024827	TCONS_00073426	TCONS_00050497	TCONS_00086709		TCONS_00031341	TCONS_00094189	TCONS_00052614		TCONS_00076014	TCONS_00081494		TCONS_00060592			TCONS_00082925	TCONS_00058247		TCONS_00055494				TCONS_00082406			TCONS_00083506		TCONS_00034116
TCONS_00050280	TCONS_00052165	TCONS_00027156	TCONS_00047637	TCONS_00013602	TCONS_00050595	TCONS_00057963		TCONS_00044979	TCONS_00029439	TCONS_00052615		TCONS_00010412	TCONS_00083870		TCONS_00060593			TCONS_00052875	TCONS_00047241		TCONS_00005592				TCONS_00011770			TCONS_00028866		TCONS_00024340
TCONS_00044907	TCONS_00026712	TCONS_00052776	TCONS_00032137	TCONS_00040124	TCONS_00050590	TCONS_00086710		TCONS_00094767	TCONS_00007476	TCONS_00054884		TCONS_00049680	TCONS_00046672		TCONS_00075371			TCONS_00071637	TCONS_00078757		TCONS_00090055				TCONS_00050553			TCONS_00028863		TCONS_00086504
TCONS_00014392	TCONS_00022064	TCONS_00032734	TCONS_00051786	TCONS_00016232	TCONS_00003176	TCONS_00088284		TCONS_00031372	TCONS_00040244	TCONS_00054885		TCONS_00039714	TCONS_00094969		TCONS_00090692			TCONS_00038327	TCONS_00056185		TCONS_00094373				TCONS_00093876			TCONS_00071682		TCONS_00024339
TCONS_00027364	TCONS_00022068	TCONS_00018544	TCONS_00055125	TCONS_00004028	TCONS_00033885	TCONS_00063911		TCONS_00055972		TCONS_00088702		TCONS_00032079	TCONS_00082895		TCONS_00066544			TCONS_00038328	TCONS_00048664		TCONS_00082327				TCONS_00042875			TCONS_00035894		TCONS_00035183
TCONS_00068063	TCONS_00001068	TCONS_00070531	TCONS_00046682	TCONS_00084216	TCONS_00003178	TCONS_00067612		TCONS_00023593		TCONS_00045931		TCONS_00037356	TCONS_00051943		TCONS_00085370			TCONS_00052878	TCONS_00028212		TCONS_00047728				TCONS_00080871			TCONS_00071690		TCONS_00035182
TCONS_00085016	TCONS_00001067	TCONS_00066895	TCONS_00046684	TCONS_00066963	TCONS_00061418	TCONS_00017330		TCONS_00091938		TCONS_00025978		TCONS_00008517	TCONS_00012981		TCONS_00001034			TCONS_00065468	TCONS_00022305		TCONS_00083211				TCONS_00084587			TCONS_00029272		TCONS_00014465
TCONS_00030599	TCONS_00022058	TCONS_00001232	TCONS_00073484	TCONS_00004117	TCONS_00033871	TCONS_00041999		TCONS_00039490		TCONS_00003655		TCONS_00001765	TCONS_00012976		TCONS_00066547			TCONS_00087839	TCONS_00022308		TCONS_00010826				TCONS_00046986			TCONS_00088011		TCONS_00032049
TCONS_00050092	TCONS_00084503	TCONS_00052461	TCONS_00073483	TCONS_00054159	TCONS_00057588	TCONS_00052962		TCONS_00001010		TCONS_00037026		TCONS_00090432	TCONS_00012978		TCONS_00022440			TCONS_00074437	TCONS_00040463		TCONS_00010828				TCONS_00084594			TCONS_00024011		TCONS_00021223
TCONS_00050091	TCONS_00034997	TCONS_00009269	TCONS_00046685	TCONS_00040287	TCONS_00033870	TCONS_00020398		TCONS_00077927		TCONS_00021208		TCONS_00090433	TCONS_00072206		TCONS_00022442			TCONS_00074436	TCONS_00056184		TCONS_00075612				TCONS_00014451			TCONS_00071681		TCONS_00047891
TCONS_00027365	TCONS_00086197	TCONS_00040136	TCONS_00088941	TCONS_00023680	TCONS_00061413	TCONS_00086082		TCONS_00064554		TCONS_00058249		TCONS_00056531			TCONS_00041464			TCONS_00086497	TCONS_00070692		TCONS_00016657				TCONS_00067117			TCONS_00024013		TCONS_00041148
TCONS_00027367	TCONS_00040196	TCONS_00040137	TCONS_00052065	TCONS_00039347	TCONS_00073666	TCONS_00063912		TCONS_00004621				TCONS_00025862			TCONS_00066501			TCONS_00087837	TCONS_00070693		TCONS_00022795				TCONS_00038559			TCONS_00071687		TCONS_00035224
TCONS_00025189	TCONS_00023432	TCONS_00040654	TCONS_00053878	TCONS_00011078	TCONS_00045128	TCONS_00001422		TCONS_00061678				TCONS_00016096			TCONS_00056757			TCONS_00048069	TCONS_00070694		TCONS_00037370				TCONS_00021259			TCONS_00071699		TCONS_00035223
TCONS_00028241	TCONS_00010794	TCONS_00083665	TCONS_00044532	TCONS_00065757	TCONS_00005054	TCONS_00033491		TCONS_00034779				TCONS_00020928			TCONS_00066498			TCONS_00089862	TCONS_00059286		TCONS_00055384				TCONS_00044361			TCONS_00082292		TCONS_00012906
TCONS_00078405	TCONS_00088550	TCONS_00039958	TCONS_00011039	TCONS_00085018	TCONS_00022997	TCONS_00062596		TCONS_00061679				TCONS_00034382			TCONS_00066499			TCONS_00092528	TCONS_00059283		TCONS_00095188				TCONS_00038560			TCONS_00008241		TCONS_00012905
TCONS_00027368	TCONS_00032057	TCONS_00091909	TCONS_00052066	TCONS_00004310	TCONS_00071330	TCONS_00086084		TCONS_00090724				TCONS_00041623			TCONS_00041463			TCONS_00089861	TCONS_00059291		TCONS_00071021				TCONS_00044362			TCONS_00008242		TCONS_00092493
TCONS_00062794	TCONS_00088549	TCONS_00068026	TCONS_00002941	TCONS_00073425	TCONS_00094343	TCONS_00062593		TCONS_00083377				TCONS_00093512			TCONS_00013369			TCONS_00004699	TCONS_00059285		TCONS_00071022				TCONS_00044363			TCONS_00026825		TCONS_00085383
TCONS_00078406	TCONS_00032153	TCONS_00039959	TCONS_00017068	TCONS_00047527	TCONS_00066543	TCONS_00042001		TCONS_00044977				TCONS_00091154			TCONS_00066502			TCONS_00004698	TCONS_00059288		TCONS_00012759				TCONS_00068834			TCONS_00071688		TCONS_00090213
TCONS_00030606	TCONS_00081738	TCONS_00021757	TCONS_00052067	TCONS_00094311	TCONS_00005175	TCONS_00084635		TCONS_00049016				TCONS_00093514			TCONS_00090466			TCONS_00048068	TCONS_00004974		TCONS_00030834				TCONS_00025159			TCONS_00071691		TCONS_00021226
TCONS_00030602	TCONS_00062996	TCONS_00070199	TCONS_00052069	TCONS_00026893	TCONS_00005170	TCONS_00041996		TCONS_00069593				TCONS_00093513			TCONS_00072228			TCONS_00055142	TCONS_00066531		TCONS_00028185				TCONS_00084586			TCONS_00024991		TCONS_00029240
TCONS_00092915	TCONS_00005256	TCONS_00078675	TCONS_00052071	TCONS_00009079	TCONS_00048028	TCONS_00035971		TCONS_00013053				TCONS_00020378			TCONS_00001102			TCONS_00004972	TCONS_00046232		TCONS_00093910				TCONS_00056994			TCONS_00024989		TCONS_00042563
TCONS_00030592	TCONS_00021081	TCONS_00066180	TCONS_00014957	TCONS_00041991	TCONS_00075531	TCONS_00036231		TCONS_00015260				TCONS_00087991			TCONS_00043502			TCONS_00094944	TCONS_00042963		TCONS_00000087				TCONS_00022811			TCONS_00024993		TCONS_00029237
TCONS_00049923	TCONS_00080174	TCONS_00083673	TCONS_00052070	TCONS_00085645	TCONS_00019671	TCONS_00062319		TCONS_00094673				TCONS_00008569			TCONS_00001099			TCONS_00047912	TCONS_00023405		TCONS_00044113				TCONS_00056988			TCONS_00024995		TCONS_00029239
TCONS_00029306	TCONS_00092829	TCONS_00036770	TCONS_00078291	TCONS_00046258	TCONS_00004208	TCONS_00057972		TCONS_00000285				TCONS_00078447			TCONS_00076894			TCONS_00009780	TCONS_00028460		TCONS_00042073				TCONS_00022814			TCONS_00008243		TCONS_00028919
TCONS_00029323	TCONS_00094285	TCONS_00057681	TCONS_00051924	TCONS_00065755	TCONS_00013520	TCONS_00085356		TCONS_00082187				TCONS_00072818			TCONS_00076892			TCONS_00072238	TCONS_00077487		TCONS_00000085				TCONS_00022805			TCONS_00091136		TCONS_00042564
TCONS_00006906	TCONS_00056370	TCONS_00073500	TCONS_00051925	TCONS_00004118	TCONS_00013519	TCONS_00041998		TCONS_00082195				TCONS_00052041			TCONS_00042713			TCONS_00072237	TCONS_00077488		TCONS_00035176				TCONS_00022818			TCONS_00008245		TCONS_00028920
TCONS_00029318	TCONS_00026759	TCONS_00036769	TCONS_00020332	TCONS_00027349	TCONS_00050589	TCONS_00036230		TCONS_00017966				TCONS_00013973			TCONS_00044208			TCONS_00089722	TCONS_00004786		TCONS_00060970				TCONS_00056980			TCONS_00023276		TCONS_00047919
TCONS_00030589	TCONS_00040195	TCONS_00089582	TCONS_00020331	TCONS_00073423		TCONS_00061672		TCONS_00017967				TCONS_00001036						TCONS_00009253	TCONS_00077490		TCONS_00012690				TCONS_00024444			TCONS_00045957		TCONS_00038506
TCONS_00003897	TCONS_00052057	TCONS_00038184	TCONS_00089138	TCONS_00076680		TCONS_00029699		TCONS_00041138				TCONS_00070258						TCONS_00009254	TCONS_00001048		TCONS_00081551				TCONS_00074435			TCONS_00052087		TCONS_00042565
TCONS_00015940	TCONS_00043317	TCONS_00053098	TCONS_00058615	TCONS_00011502		TCONS_00029701		TCONS_00000449				TCONS_00044220						TCONS_00084850	TCONS_00045503		TCONS_00082106				TCONS_00056976			TCONS_00010614		TCONS_00012165
TCONS_00030598	TCONS_00052048	TCONS_00049335	TCONS_00005449	TCONS_00074107		TCONS_00062597		TCONS_00000441				TCONS_00087896						TCONS_00069774	TCONS_00007700		TCONS_00081550				TCONS_00076907			TCONS_00045960		TCONS_00038507
TCONS_00029319	TCONS_00078552	TCONS_00026994	TCONS_00085756	TCONS_00073455		TCONS_00041840		TCONS_00085754				TCONS_00054729						TCONS_00007541	TCONS_00007696		TCONS_00030828				TCONS_00076919			TCONS_00056058		TCONS_00073201
TCONS_00029311	TCONS_00045352	TCONS_00051949	TCONS_00091182	TCONS_00041356		TCONS_00047516		TCONS_00015952				TCONS_00000476						TCONS_00059728	TCONS_00007701		TCONS_00021280				TCONS_00076902			TCONS_00089117		TCONS_00090214
TCONS_00003898	TCONS_00078551	TCONS_00049336	TCONS_00066030	TCONS_00061474		TCONS_00064600		TCONS_00000444				TCONS_00008180						TCONS_00059726	TCONS_00045500		TCONS_00088765				TCONS_00067326			TCONS_00089118		TCONS_00073783
TCONS_00017726	TCONS_00067489	TCONS_00006940	TCONS_00038382	TCONS_00050687		TCONS_00064601		TCONS_00085752				TCONS_00008178						TCONS_00059729	TCONS_00007695		TCONS_00053103				TCONS_00076912			TCONS_00082297		TCONS_00061242
TCONS_00040128	TCONS_00068268	TCONS_00074007	TCONS_00093200	TCONS_00085644		TCONS_00064603		TCONS_00000446				TCONS_00077649						TCONS_00053325	TCONS_00091985		TCONS_00094331				TCONS_00033080			TCONS_00082298		TCONS_00030517
TCONS_00086526	TCONS_00074009	TCONS_00025954	TCONS_00031674	TCONS_00016877		TCONS_00047517		TCONS_00077925				TCONS_00016457						TCONS_00001124	TCONS_00021273		TCONS_00039269				TCONS_00076905			TCONS_00069173		TCONS_00061243
TCONS_00008765	TCONS_00068269	TCONS_00088166	TCONS_00012263	TCONS_00038750		TCONS_00063416		TCONS_00077157				TCONS_00083437						TCONS_00048948	TCONS_00062314		TCONS_00089995				TCONS_00067312			TCONS_00036882		TCONS_00051317
TCONS_00026527	TCONS_00086379	TCONS_00051842	TCONS_00071053	TCONS_00011504		TCONS_00076718		TCONS_00077158				TCONS_00027868						TCONS_00010955	TCONS_00020801		TCONS_00007235				TCONS_00026018			TCONS_00009667		TCONS_00027393
TCONS_00080664	TCONS_00092340	TCONS_00001744	TCONS_00035900	TCONS_00051100		TCONS_00092120		TCONS_00061800				TCONS_00095311						TCONS_00052872	TCONS_00052852		TCONS_00073671				TCONS_00076917			TCONS_00020648		TCONS_00051312
TCONS_00026523	TCONS_00087629	TCONS_00092694	TCONS_00093617	TCONS_00006956		TCONS_00088647		TCONS_00028592				TCONS_00052047						TCONS_00060359	TCONS_00016557		TCONS_00073675				TCONS_00026017			TCONS_00009668		TCONS_00051313
TCONS_00026525	TCONS_00087627	TCONS_00060040	TCONS_00095312	TCONS_00050871		TCONS_00083641		TCONS_00047176				TCONS_00092235						TCONS_00052873	TCONS_00020790		TCONS_00056525				TCONS_00076899			TCONS_00009669		TCONS_00051311
TCONS_00029313	TCONS_00035797	TCONS_00075602	TCONS_00054808	TCONS_00076839		TCONS_00085124		TCONS_00087238				TCONS_00082722						TCONS_00048935	TCONS_00053856		TCONS_00009918				TCONS_00076359			TCONS_00051194		TCONS_00067245
TCONS_00026526	TCONS_00001425	TCONS_00075227	TCONS_00052514	TCONS_00022385		TCONS_00094046		TCONS_00087239				TCONS_00093319						TCONS_00038250	TCONS_00056738		TCONS_00012278				TCONS_00035383			TCONS_00058725		TCONS_00057547
TCONS_00012416	TCONS_00067492	TCONS_00020081	TCONS_00054809	TCONS_00088482		TCONS_00020277		TCONS_00089916				TCONS_00022105						TCONS_00035970	TCONS_00053855		TCONS_00084420				TCONS_00054909			TCONS_00009665		TCONS_00081765
TCONS_00026533	TCONS_00075005	TCONS_00087376	TCONS_00064560	TCONS_00068837		TCONS_00003315		TCONS_00049017				TCONS_00057687						TCONS_00070087	TCONS_00083808		TCONS_00041338				TCONS_00054907			TCONS_00030549		TCONS_00067330
TCONS_00040127	TCONS_00066959	TCONS_00020080	TCONS_00014971	TCONS_00074746		TCONS_00068291		TCONS_00051519				TCONS_00034885						TCONS_00038378	TCONS_00016555		TCONS_00011018				TCONS_00001814			TCONS_00051191		TCONS_00006078
TCONS_00028708	TCONS_00079625	TCONS_00079566	TCONS_00024245	TCONS_00076838		TCONS_00069436		TCONS_00008777				TCONS_00059602						TCONS_00070080	TCONS_00038384		TCONS_00011019				TCONS_00001810			TCONS_00008680		TCONS_00035568
TCONS_00086846	TCONS_00047407	TCONS_00087840	TCONS_00019809	TCONS_00038823		TCONS_00010087		TCONS_00008780				TCONS_00008635						TCONS_00070082	TCONS_00080726		TCONS_00045077				TCONS_00035378			TCONS_00030548		TCONS_00022919
TCONS_00064760	TCONS_00060698	TCONS_00077151	TCONS_00035901	TCONS_00065756		TCONS_00001495		TCONS_00059376				TCONS_00035895						TCONS_00015774	TCONS_00080725		TCONS_00032968				TCONS_00035380			TCONS_00009673		TCONS_00065165
TCONS_00072225	TCONS_00001723	TCONS_00086714	TCONS_00092145	TCONS_00050869		TCONS_00001496		TCONS_00040730				TCONS_00053859						TCONS_00085351	TCONS_00018946		TCONS_00032962				TCONS_00047255			TCONS_00009671		TCONS_00035792
TCONS_00086847	TCONS_00073288	TCONS_00001746	TCONS_00047089	TCONS_00033362		TCONS_00036741		TCONS_00034182				TCONS_00065782						TCONS_00008296	TCONS_00052840		TCONS_00032961				TCONS_00035377			TCONS_00051281		TCONS_00035772
TCONS_00025328	TCONS_00077294	TCONS_00086494	TCONS_00061060	TCONS_00003336		TCONS_00084118		TCONS_00059372				TCONS_00053860						TCONS_00070079	TCONS_00024267		TCONS_00032940				TCONS_00073644			TCONS_00049875		TCONS_00035770
TCONS_00025319	TCONS_00063187	TCONS_00001330	TCONS_00048536	TCONS_00033366		TCONS_00006292		TCONS_00059374				TCONS_00057685						TCONS_00070078	TCONS_00049709		TCONS_00032959				TCONS_00047612			TCONS_00051675		TCONS_00035784
TCONS_00025947	TCONS_00054175	TCONS_00007711	TCONS_00063784	TCONS_00022386		TCONS_00005143		TCONS_00082639				TCONS_00004686						TCONS_00048830	TCONS_00024261		TCONS_00032943				TCONS_00005569			TCONS_00079218		TCONS_00063917
TCONS_00072222	TCONS_00073289	TCONS_00008603	TCONS_00018405	TCONS_00037280		TCONS_00009257		TCONS_00056700				TCONS_00019350						TCONS_00070084	TCONS_00011058		TCONS_00032942				TCONS_00048071			TCONS_00029274		TCONS_00063918
TCONS_00072224	TCONS_00091603	TCONS_00052188	TCONS_00018404	TCONS_00054215		TCONS_00006291		TCONS_00056701				TCONS_00026519						TCONS_00070085	TCONS_00024270		TCONS_00032950				TCONS_00048072			TCONS_00047714		TCONS_00095555
TCONS_00008767	TCONS_00030299	TCONS_00070076	TCONS_00043930	TCONS_00041331		TCONS_00009265		TCONS_00056702				TCONS_00037814						TCONS_00085353	TCONS_00068169		TCONS_00032949				TCONS_00042911			TCONS_00049914		TCONS_00008110
TCONS_00025327	TCONS_00058459	TCONS_00023763	TCONS_00063785	TCONS_00072327		TCONS_00060940		TCONS_00056703				TCONS_00076254						TCONS_00066623	TCONS_00056740		TCONS_00032955				TCONS_00031164			TCONS_00022530		TCONS_00074381
TCONS_00086838	TCONS_00003084	TCONS_00009335	TCONS_00023211	TCONS_00013927		TCONS_00082799		TCONS_00040095				TCONS_00004688						TCONS_00002848	TCONS_00022575		TCONS_00032944				TCONS_00076650			TCONS_00022529		TCONS_00048253
TCONS_00032824	TCONS_00023422	TCONS_00050432	TCONS_00056444	TCONS_00051090		TCONS_00026723		TCONS_00043574				TCONS_00081254						TCONS_00002827	TCONS_00022574		TCONS_00032954				TCONS_00068790			TCONS_00047717		TCONS_00015558
TCONS_00086840	TCONS_00023423	TCONS_00044164	TCONS_00083084	TCONS_00022453		TCONS_00084117		TCONS_00019346				TCONS_00037817						TCONS_00036889	TCONS_00051242		TCONS_00009170				TCONS_00068792			TCONS_00015191		TCONS_00053426
TCONS_00082860	TCONS_00064021	TCONS_00021096	TCONS_00056440	TCONS_00030269		TCONS_00087168		TCONS_00028590				TCONS_00037822						TCONS_00057671	TCONS_00029296		TCONS_00013710				TCONS_00000742			TCONS_00005815		TCONS_00050417
TCONS_00055328	TCONS_00064020	TCONS_00041515	TCONS_00056441	TCONS_00003341		TCONS_00005142		TCONS_00078900				TCONS_00053740						TCONS_00094728	TCONS_00051240		TCONS_00030498				TCONS_00065531			TCONS_00009702		TCONS_00056234
TCONS_00025315	TCONS_00064012	TCONS_00078197	TCONS_00089438	TCONS_00065752		TCONS_00019049		TCONS_00060807				TCONS_00081253						TCONS_00002822	TCONS_00004336		TCONS_00016254				TCONS_00065529			TCONS_00081136		TCONS_00025201
TCONS_00008760	TCONS_00064007	TCONS_00081069	TCONS_00043931	TCONS_00009533		TCONS_00004930		TCONS_00060808				TCONS_00072252						TCONS_00002824	TCONS_00029300		TCONS_00082986				TCONS_00065262			TCONS_00059564		TCONS_00052170
TCONS_00046895	TCONS_00064023	TCONS_00081071	TCONS_00058671	TCONS_00003342		TCONS_00077340		TCONS_00082446				TCONS_00084866						TCONS_00002826	TCONS_00028211		TCONS_00060783				TCONS_00065263			TCONS_00057657		TCONS_00092151
TCONS_00025313	TCONS_00004572	TCONS_00022981	TCONS_00072816	TCONS_00026775		TCONS_00036738		TCONS_00067337				TCONS_00019129						TCONS_00015424	TCONS_00083996		TCONS_00009424				TCONS_00064050			TCONS_00043355		TCONS_00030184
TCONS_00015382	TCONS_00044849	TCONS_00047616	TCONS_00007481	TCONS_00003337		TCONS_00026596		TCONS_00078935				TCONS_00041119						TCONS_00001356	TCONS_00083995		TCONS_00026489				TCONS_00074067			TCONS_00059566		TCONS_00093829
TCONS_00035005	TCONS_00011415	TCONS_00070075	TCONS_00079342	TCONS_00017240		TCONS_00026595		TCONS_00078896				TCONS_00073524						TCONS_00033034			TCONS_00008909				TCONS_00074069			TCONS_00044877		TCONS_00093825
TCONS_00045482	TCONS_00023416	TCONS_00075852	TCONS_00058735	TCONS_00012029		TCONS_00042282		TCONS_00078902				TCONS_00072213						TCONS_00033038			TCONS_00006565				TCONS_00040343			TCONS_00078231		TCONS_00055356
TCONS_00088551	TCONS_00064003	TCONS_00093354	TCONS_00034108	TCONS_00065847		TCONS_00066722		TCONS_00078905				TCONS_00095397						TCONS_00092252			TCONS_00049827				TCONS_00056528			TCONS_00078230		TCONS_00030190
TCONS_00032868	TCONS_00042716	TCONS_00081072	TCONS_00010663	TCONS_00036504		TCONS_00036695		TCONS_00029132				TCONS_00000745						TCONS_00092253			TCONS_00049223				TCONS_00038724					TCONS_00053428
TCONS_00064105	TCONS_00061812	TCONS_00047615	TCONS_00010662	TCONS_00003339		TCONS_00066726		TCONS_00035653				TCONS_00000747						TCONS_00033035			TCONS_00053076				TCONS_00040345					TCONS_00019097
TCONS_00057435	TCONS_00011423	TCONS_00064558	TCONS_00032111	TCONS_00002479		TCONS_00076952		TCONS_00080541				TCONS_00085981						TCONS_00021813			TCONS_00049222				TCONS_00040349					TCONS_00019098
TCONS_00034998	TCONS_00011427	TCONS_00086467	TCONS_00011767	TCONS_00003338		TCONS_00076962		TCONS_00029130				TCONS_00029591						TCONS_00081133			TCONS_00037771				TCONS_00040347					TCONS_00093830
TCONS_00006030	TCONS_00013337	TCONS_00068168	TCONS_00011769	TCONS_00013926		TCONS_00072162		TCONS_00070472				TCONS_00015938						TCONS_00036078			TCONS_00023122				TCONS_00038722					TCONS_00050413
TCONS_00064500	TCONS_00061167	TCONS_00089461	TCONS_00075130	TCONS_00006954		TCONS_00076933		TCONS_00089533				TCONS_00015939						TCONS_00036080			TCONS_00026490				TCONS_00012371					TCONS_00006599
TCONS_00031951	TCONS_00063186	TCONS_00017101	TCONS_00075131	TCONS_00024706		TCONS_00076957		TCONS_00057808				TCONS_00081061						TCONS_00036082			TCONS_00038374				TCONS_00069738					TCONS_00015689
TCONS_00045484	TCONS_00011422	TCONS_00050430	TCONS_00000242	TCONS_00066828		TCONS_00090949		TCONS_00054712				TCONS_00052042									TCONS_00008284				TCONS_00012373					TCONS_00092369
TCONS_00066867	TCONS_00001182	TCONS_00050431	TCONS_00060749	TCONS_00022028		TCONS_00076929		TCONS_00040823				TCONS_00064556									TCONS_00072636				TCONS_00091627					TCONS_00047993
TCONS_00059732	TCONS_00001183	TCONS_00053484	TCONS_00022889	TCONS_00005193		TCONS_00076938		TCONS_00079914				TCONS_00052043									TCONS_00009427				TCONS_00006544					TCONS_00006587
TCONS_00007499	TCONS_00061832	TCONS_00014528	TCONS_00091137	TCONS_00009534		TCONS_00024014		TCONS_00079915				TCONS_00073183									TCONS_00064522				TCONS_00006546					TCONS_00006594
TCONS_00071109	TCONS_00061833	TCONS_00044873		TCONS_00031132		TCONS_00067506		TCONS_00079917				TCONS_00041248									TCONS_00045140				TCONS_00006547					TCONS_00006596
TCONS_00071108	TCONS_00077167	TCONS_00095486		TCONS_00019090		TCONS_00067497		TCONS_00008975				TCONS_00064846									TCONS_00045389				TCONS_00063380					TCONS_00090637
TCONS_00087278	TCONS_00061164	TCONS_00040877		TCONS_00039349		TCONS_00049807		TCONS_00090647				TCONS_00040129									TCONS_00015755				TCONS_00060707					TCONS_00086437
TCONS_00088552	TCONS_00029231	TCONS_00089387		TCONS_00005191		TCONS_00055269		TCONS_00051169				TCONS_00040130									TCONS_00042678				TCONS_00060709					TCONS_00006593
TCONS_00038157	TCONS_00042205	TCONS_00038919		TCONS_00077468		TCONS_00067434		TCONS_00062483													TCONS_00037478				TCONS_00060711					TCONS_00006598
TCONS_00038160	TCONS_00063664	TCONS_00057736		TCONS_00019069		TCONS_00009661		TCONS_00063255													TCONS_00007475				TCONS_00026657					TCONS_00058366
TCONS_00063558	TCONS_00064734	TCONS_00086643		TCONS_00010597		TCONS_00009659		TCONS_00066151													TCONS_00045142				TCONS_00062093					TCONS_00050423
TCONS_00007488	TCONS_00054174	TCONS_00089257		TCONS_00043307		TCONS_00011135		TCONS_00006314													TCONS_00052202				TCONS_00025951					TCONS_00013714
TCONS_00047085	TCONS_00058457	TCONS_00092972		TCONS_00029452		TCONS_00063413		TCONS_00006315													TCONS_00018932				TCONS_00056538					TCONS_00031994
TCONS_00015638	TCONS_00058397	TCONS_00051529		TCONS_00025526		TCONS_00073267		TCONS_00015048													TCONS_00075372				TCONS_00019464					TCONS_00019095
TCONS_00054962	TCONS_00048299	TCONS_00018219		TCONS_00087152		TCONS_00069886		TCONS_00068658													TCONS_00043680				TCONS_00060708					TCONS_00064680
TCONS_00038159	TCONS_00066710	TCONS_00084749		TCONS_00052770		TCONS_00073262		TCONS_00021198													TCONS_00037239				TCONS_00015380					TCONS_00014543
TCONS_00018885	TCONS_00091939	TCONS_00095369		TCONS_00079467		TCONS_00073266		TCONS_00064072													TCONS_00003169				TCONS_00060403					TCONS_00022861
TCONS_00003838	TCONS_00076165	TCONS_00026023		TCONS_00026885		TCONS_00048421		TCONS_00055956																	TCONS_00070480					TCONS_00058365
TCONS_00025589	TCONS_00066708	TCONS_00086642		TCONS_00002477		TCONS_00073914		TCONS_00094475																	TCONS_00062633					TCONS_00006584
TCONS_00018884	TCONS_00066714	TCONS_00079567		TCONS_00067079		TCONS_00073915		TCONS_00041777																	TCONS_00060402					TCONS_00034661
TCONS_00003831	TCONS_00016642	TCONS_00047105		TCONS_00011971		TCONS_00038536		TCONS_00030675																	TCONS_00013348					TCONS_00034662
TCONS_00018882	TCONS_00066713	TCONS_00000469		TCONS_00040060		TCONS_00045443		TCONS_00030674																	TCONS_00056540					TCONS_00013719
TCONS_00012179	TCONS_00000631	TCONS_00075665		TCONS_00011593		TCONS_00063509		TCONS_00030676																	TCONS_00026658					TCONS_00050415
TCONS_00056625	TCONS_00076166	TCONS_00010952		TCONS_00040059		TCONS_00013982		TCONS_00049048																	TCONS_00069214					TCONS_00050424
TCONS_00026895	TCONS_00064737	TCONS_00074782		TCONS_00009704		TCONS_00082806		TCONS_00010434																	TCONS_00043925					TCONS_00050414
TCONS_00018883	TCONS_00000609	TCONS_00082711		TCONS_00061260		TCONS_00090598		TCONS_00026093																	TCONS_00015378					TCONS_00076050
TCONS_00090091	TCONS_00000610	TCONS_00074781		TCONS_00011970		TCONS_00028891		TCONS_00027595																	TCONS_00049861					TCONS_00013723
TCONS_00050921	TCONS_00060735	TCONS_00048137		TCONS_00077463		TCONS_00001357		TCONS_00027596																	TCONS_00045346					TCONS_00013722
TCONS_00072610	TCONS_00066709	TCONS_00043539		TCONS_00068502		TCONS_00076923		TCONS_00001819																	TCONS_00033048					TCONS_00064420
TCONS_00090094	TCONS_00058099	TCONS_00043541		TCONS_00073906		TCONS_00022979		TCONS_00001817																	TCONS_00045348					TCONS_00056539
TCONS_00054692	TCONS_00058447	TCONS_00049514		TCONS_00068501		TCONS_00047595		TCONS_00012651																	TCONS_00080223					TCONS_00056748
TCONS_00086863	TCONS_00058458	TCONS_00002435		TCONS_00061654		TCONS_00018513		TCONS_00047895																	TCONS_00080228					TCONS_00053429
TCONS_00054688	TCONS_00048297	TCONS_00073271		TCONS_00087584		TCONS_00021679		TCONS_00090725																	TCONS_00022785					TCONS_00053078
TCONS_00094223	TCONS_00062818	TCONS_00089478		TCONS_00008376		TCONS_00094008		TCONS_00095000																	TCONS_00086945					TCONS_00053436
TCONS_00094224	TCONS_00066712	TCONS_00057559		TCONS_00051832		TCONS_00084300		TCONS_00061405																	TCONS_00025950					TCONS_00058274
TCONS_00038208	TCONS_00030021	TCONS_00003080		TCONS_00041326		TCONS_00010025		TCONS_00010426																	TCONS_00049862					TCONS_00076049
TCONS_00074118	TCONS_00062820	TCONS_00048679		TCONS_00066022		TCONS_00010026		TCONS_00061403																	TCONS_00050411					TCONS_00056751
TCONS_00068464	TCONS_00095169	TCONS_00091677		TCONS_00059042		TCONS_00017390		TCONS_00061404																	TCONS_00086938					TCONS_00058273
TCONS_00074116	TCONS_00001273	TCONS_00022447		TCONS_00083969		TCONS_00073569		TCONS_00090723																	TCONS_00045347					TCONS_00065593
TCONS_00085777	TCONS_00001274	TCONS_00022445		TCONS_00059040		TCONS_00095263		TCONS_00090726																	TCONS_00004898					TCONS_00065594
TCONS_00085778	TCONS_00035048	TCONS_00043523		TCONS_00032617		TCONS_00086815		TCONS_00082191																	TCONS_00073054					TCONS_00056232
TCONS_00089360	TCONS_00074055	TCONS_00040981		TCONS_00042805		TCONS_00086254		TCONS_00016287																	TCONS_00006443					TCONS_00093106
TCONS_00089362	TCONS_00074056	TCONS_00041156		TCONS_00059168		TCONS_00086495		TCONS_00094130																	TCONS_00008837					TCONS_00065597
TCONS_00084292	TCONS_00083973	TCONS_00022448		TCONS_00061655		TCONS_00086496		TCONS_00069592																	TCONS_00059123					TCONS_00083051
TCONS_00085779	TCONS_00083972	TCONS_00022962		TCONS_00019851		TCONS_00091808		TCONS_00094125																	TCONS_00045380					TCONS_00050879
TCONS_00088289	TCONS_00092830	TCONS_00086168		TCONS_00005767		TCONS_00084302		TCONS_00094136																	TCONS_00030957					TCONS_00036406
TCONS_00066925	TCONS_00087185	TCONS_00043524		TCONS_00020927		TCONS_00086817		TCONS_00010204																	TCONS_00040351					TCONS_00047379
TCONS_00042737	TCONS_00093569	TCONS_00064413		TCONS_00040415		TCONS_00078747		TCONS_00081613																	TCONS_00076580					TCONS_00004344
TCONS_00084649	TCONS_00093568	TCONS_00033285		TCONS_00082893		TCONS_00078743		TCONS_00081616																	TCONS_00036573					TCONS_00053432
TCONS_00060476	TCONS_00091384	TCONS_00001007		TCONS_00041961		TCONS_00078749		TCONS_00030488																	TCONS_00006446					TCONS_00049133
TCONS_00069583	TCONS_00050615	TCONS_00049593		TCONS_00082892		TCONS_00094181		TCONS_00012778																	TCONS_00036571					TCONS_00076052
TCONS_00022080	TCONS_00072247	TCONS_00092958		TCONS_00089238		TCONS_00078745		TCONS_00081612																	TCONS_00065688					TCONS_00070476
TCONS_00038353	TCONS_00072249	TCONS_00001006		TCONS_00086760		TCONS_00086200		TCONS_00012782																	TCONS_00015993					TCONS_00016501
TCONS_00093382	TCONS_00074332	TCONS_00041155		TCONS_00057144		TCONS_00078750		TCONS_00081614																	TCONS_00006447					TCONS_00051817
TCONS_00015426	TCONS_00074330	TCONS_00007673		TCONS_00041089		TCONS_00022628		TCONS_00010200																	TCONS_00094569					TCONS_00029666
TCONS_00060771	TCONS_00074331	TCONS_00007674		TCONS_00063632		TCONS_00094528		TCONS_00023898																	TCONS_00006777					TCONS_00020573
TCONS_00047563	TCONS_00002608	TCONS_00014006		TCONS_00085922		TCONS_00086492		TCONS_00019549																	TCONS_00041084					TCONS_00029667
TCONS_00066921	TCONS_00002609	TCONS_00095487		TCONS_00013630		TCONS_00022606		TCONS_00055710																	TCONS_00041085					TCONS_00085011
TCONS_00033436	TCONS_00002620	TCONS_00005311		TCONS_00059875		TCONS_00076771		TCONS_00045701																	TCONS_00006773					TCONS_00040171
TCONS_00050439	TCONS_00004625	TCONS_00084150		TCONS_00027090		TCONS_00021678		TCONS_00034712																	TCONS_00008831					TCONS_00029669
TCONS_00093923	TCONS_00004629	TCONS_00041158		TCONS_00085719		TCONS_00019793		TCONS_00054533																	TCONS_00095217					TCONS_00076062
TCONS_00067475	TCONS_00005734	TCONS_00084439		TCONS_00041208		TCONS_00035966		TCONS_00054528																	TCONS_00006771					TCONS_00004889
TCONS_00083446	TCONS_00007450	TCONS_00014008		TCONS_00078573		TCONS_00044211		TCONS_00054535																	TCONS_00031468					TCONS_00076054
TCONS_00086673	TCONS_00007452	TCONS_00074809		TCONS_00044565		TCONS_00035960		TCONS_00055714																	TCONS_00006770					TCONS_00076061
TCONS_00085342	TCONS_00007454	TCONS_00007683		TCONS_00027853		TCONS_00044859		TCONS_00046071																	TCONS_00009910					TCONS_00029668
TCONS_00019157	TCONS_00007650	TCONS_00095282		TCONS_00008181		TCONS_00052806		TCONS_00049660																	TCONS_00008830					TCONS_00025798
TCONS_00086089	TCONS_00008690	TCONS_00070868		TCONS_00027855		TCONS_00004574		TCONS_00010177																	TCONS_00045381					TCONS_00004885
TCONS_00050576	TCONS_00008691	TCONS_00050155		TCONS_00008183		TCONS_00022622		TCONS_00010181																	TCONS_00006774					TCONS_00060931
TCONS_00019156	TCONS_00010659	TCONS_00064414		TCONS_00086759		TCONS_00059282		TCONS_00073664																	TCONS_00075056					TCONS_00077913
TCONS_00053337	TCONS_00010660	TCONS_00020380		TCONS_00092562		TCONS_00052807		TCONS_00082307																	TCONS_00009912					TCONS_00070475
TCONS_00058371	TCONS_00013985	TCONS_00014081		TCONS_00008185		TCONS_00007161		TCONS_00043734																	TCONS_00075193					TCONS_00025797
TCONS_00086674	TCONS_00013986	TCONS_00072695		TCONS_00040581		TCONS_00035967		TCONS_00043738																	TCONS_00045127					TCONS_00079181
TCONS_00019155	TCONS_00013988	TCONS_00091156		TCONS_00055673		TCONS_00019117		TCONS_00094394																	TCONS_00075055					TCONS_00079179
TCONS_00038357	TCONS_00019980	TCONS_00019186		TCONS_00086374		TCONS_00007163		TCONS_00090792																	TCONS_00009909					TCONS_00079170
TCONS_00068532	TCONS_00023819	TCONS_00035875		TCONS_00073304		TCONS_00015786		TCONS_00090793																	TCONS_00006444					TCONS_00008801
TCONS_00089083	TCONS_00025204	TCONS_00041425		TCONS_00065645		TCONS_00056639		TCONS_00019689																	TCONS_00035179					TCONS_00052171
TCONS_00088643	TCONS_00025598	TCONS_00041426		TCONS_00040584		TCONS_00007156		TCONS_00067959																	TCONS_00048942					TCONS_00050016
TCONS_00070284	TCONS_00025599	TCONS_00070530		TCONS_00052882		TCONS_00022626		TCONS_00082303																	TCONS_00075481					TCONS_00079174
TCONS_00088288	TCONS_00028612	TCONS_00072687		TCONS_00029286		TCONS_00060944		TCONS_00094396																	TCONS_00060358					TCONS_00021938
TCONS_00069537	TCONS_00028728	TCONS_00006421		TCONS_00056665		TCONS_00026537		TCONS_00059807																	TCONS_00062632					TCONS_00050015
TCONS_00060473	TCONS_00028729	TCONS_00094097		TCONS_00087342		TCONS_00030388		TCONS_00067960																	TCONS_00018310					TCONS_00004887
TCONS_00066859	TCONS_00031110	TCONS_00040754		TCONS_00026256		TCONS_00030384		TCONS_00059738																	TCONS_00029512					TCONS_00052172
TCONS_00082830	TCONS_00032140	TCONS_00084438		TCONS_00081751		TCONS_00015791		TCONS_00047302																	TCONS_00003982					TCONS_00094607
TCONS_00057775	TCONS_00039983	TCONS_00050401		TCONS_00089059		TCONS_00004909		TCONS_00055957																	TCONS_00029515					TCONS_00003866
TCONS_00075631	TCONS_00039984	TCONS_00094098		TCONS_00091208		TCONS_00021816		TCONS_00081772																	TCONS_00069183					TCONS_00089078
TCONS_00088543	TCONS_00041410	TCONS_00055268		TCONS_00081750		TCONS_00079015		TCONS_00035281																	TCONS_00064637					TCONS_00089072
TCONS_00087038	TCONS_00042588	TCONS_00007907		TCONS_00083222		TCONS_00066541		TCONS_00011287																	TCONS_00023389					TCONS_00095550
TCONS_00067615	TCONS_00042589	TCONS_00007903		TCONS_00012771		TCONS_00079394		TCONS_00011288																	TCONS_00046978					TCONS_00061605
TCONS_00086923	TCONS_00043465	TCONS_00094095		TCONS_00003241		TCONS_00015788		TCONS_00081771																	TCONS_00063223					TCONS_00089074
TCONS_00088413	TCONS_00043634	TCONS_00055272		TCONS_00048737		TCONS_00002557		TCONS_00035280																	TCONS_00006442					TCONS_00008469
TCONS_00004620	TCONS_00045368	TCONS_00071622		TCONS_00060833		TCONS_00056642		TCONS_00062484																	TCONS_00035178					TCONS_00000750
TCONS_00064550	TCONS_00046976	TCONS_00037395		TCONS_00012770		TCONS_00074320		TCONS_00081770																	TCONS_00044124					TCONS_00077948
TCONS_00055635	TCONS_00048012	TCONS_00007902		TCONS_00083914		TCONS_00074314		TCONS_00016279																	TCONS_00021344					TCONS_00089071
TCONS_00081331	TCONS_00048642	TCONS_00007900		TCONS_00042798		TCONS_00008604																			TCONS_00021347					TCONS_00052169
TCONS_00051276	TCONS_00048645	TCONS_00045039		TCONS_00056660		TCONS_00004147																			TCONS_00070184					TCONS_00063378
TCONS_00085783	TCONS_00048646	TCONS_00005896		TCONS_00072885		TCONS_00008606																			TCONS_00061781					TCONS_00095141
TCONS_00089495	TCONS_00048649	TCONS_00068718		TCONS_00029287		TCONS_00078101																			TCONS_00061777					TCONS_00037337
TCONS_00045143	TCONS_00049952	TCONS_00005893		TCONS_00083695		TCONS_00004911																			TCONS_00052001					TCONS_00044738
TCONS_00081195	TCONS_00049954	TCONS_00068720		TCONS_00086256		TCONS_00078100																			TCONS_00061775					TCONS_00031347
TCONS_00077110	TCONS_00049956	TCONS_00005891		TCONS_00005308		TCONS_00000801																			TCONS_00064832					TCONS_00015559
TCONS_00010922	TCONS_00049957	TCONS_00020377		TCONS_00048736		TCONS_00005141																			TCONS_00074771					TCONS_00082595
TCONS_00082574	TCONS_00050835	TCONS_00044239		TCONS_00095258		TCONS_00078097																			TCONS_00008678					TCONS_00000752
TCONS_00085782	TCONS_00050837	TCONS_00085914		TCONS_00085683		TCONS_00066464																			TCONS_00061785					TCONS_00005375
TCONS_00086927	TCONS_00050838	TCONS_00058632		TCONS_00005310		TCONS_00047908																			TCONS_00034120					TCONS_00011463
TCONS_00079013	TCONS_00052550	TCONS_00085907		TCONS_00085682		TCONS_00047215																			TCONS_00070183					TCONS_00082332
TCONS_00079836	TCONS_00052551	TCONS_00044927		TCONS_00019826		TCONS_00047208																			TCONS_00066805					TCONS_00052941
TCONS_00081328	TCONS_00052553	TCONS_00044924		TCONS_00092561		TCONS_00047910																			TCONS_00061333					TCONS_00004899
TCONS_00013447	TCONS_00052554	TCONS_00023687		TCONS_00093859		TCONS_00005139																			TCONS_00040793					TCONS_00064417
TCONS_00010923	TCONS_00054594	TCONS_00085722		TCONS_00056659		TCONS_00074318																			TCONS_00040794					TCONS_00020126
TCONS_00024067	TCONS_00054597	TCONS_00072410		TCONS_00083228		TCONS_00047213																			TCONS_00047601					TCONS_00045122
TCONS_00055632	TCONS_00054663	TCONS_00020900		TCONS_00022731		TCONS_00065669																			TCONS_00040796					TCONS_00094082
TCONS_00091926	TCONS_00054902	TCONS_00083436		TCONS_00093858		TCONS_00076154																			TCONS_00091462					TCONS_00048291
TCONS_00004821	TCONS_00054903	TCONS_00027237		TCONS_00039928		TCONS_00076153																			TCONS_00070089					TCONS_00067426
TCONS_00082308	TCONS_00055949	TCONS_00072251		TCONS_00069449		TCONS_00065668																			TCONS_00003981					TCONS_00032543
TCONS_00080080	TCONS_00055950	TCONS_00019760		TCONS_00005370		TCONS_00024018																			TCONS_00066406					TCONS_00032535
TCONS_00080685	TCONS_00057699	TCONS_00040132		TCONS_00005371		TCONS_00090106																			TCONS_00035742					TCONS_00023198
TCONS_00086332	TCONS_00058444	TCONS_00073868		TCONS_00016901		TCONS_00092312																			TCONS_00061922					TCONS_00032208
TCONS_00088220	TCONS_00061369	TCONS_00004577		TCONS_00048738		TCONS_00046092																			TCONS_00043783					TCONS_00024054
TCONS_00056799	TCONS_00062003	TCONS_00000748		TCONS_00029625		TCONS_00046091																			TCONS_00055521					TCONS_00019637
TCONS_00037813	TCONS_00062009	TCONS_00074004		TCONS_00085720		TCONS_00073309																			TCONS_00056833					TCONS_00045123
TCONS_00060938	TCONS_00063512	TCONS_00043521		TCONS_00071821		TCONS_00046089																			TCONS_00093496					TCONS_00043450
TCONS_00082461	TCONS_00063569			TCONS_00080391		TCONS_00046090																			TCONS_00047602					TCONS_00032392
TCONS_00087644	TCONS_00063570			TCONS_00048739		TCONS_00040982																			TCONS_00052934					TCONS_00046397
TCONS_00095639	TCONS_00063695			TCONS_00048206		TCONS_00035604																			TCONS_00082407					TCONS_00010235
TCONS_00041676	TCONS_00065745			TCONS_00065647		TCONS_00036942																			TCONS_00003929					TCONS_00020499
TCONS_00085344	TCONS_00065746			TCONS_00081511		TCONS_00035619																			TCONS_00036056					TCONS_00046222
TCONS_00081179	TCONS_00069771			TCONS_00089449		TCONS_00072236																			TCONS_00003928					TCONS_00039011
TCONS_00084541	TCONS_00070467			TCONS_00090591		TCONS_00039321																			TCONS_00021592					TCONS_00031395
TCONS_00076240	TCONS_00070470			TCONS_00084981		TCONS_00004531																			TCONS_00066403					TCONS_00013374
TCONS_00095446	TCONS_00070471			TCONS_00090163		TCONS_00058342																			TCONS_00003931					TCONS_00020496
TCONS_00044978	TCONS_00071569			TCONS_00035034		TCONS_00022437																			TCONS_00071880					TCONS_00032384
TCONS_00079888	TCONS_00071570			TCONS_00082821		TCONS_00062298																			TCONS_00071881					TCONS_00023200
TCONS_00093749	TCONS_00072005			TCONS_00084906		TCONS_00025723																			TCONS_00052624					TCONS_00031389
TCONS_00088291	TCONS_00072008			TCONS_00089576		TCONS_00062685																			TCONS_00056996					TCONS_00053637
TCONS_00062402	TCONS_00072592			TCONS_00020868		TCONS_00062690																			TCONS_00003926					TCONS_00063222
TCONS_00095447	TCONS_00072593			TCONS_00086307		TCONS_00078547																			TCONS_00007384					TCONS_00019207
TCONS_00058985	TCONS_00073561			TCONS_00046746		TCONS_00081228																			TCONS_00049089					TCONS_00029936
TCONS_00079011	TCONS_00075355			TCONS_00081969		TCONS_00094912																			TCONS_00071882					TCONS_00065163
TCONS_00095292	TCONS_00075836			TCONS_00088211		TCONS_00081226																			TCONS_00003863					TCONS_00068392
TCONS_00057778	TCONS_00075837			TCONS_00046754		TCONS_00057301																			TCONS_00049084					TCONS_00038765
TCONS_00022665	TCONS_00079880			TCONS_00085716		TCONS_00027114																			TCONS_00001913					TCONS_00038766
TCONS_00022666	TCONS_00081473			TCONS_00081971		TCONS_00092438																			TCONS_00023059					TCONS_00065189
TCONS_00065771	TCONS_00084999			TCONS_00020869		TCONS_00059736																			TCONS_00036049					TCONS_00068394
TCONS_00068928	TCONS_00085589			TCONS_00054253		TCONS_00027117																			TCONS_00036052					TCONS_00039012
TCONS_00093643	TCONS_00090846			TCONS_00065624		TCONS_00035503																			TCONS_00052620					TCONS_00084641
TCONS_00094202	TCONS_00091483			TCONS_00081233		TCONS_00093210																			TCONS_00081547					TCONS_00040603
TCONS_00095423	TCONS_00091484			TCONS_00081513		TCONS_00035502																			TCONS_00052626					TCONS_00041145
TCONS_00017833	TCONS_00092366			TCONS_00084905		TCONS_00033214																			TCONS_00057399					TCONS_00030297
TCONS_00022663	TCONS_00092635			TCONS_00084983		TCONS_00041842																			TCONS_00057398					TCONS_00040596
TCONS_00048630	TCONS_00094665			TCONS_00092682		TCONS_00035501																			TCONS_00010816					TCONS_00024021
TCONS_00055640	TCONS_00094667			TCONS_00093901		TCONS_00068506																			TCONS_00057395					TCONS_00065190
TCONS_00070275	TCONS_00094668			TCONS_00081974		TCONS_00057915																			TCONS_00081134					TCONS_00010238
TCONS_00085533	TCONS_00089904			TCONS_00074086		TCONS_00041841																			TCONS_00007382					TCONS_00040600
TCONS_00086476	TCONS_00062536			TCONS_00090506		TCONS_00017359																			TCONS_00082567					TCONS_00066011
TCONS_00025457	TCONS_00051044			TCONS_00091303		TCONS_00060962																			TCONS_00056987					TCONS_00014349
TCONS_00087270	TCONS_00034805			TCONS_00010122		TCONS_00035602																			TCONS_00057401					TCONS_00030298
TCONS_00087783	TCONS_00024371			TCONS_00020871		TCONS_00035600																			TCONS_00081131					TCONS_00074409
TCONS_00088229	TCONS_00093096			TCONS_00023136		TCONS_00049587																			TCONS_00057389					TCONS_00013350
TCONS_00091995	TCONS_00070377			TCONS_00076768		TCONS_00048668																			TCONS_00015834					TCONS_00031677
TCONS_00092994	TCONS_00013711			TCONS_00078521		TCONS_00079379																			TCONS_00082560					TCONS_00008620
TCONS_00094196	TCONS_00062059			TCONS_00085642		TCONS_00049585																			TCONS_00015829					TCONS_00021409
TCONS_00084291	TCONS_00083236			TCONS_00001919		TCONS_00049584																			TCONS_00015833					TCONS_00049047
TCONS_00095444	TCONS_00091535			TCONS_00020870		TCONS_00030083																			TCONS_00056909					TCONS_00012520
TCONS_00018489	TCONS_00055250			TCONS_00055523		TCONS_00035589																			TCONS_00001914					TCONS_00021408
TCONS_00042005	TCONS_00055820			TCONS_00084424		TCONS_00030084																			TCONS_00082566					TCONS_00021407
TCONS_00048628	TCONS_00055821			TCONS_00025044		TCONS_00036887																			TCONS_00013641					TCONS_00087566
TCONS_00048632	TCONS_00080246			TCONS_00081756		TCONS_00079381																			TCONS_00058629					TCONS_00016597
TCONS_00056843	TCONS_00092765			TCONS_00081970		TCONS_00003001																			TCONS_00033234					TCONS_00035835
TCONS_00089466	TCONS_00062602			TCONS_00081967		TCONS_00079397																			TCONS_00013646					TCONS_00030699
TCONS_00094628	TCONS_00045217			TCONS_00064793																					TCONS_00082562					TCONS_00030697
TCONS_00089990	TCONS_00069770			TCONS_00077394																					TCONS_00068512					TCONS_00016602
TCONS_00068722	TCONS_00055828			TCONS_00089713																					TCONS_00076921					TCONS_00080177
TCONS_00070285	TCONS_00022263			TCONS_00018943																					TCONS_00068509					TCONS_00016600
TCONS_00087271	TCONS_00022264			TCONS_00022147																					TCONS_00068554					TCONS_00032549
TCONS_00094203	TCONS_00080247			TCONS_00056907																					TCONS_00013639					TCONS_00016607
TCONS_00057776	TCONS_00039985			TCONS_00064790																					TCONS_00068551					TCONS_00030014
TCONS_00031182	TCONS_00007457			TCONS_00071604																					TCONS_00033077					TCONS_00058191
TCONS_00041488	TCONS_00026227			TCONS_00079348																					TCONS_00033081					TCONS_00001373
TCONS_00044767	TCONS_00026228			TCONS_00079893																					TCONS_00033083					TCONS_00048870
TCONS_00044769	TCONS_00026218			TCONS_00087010																					TCONS_00056591					TCONS_00056962
TCONS_00047492	TCONS_00039988			TCONS_00087011																					TCONS_00056599					TCONS_00056961
TCONS_00049338	TCONS_00007456			TCONS_00087250																					TCONS_00056598					TCONS_00080493
TCONS_00078076	TCONS_00007458			TCONS_00089120																										TCONS_00090018
TCONS_00088026				TCONS_00092418																										TCONS_00009462
TCONS_00088239				TCONS_00035028																										TCONS_00023241
TCONS_00089404				TCONS_00046252																										TCONS_00035144
TCONS_00090513				TCONS_00046257																										TCONS_00052091
TCONS_00086095				TCONS_00064433																										TCONS_00030010
TCONS_00033174				TCONS_00083912																										TCONS_00004438
TCONS_00065773				TCONS_00084425																										TCONS_00023240
TCONS_00078071				TCONS_00085924																										TCONS_00009149
TCONS_00088067				TCONS_00085925																										TCONS_00013347
TCONS_00088444				TCONS_00095168																										TCONS_00052086
TCONS_00004826				TCONS_00018945																										TCONS_00061324
TCONS_00044768				TCONS_00035029																										TCONS_00013354
TCONS_00061356				TCONS_00042774																										TCONS_00061326
TCONS_00076239				TCONS_00046251																										TCONS_00049356
TCONS_00085784				TCONS_00053791																										TCONS_00011811
TCONS_00089407				TCONS_00053792																										TCONS_00065563
TCONS_00089408				TCONS_00081757																										TCONS_00075479
TCONS_00094618				TCONS_00091207																										TCONS_00087564
TCONS_00022671				TCONS_00093037																										TCONS_00011813
TCONS_00024173				TCONS_00063633																										TCONS_00052088
TCONS_00048561				TCONS_00011199																										TCONS_00075477
TCONS_00060039				TCONS_00046254																										TCONS_00011821
TCONS_00065326				TCONS_00049668																										TCONS_00017413
TCONS_00065327				TCONS_00064033																										TCONS_00047468
TCONS_00074568				TCONS_00078637																										TCONS_00015560
TCONS_00088177				TCONS_00088295																										TCONS_00087563
TCONS_00089496				TCONS_00089645																										TCONS_00049046
TCONS_00092284				TCONS_00093036																										TCONS_00047478
TCONS_00083120				TCONS_00093455																										TCONS_00015564
TCONS_00060038				TCONS_00009965																										TCONS_00065568
TCONS_00069223				TCONS_00047247																										TCONS_00046461
TCONS_00069490				TCONS_00047634																										TCONS_00047476
TCONS_00069579				TCONS_00060900																										TCONS_00004437
TCONS_00085532				TCONS_00063127																										TCONS_00064833
TCONS_00086289				TCONS_00078646																										TCONS_00061322
TCONS_00089785				TCONS_00078647																										TCONS_00065187
TCONS_00083461				TCONS_00081976																										TCONS_00064821
TCONS_00044756				TCONS_00087199																										TCONS_00061319
TCONS_00046075				TCONS_00092422																										TCONS_00028714
TCONS_00050616				TCONS_00062029																										TCONS_00047380
TCONS_00060604				TCONS_00067261																										TCONS_00047482
TCONS_00087378				TCONS_00081512																										TCONS_00065185
TCONS_00087380				TCONS_00087249																										TCONS_00066012
TCONS_00087383				TCONS_00089310																										TCONS_00064823
TCONS_00087386				TCONS_00073698																										TCONS_00065569
TCONS_00086087				TCONS_00090244																										TCONS_00023790
TCONS_00085753				TCONS_00015732																										TCONS_00011806
TCONS_00083121				TCONS_00086763																										TCONS_00047466
TCONS_00048720				TCONS_00021233																										TCONS_00047480
TCONS_00017839				TCONS_00063685																										TCONS_00021621
TCONS_00042038				TCONS_00068254																										TCONS_00029498
TCONS_00057784				TCONS_00077397																										TCONS_00022154
TCONS_00069124				TCONS_00087012																										TCONS_00095128
TCONS_00078263				TCONS_00089040																										TCONS_00075040
TCONS_00080082				TCONS_00035027																										TCONS_00075048
TCONS_00087487				TCONS_00086767																										TCONS_00064369
TCONS_00090855				TCONS_00045493																										TCONS_00009466
TCONS_00046077				TCONS_00019846																										TCONS_00009472
TCONS_00018733				TCONS_00023783																										TCONS_00064365
TCONS_00020577				TCONS_00035032																										TCONS_00064361
TCONS_00022082				TCONS_00046583																										TCONS_00064366
TCONS_00023209				TCONS_00050819																										TCONS_00035834
TCONS_00042792				TCONS_00068252																										TCONS_00001053
TCONS_00082807				TCONS_00076875																										TCONS_00065188
TCONS_00083280				TCONS_00081977																										TCONS_00047043
TCONS_00083283				TCONS_00083824																										TCONS_00065184
TCONS_00085786				TCONS_00083825																										TCONS_00018829
TCONS_00092466				TCONS_00087009																										TCONS_00026204
TCONS_00023067				TCONS_00088253																										TCONS_00026205
TCONS_00041719				TCONS_00092603																										TCONS_00069167
TCONS_00066860				TCONS_00018635																										TCONS_00065570
TCONS_00023068				TCONS_00035026																										TCONS_00027346
TCONS_00014257				TCONS_00048251																										TCONS_00009473
TCONS_00055639				TCONS_00055525																										TCONS_00076815
TCONS_00060606				TCONS_00064696																										TCONS_00075050
TCONS_00061380				TCONS_00083089																										TCONS_00047481
TCONS_00087387				TCONS_00087846																										TCONS_00075041
TCONS_00087389				TCONS_00091029																										TCONS_00051133
TCONS_00090158				TCONS_00092977																										TCONS_00023203
TCONS_00095435				TCONS_00095320																										TCONS_00009455
TCONS_00041717				TCONS_00047974																										TCONS_00009453
TCONS_00041715				TCONS_00085037																										TCONS_00009467
TCONS_00086100				TCONS_00015677																										TCONS_00023202
TCONS_00039464				TCONS_00021079																										TCONS_00075433
TCONS_00057785				TCONS_00028428																										TCONS_00019082
TCONS_00069586				TCONS_00035706																										TCONS_00075420
TCONS_00019397				TCONS_00039425																										TCONS_00012518
TCONS_00029833				TCONS_00039426																										TCONS_00031675
TCONS_00042793				TCONS_00056901																										TCONS_00008463
TCONS_00082872				TCONS_00057140																										TCONS_00051561
TCONS_00081166				TCONS_00071606																										TCONS_00060640
TCONS_00086108				TCONS_00076170																										TCONS_00011853
TCONS_00080078				TCONS_00089035																										TCONS_00011855
TCONS_00089933				TCONS_00089043																										TCONS_00019087
TCONS_00095012				TCONS_00090502																										TCONS_00036807
TCONS_00023208				TCONS_00091485																										TCONS_00046068
TCONS_00038335				TCONS_00094406																										TCONS_00055262
TCONS_00045444				TCONS_00095192																										TCONS_00075045
TCONS_00045821				TCONS_00094895																										TCONS_00011852
TCONS_00056683				TCONS_00028437																										TCONS_00041235
TCONS_00059894				TCONS_00022734																										TCONS_00021928
TCONS_00068721				TCONS_00021078																										TCONS_00017411
TCONS_00071071				TCONS_00014649																										TCONS_00033233
TCONS_00074177				TCONS_00042250																										TCONS_00038828
TCONS_00087268				TCONS_00043936																										TCONS_00046066
TCONS_00088625				TCONS_00046230																										TCONS_00021935
TCONS_00089897				TCONS_00057264																										TCONS_00021937
TCONS_00091319				TCONS_00071609																										TCONS_00081800
TCONS_00091541				TCONS_00073255																										TCONS_00047035
TCONS_00053131				TCONS_00074258																										TCONS_00063003
TCONS_00067777				TCONS_00082288																										TCONS_00021934
TCONS_00002730				TCONS_00084659																										TCONS_00033057
TCONS_00043911				TCONS_00086249																										TCONS_00018931
TCONS_00050920				TCONS_00089152																										TCONS_00055249
TCONS_00088620				TCONS_00094921																										TCONS_00055248
TCONS_00089403				TCONS_00081564																										TCONS_00069349
TCONS_00092375				TCONS_00050159																										TCONS_00075147
TCONS_00095586				TCONS_00021076																										TCONS_00021932
TCONS_00084189				TCONS_00045491																										TCONS_00021936
TCONS_00044969				TCONS_00087671																										TCONS_00086624
TCONS_00001190				TCONS_00050157																										TCONS_00062027
TCONS_00020576				TCONS_00000642																										TCONS_00038832
TCONS_00026656				TCONS_00000643																										TCONS_00077946
TCONS_00055491				TCONS_00011231																										TCONS_00016346
TCONS_00081834				TCONS_00012763																										TCONS_00059680
TCONS_00089800				TCONS_00041613																										TCONS_00015567
TCONS_00044256				TCONS_00063670																										TCONS_00068831
TCONS_00044975				TCONS_00076877																										TCONS_00056076
TCONS_00037656				TCONS_00077404																										TCONS_00045251
TCONS_00014138				TCONS_00078817																										TCONS_00071825
TCONS_00018189				TCONS_00080122																										TCONS_00068828
TCONS_00018193				TCONS_00085758																										TCONS_00077942
TCONS_00018194				TCONS_00090545																										TCONS_00033060
TCONS_00077259				TCONS_00091452																										TCONS_00001125
TCONS_00095583				TCONS_00025578																										TCONS_00024341
TCONS_00084191				TCONS_00093800																										TCONS_00068827
TCONS_00084192				TCONS_00033315																										TCONS_00045252
TCONS_00082164				TCONS_00033318																										TCONS_00048868
TCONS_00095445				TCONS_00044704																										TCONS_00077943
TCONS_00067616				TCONS_00064988																										TCONS_00031620
TCONS_00084193				TCONS_00079362																										TCONS_00059682
TCONS_00086919				TCONS_00083496																										TCONS_00006540
TCONS_00063993				TCONS_00089038																										TCONS_00037443
TCONS_00003549				TCONS_00090547																										TCONS_00033483
TCONS_00005899				TCONS_00090548																										TCONS_00006539
TCONS_00020525				TCONS_00095471																										TCONS_00001127
TCONS_00025357				TCONS_00054888																										TCONS_00006535
TCONS_00041489				TCONS_00083595																										TCONS_00015570
TCONS_00077113				TCONS_00046752																										TCONS_00056834
TCONS_00083462				TCONS_00003729																										TCONS_00019292
TCONS_00084814				TCONS_00054352																										TCONS_00003984
TCONS_00090732				TCONS_00040183																										TCONS_00001129
TCONS_00045196				TCONS_00089601																										TCONS_00032237
TCONS_00045197				TCONS_00014714																										TCONS_00034115
TCONS_00082163				TCONS_00035952																										TCONS_00044350
TCONS_00091246				TCONS_00054240																										TCONS_00041396
TCONS_00017834				TCONS_00059583																										TCONS_00034117
TCONS_00045144				TCONS_00059585																										TCONS_00032754
TCONS_00066194				TCONS_00078812																										TCONS_00071065
TCONS_00078985				TCONS_00079364																										TCONS_00019290
TCONS_00089391				TCONS_00081956																										TCONS_00001769
TCONS_00085774				TCONS_00090298																										TCONS_00032238
TCONS_00020556				TCONS_00032146																										TCONS_00032240
TCONS_00022661				TCONS_00054335																										TCONS_00036599
TCONS_00061909				TCONS_00072712																										TCONS_00031622
TCONS_00066195				TCONS_00003727																										TCONS_00071066
TCONS_00093703				TCONS_00054256																										TCONS_00033218
TCONS_00004435				TCONS_00005373																										TCONS_00033216
TCONS_00069021				TCONS_00033317																										TCONS_00033221
TCONS_00077258				TCONS_00089605																										TCONS_00011825
TCONS_00094891				TCONS_00008910																										TCONS_00033219
TCONS_00044972				TCONS_00012647																										TCONS_00057669
TCONS_00078078				TCONS_00027351																										TCONS_00057659
TCONS_00004943				TCONS_00065605																										TCONS_00043635
TCONS_00004961				TCONS_00079346																										TCONS_00011824
TCONS_00044971				TCONS_00027714																										TCONS_00036598
TCONS_00064609				TCONS_00094621																										TCONS_00051328
TCONS_00004953				TCONS_00053772																										TCONS_00001131
TCONS_00087339				TCONS_00032145																										TCONS_00051327
TCONS_00004945				TCONS_00083263																										TCONS_00001132
TCONS_00038339				TCONS_00091151																										TCONS_00029583
TCONS_00088028				TCONS_00053675																										TCONS_00001134
TCONS_00088221				TCONS_00000131																										TCONS_00032546
TCONS_00090878				TCONS_00032144																										TCONS_00001137
TCONS_00004490				TCONS_00041504																										TCONS_00029580
TCONS_00050657				TCONS_00059584																										TCONS_00066283
TCONS_00057121				TCONS_00004191
TCONS_00065775				TCONS_00014481
TCONS_00084545				TCONS_00053671
TCONS_00094882				TCONS_00079562
TCONS_00094892				TCONS_00081558
TCONS_00094893				TCONS_00054250
TCONS_00004955				TCONS_00089056
TCONS_00006214				TCONS_00094313
TCONS_00017306				TCONS_00017105
TCONS_00044968				TCONS_00032149
TCONS_00047496				TCONS_00085615
TCONS_00090876				TCONS_00082370
TCONS_00090877				TCONS_00009208
TCONS_00004965				TCONS_00029624
TCONS_00017305				TCONS_00076770
TCONS_00022658				TCONS_00089037
TCONS_00083291				TCONS_00089047
TCONS_00088453				TCONS_00027082
TCONS_00089390				TCONS_00044664
TCONS_00089673				TCONS_00053668
TCONS_00083292				TCONS_00072714
TCONS_00012834				TCONS_00072710
TCONS_00050429				TCONS_00082371
TCONS_00079756				TCONS_00042276
TCONS_00083457				TCONS_00063688
TCONS_00083460				TCONS_00086769
TCONS_00089804				TCONS_00053670
TCONS_00050810				TCONS_00046751
TCONS_00070274				TCONS_00053666
TCONS_00090000				TCONS_00063092
TCONS_00073981				TCONS_00053669
TCONS_00086367				TCONS_00082640
TCONS_00017304				TCONS_00093706
TCONS_00080562				TCONS_00083264
TCONS_00083290				TCONS_00083368
TCONS_00088240				TCONS_00051220
TCONS_00083564				TCONS_00063678
TCONS_00083565				TCONS_00019341
TCONS_00084188				TCONS_00029027
TCONS_00004489				TCONS_00040238
TCONS_00085245				TCONS_00040239
TCONS_00090701				TCONS_00054249
TCONS_00092430				TCONS_00063679
TCONS_00092433				TCONS_00079052
TCONS_00022953				TCONS_00081565
TCONS_00095040				TCONS_00001864
TCONS_00088025				TCONS_00071332
TCONS_00082503				TCONS_00080939
TCONS_00081174				TCONS_00081560
TCONS_00012884				TCONS_00090487
TCONS_00017835				TCONS_00066452
TCONS_00022955				TCONS_00006095
TCONS_00029336				TCONS_00040361
TCONS_00082497				TCONS_00063680
TCONS_00048727				TCONS_00063938
TCONS_00082498				TCONS_00054345
TCONS_00065324				TCONS_00006320
TCONS_00087740				TCONS_00057495
TCONS_00090151				TCONS_00083260
TCONS_00003314				TCONS_00087025
TCONS_00067808				TCONS_00001822
TCONS_00085242				TCONS_00085614
TCONS_00085243				TCONS_00010951
TCONS_00092431				TCONS_00082239
TCONS_00088427				TCONS_00082243
TCONS_00078060				TCONS_00026108
TCONS_00086500				TCONS_00028583
TCONS_00037812				TCONS_00030274
TCONS_00087090				TCONS_00037203
TCONS_00076123				TCONS_00054346
TCONS_00028614				TCONS_00062040
TCONS_00041216				TCONS_00067027
TCONS_00048726				TCONS_00082241
TCONS_00020549				TCONS_00037888
TCONS_00090909				TCONS_00051211
TCONS_00006209				TCONS_00051223
TCONS_00033544				TCONS_00059575
TCONS_00042033				TCONS_00012998
TCONS_00050656				TCONS_00024771
TCONS_00060657				TCONS_00053299
TCONS_00061383				TCONS_00062041
TCONS_00088210				TCONS_00071402
TCONS_00095098				TCONS_00087024
TCONS_00095101				TCONS_00087022
TCONS_00089363				TCONS_00082240
TCONS_00013607				TCONS_00034667
TCONS_00014261				TCONS_00039832
TCONS_00014262				TCONS_00026107
TCONS_00048719				TCONS_00015193
TCONS_00095110				TCONS_00034708
TCONS_00083201				TCONS_00040240
TCONS_00090882				TCONS_00040241
TCONS_00076782				TCONS_00055499
TCONS_00015898				TCONS_00060695
TCONS_00041117				TCONS_00062038
TCONS_00043705				TCONS_00067234
TCONS_00059779				TCONS_00072711
TCONS_00060939				TCONS_00088455
TCONS_00068143				TCONS_00088458
TCONS_00082499				TCONS_00000129
TCONS_00088238				TCONS_00012999
TCONS_00088949				TCONS_00093975
TCONS_00091827				TCONS_00058788
TCONS_00095111				TCONS_00008923
TCONS_00090908				TCONS_00021851
TCONS_00092035				TCONS_00046803
TCONS_00092632				TCONS_00053861
TCONS_00086157				TCONS_00053865
TCONS_00090346				TCONS_00063884
TCONS_00016795				TCONS_00088811
TCONS_00016797				TCONS_00034669
TCONS_00031541				TCONS_00021232
TCONS_00086158				TCONS_00053869
TCONS_00086159				TCONS_00031056
TCONS_00014263				TCONS_00091406
TCONS_00090152				TCONS_00015889
TCONS_00004931				TCONS_00069404
TCONS_00031542				TCONS_00040420
TCONS_00090881				TCONS_00065701
TCONS_00067771				TCONS_00081692
TCONS_00069435				TCONS_00086306
TCONS_00088679				TCONS_00039690
TCONS_00077202				TCONS_00037613
TCONS_00088629				TCONS_00042508
TCONS_00092633				TCONS_00059983
TCONS_00029121				TCONS_00051204
TCONS_00029122				TCONS_00051209
TCONS_00038781				TCONS_00051734
TCONS_00061343				TCONS_00088559
TCONS_00095095				TCONS_00042300
TCONS_00027169				TCONS_00058661
TCONS_00050653				TCONS_00092918
TCONS_00027165				TCONS_00095625
TCONS_00092990				TCONS_00085711
TCONS_00090138				TCONS_00057212
TCONS_00088628				TCONS_00062026
TCONS_00090883				TCONS_00073254
TCONS_00006219				TCONS_00084307
TCONS_00030858				TCONS_00083367
TCONS_00027171				TCONS_00051226
TCONS_00015899				TCONS_00015890
TCONS_00027671				TCONS_00093705
TCONS_00038281				TCONS_00081448
TCONS_00040434				TCONS_00042299
TCONS_00087784				TCONS_00015892
TCONS_00006212				TCONS_00056902
TCONS_00027168				TCONS_00053960
TCONS_00066248				TCONS_00051735
TCONS_00090906				TCONS_00000111
TCONS_00087192				TCONS_00020244
TCONS_00049540				TCONS_00005644
TCONS_00076124				TCONS_00030273
TCONS_00038745				TCONS_00067028
TCONS_00036374				TCONS_00051212
TCONS_00079693				TCONS_00093294
TCONS_00090907				TCONS_00006331
TCONS_00094229				TCONS_00032143
TCONS_00006074				TCONS_00051733
TCONS_00022956				TCONS_00053300
TCONS_00042037				TCONS_00072036
TCONS_00082524				TCONS_00089445
TCONS_00082532				TCONS_00080206
TCONS_00084187				TCONS_00072703
TCONS_00081214				TCONS_00059574
TCONS_00090904				TCONS_00081364
TCONS_00082500				TCONS_00041152
TCONS_00021542				TCONS_00054615
TCONS_00011361				TCONS_00017820
TCONS_00090879				TCONS_00034073
TCONS_00003417				TCONS_00017819
TCONS_00023184				TCONS_00062994
TCONS_00059520				TCONS_00019395
TCONS_00068161				TCONS_00088318
TCONS_00083122				TCONS_00019393
TCONS_00015974				TCONS_00026907
TCONS_00080090				TCONS_00029028
TCONS_00026633				TCONS_00080201
TCONS_00049972				TCONS_00040418
TCONS_00088627				TCONS_00020267
TCONS_00007939				TCONS_00028940
TCONS_00058513				TCONS_00028941
TCONS_00080633				TCONS_00034072
TCONS_00094480				TCONS_00054614
TCONS_00008659				TCONS_00084055
TCONS_00089471				TCONS_00013949
TCONS_00079664				TCONS_00060025
TCONS_00048721				TCONS_00069595
TCONS_00092847				TCONS_00080202
TCONS_00038354				TCONS_00060619
TCONS_00015973				TCONS_00057840
TCONS_00060926				TCONS_00069354
TCONS_00038355				TCONS_00019576
TCONS_00042031				TCONS_00019577
TCONS_00046448				TCONS_00039691
TCONS_00067912				TCONS_00041962
TCONS_00073832				TCONS_00037628
TCONS_00088640				TCONS_00018710
TCONS_00094516				TCONS_00009392
TCONS_00005904				TCONS_00065307
TCONS_00015975				TCONS_00000683
TCONS_00067750				TCONS_00017822
TCONS_00090143				TCONS_00019574
TCONS_00089513				TCONS_00041315
TCONS_00089685				TCONS_00078283
TCONS_00023390				TCONS_00084287
TCONS_00026632				TCONS_00036369
TCONS_00051520				TCONS_00046824
TCONS_00086503				TCONS_00051213
TCONS_00077678				TCONS_00093151
TCONS_00019050				TCONS_00041309
TCONS_00089474				TCONS_00041310
TCONS_00074128				TCONS_00001710
TCONS_00074785				TCONS_00014180
TCONS_00086875				TCONS_00023285
TCONS_00088226				TCONS_00081663
TCONS_00089472				TCONS_00044663
TCONS_00095167				TCONS_00006692
TCONS_00090347				TCONS_00009588
TCONS_00060266				TCONS_00006691
TCONS_00090348				TCONS_00014179
TCONS_00014395				TCONS_00019573
TCONS_00049995				TCONS_00071429
TCONS_00083269				TCONS_00091420
TCONS_00087048				TCONS_00092290
TCONS_00078056				TCONS_00091077
TCONS_00090880				TCONS_00091079
TCONS_00002205				TCONS_00001713
TCONS_00039463				TCONS_00042505
TCONS_00080564				TCONS_00035042
TCONS_00061282				TCONS_00041307
TCONS_00055164				TCONS_00065306
TCONS_00069856				TCONS_00036361
TCONS_00009774				TCONS_00080212
TCONS_00009773				TCONS_00065311
TCONS_00070448				TCONS_00087852
TCONS_00078077				TCONS_00079955
TCONS_00082527				TCONS_00065308
TCONS_00082531				TCONS_00006200
TCONS_00024568				TCONS_00009594
TCONS_00013738				TCONS_00084421
TCONS_00013740				TCONS_00027122
TCONS_00048390				TCONS_00027123
TCONS_00069858				TCONS_00072037
TCONS_00024566				TCONS_00081658
TCONS_00060638				TCONS_00091746
TCONS_00094559				TCONS_00004196
TCONS_00036655				TCONS_00078173
TCONS_00054056				TCONS_00027128
TCONS_00048308				TCONS_00000055
TCONS_00014720				TCONS_00069355
TCONS_00044853				TCONS_00027126
TCONS_00024567				TCONS_00006720
TCONS_00023625				TCONS_00078166
TCONS_00003659				TCONS_00016328
TCONS_00073896				TCONS_00006719
TCONS_00000856				TCONS_00016330
TCONS_00046319				TCONS_00020024
TCONS_00078067				TCONS_00087314
TCONS_00041407				TCONS_00083680
TCONS_00073646				TCONS_00026903
TCONS_00080100				TCONS_00051845
TCONS_00003664				TCONS_00073490
TCONS_00009283				TCONS_00016331
TCONS_00022669				TCONS_00048781
TCONS_00085944				TCONS_00032431
TCONS_00023632				TCONS_00087313
TCONS_00078737				TCONS_00006722
TCONS_00090139				TCONS_00015854
TCONS_00029006				TCONS_00073256
TCONS_00038747				TCONS_00015857
TCONS_00072580				TCONS_00073258
TCONS_00088644				TCONS_00078277
TCONS_00020069				TCONS_00023595
TCONS_00055011				TCONS_00053663
TCONS_00090137				TCONS_00021499
TCONS_00060267				TCONS_00091844
TCONS_00017104				TCONS_00048769
TCONS_00022660				TCONS_00058768
TCONS_00069534				TCONS_00014830
TCONS_00093446				TCONS_00094368
TCONS_00053129				TCONS_00078159
TCONS_00055010				TCONS_00006724
TCONS_00055013				TCONS_00014829
TCONS_00023627				TCONS_00023286
TCONS_00003660				TCONS_00069403
TCONS_00001949				TCONS_00069406
TCONS_00050129				TCONS_00091575
TCONS_00080102				TCONS_00021498
TCONS_00080154				TCONS_00006204
TCONS_00090142				TCONS_00088649
TCONS_00082749				TCONS_00065767
TCONS_00082750				TCONS_00031214
TCONS_00080101				TCONS_00021497
TCONS_00092887				TCONS_00069407
TCONS_00014723				TCONS_00021508
TCONS_00070276				TCONS_00083251
TCONS_00093347				TCONS_00078158
TCONS_00004076				TCONS_00021510
TCONS_00022678				TCONS_00002097
TCONS_00022680				TCONS_00078396
TCONS_00029804				TCONS_00039828
TCONS_00050361				TCONS_00049491
TCONS_00003666				TCONS_00080756
TCONS_00003143				TCONS_00061545
TCONS_00078064				TCONS_00017445
TCONS_00052967				TCONS_00078395
TCONS_00021267				TCONS_00049487
TCONS_00078066				TCONS_00049494
TCONS_00012344				TCONS_00017444
TCONS_00054717				TCONS_00005102
TCONS_00015051				TCONS_00011384
TCONS_00000411				TCONS_00011895
TCONS_00018778				TCONS_00011901
TCONS_00078063				TCONS_00005099
TCONS_00078069				TCONS_00029792
TCONS_00090926				TCONS_00029838
TCONS_00092886				TCONS_00005088
TCONS_00022681				TCONS_00029788
TCONS_00070259				TCONS_00054383
TCONS_00042034				TCONS_00057149
TCONS_00057170				TCONS_00002247
TCONS_00078086				TCONS_00021087
TCONS_00022683				TCONS_00030359
TCONS_00059608				TCONS_00080678
TCONS_00041958				TCONS_00019821
TCONS_00072913				TCONS_00090414
TCONS_00056496				TCONS_00003901
TCONS_00067929				TCONS_00030360
TCONS_00055463				TCONS_00030365
TCONS_00047525				TCONS_00019819
TCONS_00010701				TCONS_00088152
TCONS_00078084				TCONS_00003541
TCONS_00047385				TCONS_00030362
TCONS_00088467				TCONS_00051639
TCONS_00086060				TCONS_00088846
TCONS_00057173				TCONS_00088847
TCONS_00010703				TCONS_00047101
TCONS_00023636				TCONS_00060586
TCONS_00024635				TCONS_00007959
TCONS_00038332				TCONS_00047099
TCONS_00054817				TCONS_00047100
TCONS_00075221				TCONS_00004499
TCONS_00083092				TCONS_00053688
TCONS_00084434				TCONS_00004498
TCONS_00087264				TCONS_00085007
TCONS_00020593				TCONS_00092297
TCONS_00076133				TCONS_00092296
TCONS_00088235				TCONS_00034464
TCONS_00063795				TCONS_00038337
TCONS_00091186				TCONS_00018530
TCONS_00002124				TCONS_00067644
TCONS_00081245				TCONS_00067645
TCONS_00009287				TCONS_00067647
TCONS_00093636				TCONS_00085122
TCONS_00000872				TCONS_00086633
TCONS_00074054				TCONS_00000074
TCONS_00002122				TCONS_00095193
TCONS_00021201				TCONS_00095194
TCONS_00047836				TCONS_00095196
TCONS_00089497				TCONS_00084419
TCONS_00089851				TCONS_00084418
TCONS_00090127				TCONS_00034839
TCONS_00053897				TCONS_00062588
TCONS_00015676				TCONS_00034840
TCONS_00085640				TCONS_00058797
TCONS_00002120				TCONS_00007971
TCONS_00093894				TCONS_00016571
TCONS_00054819				TCONS_00052486
TCONS_00053890				TCONS_00051437
TCONS_00022134				TCONS_00031974
TCONS_00024599				TCONS_00010439
TCONS_00024637				TCONS_00078895
TCONS_00019377				TCONS_00078898
TCONS_00012353				TCONS_00042764
TCONS_00021056				TCONS_00090013
TCONS_00022688				TCONS_00084745
TCONS_00047840				TCONS_00032489
TCONS_00060881				TCONS_00032491
TCONS_00088237				TCONS_00029014
TCONS_00003657				TCONS_00031277
TCONS_00082465				TCONS_00075847
TCONS_00088956				TCONS_00010511
TCONS_00095633				TCONS_00030484
TCONS_00022822				TCONS_00010528
TCONS_00012364				TCONS_00010515
TCONS_00041955				TCONS_00030483
TCONS_00050362				TCONS_00010513
TCONS_00032403				TCONS_00043138
TCONS_00090114				TCONS_00084384
TCONS_00036742				TCONS_00032625
TCONS_00060792				TCONS_00014021
TCONS_00088245				TCONS_00021080
TCONS_00050261				TCONS_00088780
TCONS_00020590				TCONS_00079549
TCONS_00050128				TCONS_00052403
TCONS_00020426				TCONS_00072447
TCONS_00007896				TCONS_00088570
TCONS_00090140				TCONS_00086462
TCONS_00009209				TCONS_00037493
TCONS_00019923				TCONS_00037494
TCONS_00031877				TCONS_00062672
TCONS_00081184				TCONS_00050875
TCONS_00076128				TCONS_00090635
TCONS_00050106				TCONS_00057129
TCONS_00066273				TCONS_00056008
TCONS_00007895				TCONS_00020405
TCONS_00020589				TCONS_00056006
TCONS_00076126				TCONS_00014805
TCONS_00046434				TCONS_00017173
TCONS_00007893
TCONS_00005611
TCONS_00024504
TCONS_00060880
TCONS_00060882
TCONS_00063024
TCONS_00086054
TCONS_00033705
TCONS_00053889
TCONS_00074053
TCONS_00032405
TCONS_00033046
TCONS_00012352
TCONS_00012359
TCONS_00093224
TCONS_00043261
TCONS_00094946
TCONS_00051633
TCONS_00086071
TCONS_00003243
TCONS_00049969
TCONS_00050861
TCONS_00028690
TCONS_00036424
TCONS_00038331
TCONS_00005907
TCONS_00036422
TCONS_00036301
TCONS_00049164
TCONS_00007096
TCONS_00019916
TCONS_00066269
TCONS_00000573
TCONS_00053907
TCONS_00019910
TCONS_00007097
TCONS_00026593
TCONS_00046962
TCONS_00089368
TCONS_00007725
TCONS_00088243
TCONS_00048538
TCONS_00019370
TCONS_00022849
TCONS_00084557
TCONS_00081181
TCONS_00088626
TCONS_00024502
TCONS_00026594
TCONS_00047393
TCONS_00060798
TCONS_00024503
TCONS_00063026
TCONS_00012351
TCONS_00008793
TCONS_00047494
TCONS_00022852
TCONS_00056017
TCONS_00071620
TCONS_00087592
TCONS_00050266
TCONS_00007347
TCONS_00071619
TCONS_00080929
TCONS_00081584
TCONS_00011202
TCONS_00000580
TCONS_00090133
TCONS_00040715
TCONS_00008921
TCONS_00037348
TCONS_00049971
TCONS_00081243
TCONS_00081244
TCONS_00048665
TCONS_00016631
TCONS_00019925
TCONS_00081583
TCONS_00043434
TCONS_00046140
TCONS_00078736
TCONS_00005768
TCONS_00053133
TCONS_00088531
TCONS_00015713
TCONS_00081145
TCONS_00011203
TCONS_00081185
TCONS_00007777
TCONS_00014699
TCONS_00034923
TCONS_00041556
TCONS_00044249
TCONS_00095472
TCONS_00046144
TCONS_00082709
TCONS_00016630
TCONS_00080920
TCONS_00011208
TCONS_00014694
TCONS_00032018
TCONS_00070280
TCONS_00014703
TCONS_00050030
TCONS_00007775
TCONS_00053132
TCONS_00080927
TCONS_00041346
TCONS_00049167
TCONS_00064883
TCONS_00076127
TCONS_00050262
TCONS_00045449
TCONS_00067733
TCONS_00008927
TCONS_00049967
TCONS_00070977
TCONS_00088154
TCONS_00007728
TCONS_00081911
TCONS_00053262
TCONS_00001093
TCONS_00006301
TCONS_00068619
TCONS_00047386
TCONS_00080169
TCONS_00047915
TCONS_00060892
TCONS_00063112
TCONS_00031259
TCONS_00092042
TCONS_00028477
TCONS_00084536
TCONS_00063594
TCONS_00051635
TCONS_00080923
TCONS_00008925
TCONS_00019911
TCONS_00025178
TCONS_00032570
TCONS_00059395
TCONS_00030481
TCONS_00020108
TCONS_00009896
TCONS_00007772
TCONS_00077200
TCONS_00047916
TCONS_00089727
TCONS_00040714
TCONS_00043602
TCONS_00092038
TCONS_00032568
TCONS_00063596
TCONS_00058088
TCONS_00056018
TCONS_00009579
TCONS_00028479
TCONS_00091248
TCONS_00051774
TCONS_00021457
TCONS_00081144
TCONS_00077204
TCONS_00078265
TCONS_00059396
TCONS_00006300
TCONS_00041350
TCONS_00068621
TCONS_00013979
TCONS_00050548
TCONS_00050549
TCONS_00092040
TCONS_00032572
TCONS_00088547
TCONS_00070664
TCONS_00078268
TCONS_00091516
TCONS_00034184
TCONS_00030480
TCONS_00059399
TCONS_00068247
TCONS_00081722
TCONS_00058089
TCONS_00028480
TCONS_00044094
TCONS_00006602
TCONS_00000387
TCONS_00078264
TCONS_00033588
TCONS_00075636
TCONS_00008239
TCONS_00078058
TCONS_00001331
TCONS_00040025
TCONS_00091424
TCONS_00056651
TCONS_00056020
TCONS_00058098
TCONS_00056647
TCONS_00059394
TCONS_00060891
TCONS_00000385
TCONS_00070978
TCONS_00063116
TCONS_00066801
TCONS_00090135
TCONS_00000388
TCONS_00017656
TCONS_00047518
TCONS_00066800
TCONS_00056463
TCONS_00001332
TCONS_00039599
TCONS_00056650
TCONS_00012379
TCONS_00030336
TCONS_00081197
TCONS_00033589
TCONS_00012380
TCONS_00068773
TCONS_00033590
TCONS_00054977
TCONS_00017654
TCONS_00008795
TCONS_00057073
TCONS_00091426
TCONS_00066797
TCONS_00046959
TCONS_00060654
TCONS_00043575
TCONS_00040027
TCONS_00040028
TCONS_00089710
TCONS_00074504
TCONS_00017102
TCONS_00013523
TCONS_00052320
TCONS_00002230
TCONS_00053339
TCONS_00011159
TCONS_00057071
TCONS_00032904
TCONS_00020430
TCONS_00008386
TCONS_00060307
TCONS_00026477
TCONS_00037252
TCONS_00052674
TCONS_00064719
TCONS_00059620
TCONS_00052314
TCONS_00032906
TCONS_00086143
TCONS_00052672
TCONS_00068632
TCONS_00017103
TCONS_00057650
TCONS_00057648
TCONS_00038551
TCONS_00059669
TCONS_00029554
TCONS_00053344
TCONS_00071817
TCONS_00029553
TCONS_00026476
TCONS_00038550
TCONS_00036520
TCONS_00086149
TCONS_00091422
TCONS_00057642
TCONS_00074507
TCONS_00047691
TCONS_00075641
TCONS_00011157
TCONS_00057601
TCONS_00074502
TCONS_00057714
TCONS_00075647
TCONS_00032366
TCONS_00014729
TCONS_00047687
TCONS_00052675
TCONS_00000854
TCONS_00075655
TCONS_00058770
TCONS_00036524
TCONS_00064880
TCONS_00057646
TCONS_00091425
TCONS_00059661
TCONS_00031503
TCONS_00026629
TCONS_00081720
TCONS_00077109
TCONS_00082584
TCONS_00036523
TCONS_00039014
TCONS_00000836
TCONS_00091664
TCONS_00075649
TCONS_00058774
TCONS_00052555
TCONS_00059660
TCONS_00032629
TCONS_00045809
TCONS_00045808
TCONS_00057713
TCONS_00075644
TCONS_00059551
TCONS_00050055
TCONS_00000837
TCONS_00032368
TCONS_00041837
TCONS_00040842
TCONS_00017616
TCONS_00014741
TCONS_00017426
TCONS_00045270
TCONS_00045273
TCONS_00089725
TCONS_00042722
TCONS_00012688
TCONS_00025790
TCONS_00024189
TCONS_00053009
TCONS_00069311
TCONS_00002242
TCONS_00024190
TCONS_00018693
TCONS_00087850
TCONS_00058135
TCONS_00045089
TCONS_00047174
TCONS_00033721
TCONS_00031284
TCONS_00033720
TCONS_00033723
TCONS_00017742
TCONS_00058844
TCONS_00031300
TCONS_00033554
TCONS_00033556
TCONS_00006471
TCONS_00031311
TCONS_00006475
TCONS_00006496
TCONS_00047172
TCONS_00008006
TCONS_00045054
TCONS_00081768
TCONS_00015046
TCONS_00008008
TCONS_00011053
TCONS_00081769
TCONS_00058802
TCONS_00060718
TCONS_00045055
TCONS_00045056
TCONS_00060714
TCONS_00048232
TCONS_00048233
TCONS_00019692
TCONS_00048234
TCONS_00042537
TCONS_00045057
TCONS_00019691
TCONS_00053470
TCONS_00060716
TCONS_00057995
TCONS_00073678
TCONS_00002772
TCONS_00073679
TCONS_00082854
TCONS_00073688
TCONS_00073684
TCONS_00073685
TCONS_00039157
TCONS_00072235
TCONS_00092743
TCONS_00092745
TCONS_00081683
TCONS_00092726
TCONS_00058806
TCONS_00071328
TCONS_00089504
TCONS_00050095
TCONS_00041498
TCONS_00019670
TCONS_00032468
TCONS_00091670
TCONS_00089985
TCONS_00081237
TCONS_00002447
TCONS_00005220
TCONS_00064215
TCONS_00002449
TCONS_00002451
TCONS_00052963
TCONS_00075163
TCONS_00018112
TCONS_00091058
TCONS_00007342
TCONS_00091059
TCONS_00091010
TCONS_00080731
TCONS_00090597
TCONS_00038326
TCONS_00051706
TCONS_00077414
TCONS_00077415
TCONS_00008813
TCONS_00016799
TCONS_00040249
TCONS_00088648
TCONS_00008816
TCONS_00091056
TCONS_00040248
TCONS_00077416
TCONS_00080856
TCONS_00012854
TCONS_00025437
TCONS_00041497
TCONS_00089336
TCONS_00077412
TCONS_00077413
TCONS_00003634
TCONS_00042718
TCONS_00041493
TCONS_00020789
TCONS_00041491
TCONS_00014022
TCONS_00046940
TCONS_00084441
TCONS_00041477
TCONS_00041502
TCONS_00089984
TCONS_00051708
TCONS_00078074
TCONS_00032043
TCONS_00084546
TCONS_00080937
TCONS_00082874
TCONS_00038483
TCONS_00035284
TCONS_00037952
TCONS_00004471
TCONS_00080936
TCONS_00011295
TCONS_00045003
TCONS_00036626
TCONS_00003539
TCONS_00045002
TCONS_00071070
TCONS_00032046
TCONS_00089986
TCONS_00052111
TCONS_00003538
TCONS_00008350
TCONS_00036630
TCONS_00073174
TCONS_00003529
TCONS_00026036
TCONS_00003535
TCONS_00014840
TCONS_00091994
TCONS_00095722
TCONS_00060000
TCONS_00003531
TCONS_00066366
TCONS_00066374
TCONS_00066369
TCONS_00084543
TCONS_00095718
TCONS_00052711
TCONS_00052713
TCONS_00073171
TCONS_00052709
TCONS_00086711
TCONS_00015790
TCONS_00086672
TCONS_00011284
TCONS_00068692
TCONS_00022284
TCONS_00095719
TCONS_00002560
TCONS_00041738
TCONS_00069097
TCONS_00022938
TCONS_00066368
TCONS_00003667
TCONS_00067357
TCONS_00084540
TCONS_00082435
TCONS_00049941
TCONS_00049930
TCONS_00079780
TCONS_00084542
TCONS_00008794
TCONS_00082422
TCONS_00016691
TCONS_00019048
TCONS_00069090
TCONS_00030493
TCONS_00044832
TCONS_00044850
TCONS_00046435
TCONS_00011330
TCONS_00019116
TCONS_00038481
TCONS_00082426
TCONS_00041560
TCONS_00033879
TCONS_00035152
TCONS_00035153
TCONS_00016091
TCONS_00035149
TCONS_00044851
TCONS_00011329
TCONS_00082425
TCONS_00035147
TCONS_00066524
TCONS_00033878
TCONS_00019047
TCONS_00041567
TCONS_00019559
TCONS_00067611
TCONS_00087488
TCONS_00049939
TCONS_00053521
TCONS_00022943
TCONS_00030492
TCONS_00047235
TCONS_00069094
TCONS_00019560
TCONS_00079781
TCONS_00082033
TCONS_00019554
TCONS_00019792
TCONS_00081727
TCONS_00050608
TCONS_00033872
TCONS_00079779
TCONS_00065231
TCONS_00051516
TCONS_00053265
TCONS_00057234
TCONS_00054858
TCONS_00054854
TCONS_00065233
TCONS_00050607
TCONS_00065235
TCONS_00060921
TCONS_00065229
TCONS_00065230
TCONS_00015712
TCONS_00065237
TCONS_00070061
TCONS_00022820
TCONS_00033887
TCONS_00065236
TCONS_00015711
TCONS_00015714
TCONS_00004237
TCONS_00058813
TCONS_00065579
TCONS_00057677
TCONS_00026801
TCONS_00008238
TCONS_00065581
TCONS_00008240
TCONS_00095213
TCONS_00030135
TCONS_00030134
TCONS_00017365
TCONS_00067154
TCONS_00060070
TCONS_00089389
TCONS_00035142
TCONS_00017701
TCONS_00022821
TCONS_00023000
TCONS_00073669
TCONS_00071342
TCONS_00059568
TCONS_00091980
TCONS_00083623
TCONS_00022998
TCONS_00033203
TCONS_00068240
TCONS_00064214
TCONS_00082289
TCONS_00067693
TCONS_00068243
TCONS_00067884
TCONS_00064331
TCONS_00081684
TCONS_00068244
TCONS_00013372
TCONS_00014531
TCONS_00051286
TCONS_00043730
TCONS_00082309
TCONS_00025434
TCONS_00025429
TCONS_00020843
TCONS_00052804
TCONS_00045090
TCONS_00011290
TCONS_00018826
TCONS_00006464
TCONS_00025436
TCONS_00050276
TCONS_00025430
TCONS_00006469
TCONS_00050882
TCONS_00050279
TCONS_00006483
TCONS_00006491
TCONS_00080906
TCONS_00006501
TCONS_00080902
TCONS_00080900
TCONS_00080904
TCONS_00082302
TCONS_00025817
TCONS_00017329
TCONS_00050881
TCONS_00092365
TCONS_00080908
TCONS_00082473
TCONS_00046939
TCONS_00039529
TCONS_00094563
TCONS_00017249
TCONS_00066407
TCONS_00066414
TCONS_00066418
TCONS_00046784
TCONS_00082998
TCONS_00016682
TCONS_00064933
TCONS_00033569
TCONS_00037958
TCONS_00037960
TCONS_00037951
TCONS_00059725
TCONS_00034550
TCONS_00016896
TCONS_00046786
TCONS_00032227
TCONS_00037963
TCONS_00016684
TCONS_00037964
TCONS_00012654
TCONS_00037948
TCONS_00046785
TCONS_00037947
TCONS_00011289
TCONS_00017358
TCONS_00016897
TCONS_00082999
TCONS_00081729
TCONS_00037956
TCONS_00016687
TCONS_00016688
TCONS_00016689
TCONS_00013011
TCONS_00008349
TCONS_00013009
TCONS_00013012
TCONS_00035590
TCONS_00068565
TCONS_00003533
TCONS_00022819
TCONS_00081248
