# Supplementary material for: CitrusKB: a comprehensive knowledge base for transcriptome and interactome of Citrus spp. infected by Xanthomonas citri subsp. citri at different infection stages
Source: Database (Oxford). 2020 Nov 11;2020:baaa081. doi: 10.1093/database/baaa081 (PMC7904050; doi:10.1093/database/baaa081)
Supplement: baaa081_Supp [file baaa081_supp.zip › Table_S2.xls]

## Sheet: UP
Table S2A
Transcript ID	Annotation
TCONS_00000028|ORF1	protein ECERIFERUM 1-like|iron ion binding;oxidoreductase activity;lipid biosynthetic process;oxidation-reduction process
TCONS_00000184|ORF1	malate dehydrogenase, cytoplasmic-like isoform X1|carbohydrate metabolic process;L-malate dehydrogenase activity;malate metabolic process;oxidation-reduction process
TCONS_00000188|ORF1	malate dehydrogenase, cytoplasmic-like isoform X2|carbohydrate metabolic process;malate dehydrogenase activity;malate metabolic process;oxidoreductase activity, acting on the CH-OH group of donors, NAD or NADP as acceptor;oxidation-reduction process
TCONS_00000251_1	zinc finger protein ZAT9-like|nucleic acid binding
TCONS_00000303|ORF1	autophagy-related protein 8f|autophagy;cellular response to nitrogen starvation
TCONS_00000305|ORF1	autophagy-related protein 8f|autophagy
TCONS_00000339|ORF1	arginase 1, mitochondrial|hydrolase activity, acting on carbon-nitrogen (but not peptide) bonds, in linear amidines;metal ion binding
TCONS_00000340|ORF1	arginase 1, mitochondrial|metal ion binding
TCONS_00000352|ORF1	arginase 1, mitochondrial|metal ion binding
TCONS_00000354|ORF1	arginase 1, mitochondrial|metal ion binding
TCONS_00000440_1	cytochrome P450 704C1-like|iron ion binding;oxidoreductase activity, acting on paired donors, with incorporation or reduction of molecular oxygen;heme binding;oxidation-reduction process
TCONS_00000452|ORF1	cucumber peeling cupredoxin-like|electron transfer activity
TCONS_00000807|ORF1	heavy metal-associated isoprenylated plant protein 39|metal ion binding;metal ion transport
TCONS_00000835|ORF1	delta(8)-fatty-acid desaturase 2|integral component of membrane;oxidoreductase activity;lipid metabolic process
TCONS_00000883|ORF1	eukaryotic translation initiation factor 1A|translation initiation factor activity;translational initiation
TCONS_00000897|ORF1	putative glucose-6-phosphate 1-epimerase|carbohydrate metabolic process;carbohydrate binding;isomerase activity
TCONS_00000934|ORF1	hydroquinone glucosyltransferase-like|transferase activity, transferring hexosyl groups;metabolic process
TCONS_00000968|ORF1	cyclic nucleotide-gated ion channel 1-like|membrane;ion channel activity;ion transport;transmembrane transport
TCONS_00001027|ORF1	calcium-transporting ATPase, endoplasmic reticulum-type|integral component of membrane;nucleotide binding
TCONS_00001031|ORF1	ras-related protein RABA3|GTPase activity;GTP binding
TCONS_00001079|ORF1	vacuolar protein sorting-associated protein 8 homolog|intracellular;intracellular protein transport;vesicle-mediated transport
TCONS_00001220_1	putative expansin-A17|extracellular region;plant-type cell wall organization
TCONS_00001239|ORF1	charged multivesicular body protein 7|vacuolar transport
TCONS_00001240|ORF1	charged multivesicular body protein 7|vacuolar transport
TCONS_00001311|ORF1	uncharacterized protein LOC18048800 isoform X1|integral component of membrane
TCONS_00001312|ORF1	uncharacterized protein LOC18048800 isoform X1|integral component of membrane
TCONS_00001477_1	DNA replication licensing factor MCM7|nucleus;ATP binding;DNA replication initiation;DNA binding;DNA helicase activity;MCM complex
TCONS_00001498|ORF1	DUF4228 domain-containing protein
TCONS_00001515|ORF1	probable protein disulfide-isomerase A6|endoplasmic reticulum;isomerase activity;cell redox homeostasis
TCONS_00001517|ORF1	probable protein disulfide-isomerase A6|endoplasmic reticulum;isomerase activity;cell redox homeostasis
TCONS_00001658|ORF1	caffeoylshikimate esterase isoform X2|hydrolase activity
TCONS_00001659|ORF1	caffeoylshikimate esterase isoform X1|hydrolase activity
TCONS_00001718|ORF1	probable E3 ubiquitin-protein ligase BAH1-like 1|nucleus;ligase activity;metal ion binding;ubiquitin protein ligase activity;protein ubiquitination;proteasome-mediated ubiquitin-dependent protein catabolic process
TCONS_00001720_1	probable E3 ubiquitin-protein ligase BAH1-like 1|nucleus;ligase activity;metal ion binding;ubiquitin protein ligase activity;protein ubiquitination;proteasome-mediated ubiquitin-dependent protein catabolic process
TCONS_00001747|ORF1	wee1-like protein kinase|protein kinase activity;ATP binding;protein phosphorylation
TCONS_00001750|ORF1	potassium transporter 5-like|membrane;potassium ion transmembrane transporter activity;potassium ion transmembrane transport
TCONS_00001845|ORF1	RNA-binding protein BRN1 isoform X1|RNA binding
TCONS_00001857|ORF1	RNA-binding protein BRN1 isoform X2|nucleic acid binding
TCONS_00001863|ORF1	myelin transcription factor-like protein
TCONS_00001904|ORF1	hypothetical protein
TCONS_00001906_1	sugar transporter ERD6-like 7|integral component of membrane;transmembrane transporter activity;transmembrane transport
TCONS_00001907|ORF1	sugar transporter ERD6-like 7|transmembrane transport;transmembrane transporter activity;integral component of membrane
TCONS_00001908|ORF1	sugar transporter ERD6-like 7|transmembrane transport;transmembrane transporter activity;integral component of membrane
TCONS_00001951|ORF1	DNA replication ATP-dependent helicase/nuclease DNA2 isoform X2|5'-flap endonuclease activity;single-stranded DNA-dependent ATPase activity;DNA replication, Okazaki fragment processing
TCONS_00001952|ORF1	DNA replication ATP-dependent helicase/nuclease DNA2 isoform X1|5'-flap endonuclease activity;single-stranded DNA-dependent ATPase activity;DNA replication, Okazaki fragment processing
TCONS_00001953|ORF1	DNA replication ATP-dependent helicase/nuclease DNA2 isoform X1|5'-flap endonuclease activity;single-stranded DNA-dependent ATPase activity;DNA replication, Okazaki fragment processing
TCONS_00001956|ORF1	DNA replication ATP-dependent helicase/nuclease DNA2 isoform X2|5'-flap endonuclease activity;single-stranded DNA-dependent ATPase activity;DNA replication, Okazaki fragment processing
TCONS_00001957|ORF1	hypothetical protein
TCONS_00001962|ORF1	UMP-CMP kinase 3-like isoform X1|uridylate kinase activity;ATP binding;cytidylate kinase activity;'de novo' pyrimidine nucleobase biosynthetic process;pyrimidine nucleotide biosynthetic process
TCONS_00001968|ORF1	UMP-CMP kinase 3-like|ATP binding;nucleobase-containing compound kinase activity;nucleobase-containing compound metabolic process
TCONS_00002001|ORF1	probable receptor-like protein kinase At5g47070|protein kinase activity;ATP binding;protein phosphorylation
TCONS_00002004|ORF1	probable receptor-like protein kinase At5g47070|protein kinase activity;ATP binding;protein phosphorylation
TCONS_00002313|ORF1	65-kDa microtubule-associated protein 4|microtubule binding;microtubule cytoskeleton organization
TCONS_00002314|ORF1	65-kDa microtubule-associated protein 4|microtubule binding;microtubule cytoskeleton organization
TCONS_00002389|ORF1	BEACH domain-containing protein C2
TCONS_00002483_1	BON1-associated protein 2-like
TCONS_00002484_1	BON1-associated protein 2-like
TCONS_00002521|ORF1	K(+) efflux antiporter 2, chloroplastic|integral component of membrane;solute:proton antiporter activity;cation transport;transmembrane transport
TCONS_00002585|ORF1	60S ribosomal protein L36-2-like|structural constituent of ribosome;ribosome;translation
TCONS_00002588|ORF1	hypothetical protein COLO4_19836
TCONS_00002974|ORF1	AAA-ATPase At2g46620-like|ATP binding
TCONS_00002975_1	cytochrome P450 78A9-like|iron ion binding;oxidoreductase activity, acting on paired donors, with incorporation or reduction of molecular oxygen;heme binding;oxidation-reduction process
TCONS_00002978|ORF1	homeobox-leucine zipper protein ATHB-12-like|DNA binding transcription factor activity;regulation of transcription, DNA-templated;sequence-specific DNA binding
TCONS_00003043|ORF1	protein NTM1-like 9|DNA binding;regulation of transcription, DNA-templated
TCONS_00003044_1	protein NTM1-like 9|DNA binding;regulation of transcription, DNA-templated
TCONS_00003045|ORF1	protein NTM1-like 9|DNA binding;regulation of transcription, DNA-templated
TCONS_00003065|ORF1	3-oxo-5-alpha-steroid 4-dehydrogenase, C-terminal|cytoplasm;integral component of membrane;oxidoreductase activity, acting on the CH-CH group of donors;lipid metabolic process
TCONS_00003135|ORF1	meiosis-specific protein ASY3 isoform X1|meiotic cell cycle
TCONS_00003136|ORF1	meiosis-specific protein ASY3 isoform X1|meiotic cell cycle
TCONS_00003140|ORF1	chitinase 10|chitinase activity;carbohydrate metabolic process;chitin catabolic process;cell wall macromolecule catabolic process
TCONS_00003170|ORF1	ABC transporter B family member 11-like|ATP binding;ATPase activity, coupled to transmembrane movement of substances;transmembrane transport;integral component of membrane
TCONS_00003231|ORF1	ubiquitin-40S ribosomal protein S27a-like|ribosome;structural constituent of ribosome;protein binding;translation
TCONS_00003234|ORF1	probable protein phosphatase 2C 49|protein serine/threonine phosphatase activity;protein dephosphorylation;cation binding
TCONS_00003240_1	hypothetical protein CISIN_1g041005mg|integral component of membrane
TCONS_00003279|ORF1	probable WRKY transcription factor 23|DNA binding transcription factor activity;sequence-specific DNA binding;regulation of transcription, DNA-templated
TCONS_00003303_1	Phytochrome B|heme binding
TCONS_00003325|ORF1	bZIP transcription factor 53|DNA binding transcription factor activity;regulation of transcription, DNA-templated
TCONS_00003332|ORF1	60s ribosomal protein l29-2
TCONS_00003345|ORF1	Lipase, class 3|integral component of membrane;hydrolase activity;lipid metabolic process
TCONS_00003347|ORF1	dnaJ protein ERDJ3B|unfolded protein binding;protein folding
TCONS_00003388|ORF1	ethylene-responsive transcription factor ERF071|DNA binding;DNA binding transcription factor activity;regulation of transcription, DNA-templated
TCONS_00003420|ORF1	hypothetical protein
TCONS_00003461|ORF1	UDP-glucuronic acid decarboxylase 2-like|integral component of membrane;racemase and epimerase activity, acting on carbohydrates and derivatives;carbohydrate metabolic process
TCONS_00003462|ORF1	UDP-glucuronic acid decarboxylase 2-like|integral component of membrane
TCONS_00003464|ORF1	UDP-glucuronic acid decarboxylase 2-like|integral component of membrane
TCONS_00003504|ORF1	AAA-type ATPase family protein isoform 1|ATP binding
TCONS_00003510|ORF1	ATPase family AAA domain-containing protein 1|protein binding;ATP binding
TCONS_00003511|ORF1	AAA-type ATPase family protein isoform 1|protein binding;ATP binding
TCONS_00003512|ORF1	AAA-type ATPase family protein isoform 1|protein binding;ATP binding
TCONS_00003518|ORF1	hypothetical protein CISIN_1g000858mg|protein binding
TCONS_00003554|ORF1	hypothetical protein
TCONS_00003555_1	glutathione S-transferase-like|protein binding
TCONS_00003693|ORF1	histone H2AX|nucleosome;nucleus;DNA binding;protein heterodimerization activity
TCONS_00003694|ORF1	unknown, partial
TCONS_00003713|ORF1	receptor-like cytosolic serine/threonine-protein kinase RBK2|protein kinase activity;ATP binding;protein phosphorylation
TCONS_00003723|ORF1	U-box domain-containing protein 4 isoform X1|protein binding
TCONS_00003919|ORF1	hypothetical protein CUMW_276140, partial
TCONS_00003920|ORF1	serine decarboxylase|pyridoxal phosphate binding;carboxylic acid metabolic process;carboxy-lyase activity
TCONS_00003921|ORF1	serine decarboxylase|pyridoxal phosphate binding;carboxylic acid metabolic process;carboxy-lyase activity
TCONS_00003970|ORF1	sterol 3-beta-glucosyltransferase UGT80B1|transferase activity, transferring hexosyl groups;carbohydrate metabolic process;lipid glycosylation
TCONS_00003971|ORF1	sterol 3-beta-glucosyltransferase UGT80B1|transferase activity, transferring hexosyl groups;metabolic process
TCONS_00003972|ORF1	sterol 3-beta-glucosyltransferase UGT80B1|carbohydrate metabolic process;transferase activity, transferring hexosyl groups;lipid glycosylation
TCONS_00003973|ORF1	sterol 3-beta-glucosyltransferase UGT80B1 isoform X1|transferase activity, transferring hexosyl groups;carbohydrate metabolic process;lipid glycosylation
TCONS_00003974|ORF1	sterol 3-beta-glucosyltransferase UGT80B1 isoform X1|carbohydrate metabolic process;transferase activity, transferring hexosyl groups;lipid glycosylation
TCONS_00003995_1	60S ribosomal protein L3|structural constituent of ribosome;ribosome;translation
TCONS_00003996|ORF1	unknown
TCONS_00004032|ORF1	hypothetical protein
TCONS_00004033|ORF1	hypothetical protein
TCONS_00004034|ORF1	hypothetical protein
TCONS_00004038|ORF1	protein GIGANTEA|regulation of photoperiodism, flowering
TCONS_00004098|ORF1	hypothetical protein
TCONS_00004119_1	sugar carrier protein C|integral component of membrane;transmembrane transporter activity;transmembrane transport
TCONS_00004142|ORF1	subtilisin-like protease SBT3.17|endopeptidase inhibitor activity;cytosol;negative regulation of endopeptidase activity;peptidase activity;plasma membrane
TCONS_00004211|ORF1	glycine-rich cell wall structural protein 1.8-like
TCONS_00004235|ORF1	probable carbohydrate esterase At4g34215|integral component of membrane
TCONS_00004236_1	probable carbohydrate esterase At4g34215|integral component of membrane
TCONS_00004265|ORF1	WUSCHEL-related homeobox 4|DNA binding
TCONS_00004271_1	uncharacterized acetyltransferase At3g50280-like|transferase activity, transferring acyl groups other than amino-acyl groups
TCONS_00004300|ORF1	Late embryogenesis abundant protein, LEA-14|integral component of membrane
TCONS_00004326|ORF1	hypothetical protein CISIN_1g026015mg
TCONS_00004328|ORF1	hypothetical protein CISIN_1g026015mg
TCONS_00004337|ORF1	non-specific lipid-transfer protein-like 1|peroxisome;propanoyl-CoA C-acyltransferase activity
TCONS_00004338|ORF1	pentatricopeptide repeat-containing protein At2g04860|alpha-amylase activity;carbohydrate metabolic process;calcium ion binding
TCONS_00004444_1	hepatoma-derived growth factor-related protein 2
TCONS_00004445|ORF1	protein MIZU-KUSSEI 1-like
TCONS_00004450|ORF1	probable disease resistance protein At4g33300|ADP binding
TCONS_00004495|ORF1	hypothetical protein CISIN_1g035882mg
TCONS_00004497|ORF1	hypothetical protein CISIN_1g035882mg|integral component of membrane
TCONS_00004646|ORF1	mannan endo-1,4-beta-mannosidase 7-like|hydrolase activity, hydrolyzing O-glycosyl compounds;carbohydrate metabolic process
TCONS_00004752|ORF1	transcription factor RF2a|DNA binding transcription factor activity;regulation of transcription, DNA-templated
TCONS_00004839|ORF1	hypothetical protein CISIN_1g007162mg
TCONS_00004840|ORF1	hypothetical protein CISIN_1g007162mg
TCONS_00004877_1	prostaglandin E synthase 2|protein binding;electron transfer activity;protein disulfide oxidoreductase activity;cell redox homeostasis
TCONS_00004905|ORF1	probable nucleoredoxin 2 isoform X2|intracellular signal transduction;cell redox homeostasis
TCONS_00004906|ORF1	probable nucleoredoxin 2 isoform X1|intracellular signal transduction;cell redox homeostasis
TCONS_00004929|ORF1	PREDICTED: uncharacterized protein At1g76070
TCONS_00005103|ORF1	WUSCHEL-related homeobox 13|DNA binding
TCONS_00005107|ORF1	WUSCHEL-related homeobox 13|DNA binding
TCONS_00005121|ORF1	protein canopy-1|integral component of membrane
TCONS_00005178|ORF1	3-hydroxy-3-methylglutaryl-coenzyme A reductase 1|NADP binding;integral component of membrane;coenzyme A metabolic process;oxidation-reduction process;isoprenoid biosynthetic process;hydroxymethylglutaryl-CoA reductase (NADPH) activity
TCONS_00005195|ORF1	calponin homology domain-containing protein DDB_G0272472|integral component of membrane
TCONS_00005196|ORF1	calponin homology domain-containing protein DDB_G0272472|integral component of membrane
TCONS_00005257_1	probable cellulose synthase A catalytic subunit 3 [UDP-forming]|membrane;cellulose synthase (UDP-forming) activity;cellulose biosynthetic process
TCONS_00005266|ORF1	hypothetical protein CICLE_v10013990mg|methyltransferase activity;methylation
TCONS_00005270|ORF1	probable methyltransferase PMT24|methyltransferase activity
TCONS_00005276|ORF1	hypothetical protein CISIN_1g019710mg
TCONS_00005293|ORF1	hypothetical protein
TCONS_00005294|ORF1	hypothetical protein CISIN_1g019636mg|integral component of membrane
TCONS_00005333|ORF1	serine carboxypeptidase-like 42|serine-type carboxypeptidase activity;proteolysis
TCONS_00005338|ORF1	serine carboxypeptidase-like 42|serine-type carboxypeptidase activity;proteolysis
TCONS_00005341|ORF1	serine carboxypeptidase-like 42|serine-type carboxypeptidase activity;proteolysis
TCONS_00005342|ORF1	serine carboxypeptidase-like 42|serine-type carboxypeptidase activity;proteolysis
TCONS_00005346|ORF1	serine carboxypeptidase-like 42|serine-type carboxypeptidase activity;proteolysis
TCONS_00005351|ORF1	serine carboxypeptidase-like 42|serine-type carboxypeptidase activity;proteolysis
TCONS_00005352|ORF1	serine carboxypeptidase-like 42|serine-type carboxypeptidase activity;proteolysis
TCONS_00005381|ORF1	Zinc finger, FYVE/PHD-type|metal ion binding
TCONS_00005383|ORF1	hypothetical protein CISIN_1g0089082mg|metal ion binding
TCONS_00005387|ORF1	U-box domain-containing protein 29-like|ubiquitin-protein transferase activity;binding;protein ubiquitination
TCONS_00005391_1	hypothetical protein CISIN_1g0322981mg, partial
TCONS_00005392|ORF1	hypothetical protein CUMW_276140, partial
TCONS_00005573|ORF1	DEAD-box ATP-dependent RNA helicase FANCM isoform X5|DNA binding;ATP binding;hydrolase activity
TCONS_00005574|ORF1	hypothetical protein
TCONS_00005575|ORF1	DEAD-box ATP-dependent RNA helicase FANCM isoform X3|DNA binding;ATP binding;hydrolase activity
TCONS_00005577_1	DEAD-box ATP-dependent RNA helicase FANCM isoform X4|DNA binding;ATP binding;hydrolase activity
TCONS_00005581|ORF1	probable alkaline/neutral invertase D|glycopeptide alpha-N-acetylgalactosaminidase activity
TCONS_00005622|ORF1	hypothetical protein CICLE_v10003091mg, partial
TCONS_00005623_1	hypothetical protein CISIN_1g048330mg
TCONS_00005632_1	FHA domain-containing protein PS1 isoform X1|protein binding
TCONS_00005765|ORF1	hypothetical protein
TCONS_00005770|ORF1	Cyclin_N domain-containing protein/Cyclin_C domain-containing protein|nucleus
TCONS_00005792|ORF1	SPla/RYanodine receptor SPRY|protein binding
TCONS_00005794|ORF1	remorin-1 protein|plasma membrane
TCONS_00005845|ORF1	probable protein phosphatase 2C 12|protein serine/threonine phosphatase activity;protein dephosphorylation
TCONS_00005846|ORF1	hypothetical protein
TCONS_00005852_1	probable protein phosphatase 2C 12|protein serine/threonine phosphatase activity;protein dephosphorylation
TCONS_00005853|ORF1	B3 domain-containing protein At5g42700|DNA binding
TCONS_00005877|ORF1	26S proteasome non-ATPase regulatory subunit 14 homolog|Lys63-specific deubiquitinase activity
TCONS_00005879|ORF1	Calcineurin-like metallo-phosphoesterase superfamily protein isoform 1|hydrolase activity
TCONS_00005881|ORF1	Metallophos domain-containing protein|hydrolase activity
TCONS_00005885|ORF1	Calcineurin-like metallo-phosphoesterase superfamily protein isoform 1|hydrolase activity
TCONS_00005945|ORF1	mitogen-activated protein kinase kinase kinase 5-like|protein kinase activity;ATP binding;protein phosphorylation
TCONS_00005947|ORF1	mitogen-activated protein kinase kinase kinase 5-like|protein kinase activity;ATP binding;protein phosphorylation
TCONS_00005950|ORF1	mitogen-activated protein kinase kinase kinase YODA-like|protein kinase activity;ATP binding;protein phosphorylation
TCONS_00005961|ORF1	thylakoidal processing peptidase 1, chloroplastic-like|proteolysis;serine-type peptidase activity;integral component of membrane
TCONS_00005975_1	allene oxide synthase|monooxygenase activity;iron ion binding;oxidoreductase activity, acting on paired donors, with incorporation or reduction of molecular oxygen;heme binding;oxidation-reduction process
TCONS_00006012|ORF1	hypothetical protein
TCONS_00006014|ORF1	hypothetical protein
TCONS_00006050|ORF1	calcium uniporter protein 4, mitochondrial|integral component of membrane
TCONS_00006052|ORF1	calcium uniporter protein 4, mitochondrial|integral component of membrane
TCONS_00006247|ORF1	phosphatidylinositol/phosphatidylcholine transfer protein SFH8-like isoform X1|integral component of membrane
TCONS_00006248|ORF1	hypothetical protein
TCONS_00006304|ORF1	unknown
TCONS_00006311|ORF1	purple acid phosphatase 2 isoform X1|hydrolase activity
TCONS_00006312|ORF1	purple acid phosphatase 2-like|metal ion binding;acid phosphatase activity
TCONS_00006416|ORF1	auxin response factor 5 isoform X1|nucleus;DNA binding;protein binding;regulation of transcription, DNA-templated;response to hormone
TCONS_00006510|ORF1	endoplasmin homolog|ATP binding;unfolded protein binding;protein folding;response to stress
TCONS_00006515|ORF1	endoplasmin homolog|ATP binding;unfolded protein binding;protein folding;response to stress
TCONS_00006520|ORF1	kinesin-like protein KIN-6 isoform X2|microtubule motor activity;ATP binding;microtubule binding;microtubule-based movement
TCONS_00006521|ORF1	kinesin-like protein KIN-6 isoform X1|microtubule motor activity;ATP binding;microtubule binding;microtubule-based movement
TCONS_00006522_1	kinesin-like protein KIN-6 isoform X2|microtubule motor activity;ATP binding;microtubule binding;microtubule-based movement
TCONS_00006523_1	kinesin-like protein KIN-6 isoform X3|microtubule motor activity;ATP binding;microtubule binding;microtubule-based movement
TCONS_00006615|ORF1	enoyl-CoA hydratase 2, peroxisomal|peroxisome;3R-hydroxyacyl-CoA dehydratase activity;fatty acid beta-oxidation, unsaturated, even number
TCONS_00006616|ORF1	enoyl-CoA hydratase 2, peroxisomal|peroxisome;3alpha,7alpha,12alpha-trihydroxy-5beta-cholest-24-enoyl-CoA hydratase activity;3R-hydroxyacyl-CoA dehydratase activity;fatty acid beta-oxidation, unsaturated, even number
TCONS_00006643|ORF1	dehydrin|response to stress;response to water
TCONS_00006681_1	vinorine synthase-like|transferase activity, transferring acyl groups other than amino-acyl groups
TCONS_00006704|ORF1	cyclin-B2-4-like isoform X2|nucleus
TCONS_00006726|ORF1	probable serine/threonine-protein kinase NAK|protein kinase activity;ATP binding;protein phosphorylation
TCONS_00006735|ORF1	DNA-binding bromodomain-containing protein, putative
TCONS_00006736|ORF1	bromodomain-containing protein DDB_G0270170-like|protein binding
TCONS_00006761_1	glucan endo-1,3-beta-glucosidase 12-like|hydrolase activity, hydrolyzing O-glycosyl compounds;carbohydrate metabolic process
TCONS_00006801|ORF1	probable inorganic phosphate transporter 1-9|transmembrane transport;transmembrane transporter activity;integral component of membrane
TCONS_00006834|ORF1	cyclin-dependent kinase B2-2|protein kinase activity;ATP binding;protein phosphorylation
TCONS_00006849|ORF1	bZIP transcription factor 60|DNA binding transcription factor activity;regulation of transcription, DNA-templated
TCONS_00006857|ORF1	protein LYK5|protein kinase activity;ATP binding;protein phosphorylation
TCONS_00006900_1	hypothetical protein
TCONS_00006911|ORF1	hypothetical protein
TCONS_00006951|ORF1	photosynthetic NDH subunit of lumenal location 5, chloroplastic|peptidyl-prolyl cis-trans isomerase activity;protein peptidyl-prolyl isomerization;protein folding
TCONS_00006955_1	probable WRKY transcription factor 75|nucleus;DNA binding transcription factor activity;regulation of transcription, DNA-templated;sequence-specific DNA binding
TCONS_00006964|ORF1	probable DNA primase large subunit|DNA primase activity;DNA replication, synthesis of RNA primer
TCONS_00007039|ORF1	endoplasmic reticulum metallopeptidase 1|integral component of membrane
TCONS_00007041|ORF1	endoplasmic reticulum metallopeptidase 1-like isoform X2|integral component of membrane
TCONS_00007042|ORF1	endoplasmic reticulum metallopeptidase 1-like isoform X2|integral component of membrane
TCONS_00007043|ORF1	endoplasmic reticulum metallopeptidase 1 isoform X2|ribosome;integral component of membrane
TCONS_00007045|ORF1	endoplasmic reticulum metallopeptidase 1 isoform X1|integral component of membrane
TCONS_00007046|ORF1	endoplasmic reticulum metallopeptidase 1|large ribosomal subunit;integral component of membrane;structural constituent of ribosome;translation
TCONS_00007064|ORF1	U-box domain-containing protein 6-like|ubiquitin-protein transferase activity;binding;protein ubiquitination
TCONS_00007137|ORF1	BAHD acyltransferase At5g47980-like|transferase activity, transferring acyl groups other than amino-acyl groups
TCONS_00007138|ORF1	probable carboxylesterase 16|hydrolase activity;metabolic process
TCONS_00007139|ORF1	probable carboxylesterase 16|hydrolase activity;metabolic process
TCONS_00007170|ORF1	RING-H2 finger protein ATL47
TCONS_00007172|ORF1	RING-H2 finger protein ATL47 isoform X1|protein kinase activity;ATP binding;ligase activity;protein phosphorylation
TCONS_00007221|ORF1	ultraviolet-B receptor UVR8
TCONS_00007232|ORF1	ultraviolet-B receptor UVR8
TCONS_00007279|ORF1	protein JINGUBANG|protein binding
TCONS_00007281|ORF1	proteasome subunit beta type-7-A-like|proteasome core complex;threonine-type endopeptidase activity;proteolysis involved in cellular protein catabolic process
TCONS_00007313|ORF1	protein-tyrosine-phosphatase MKP1|actin filament binding;protein tyrosine phosphatase activity;protein dephosphorylation;protein tyrosine/serine/threonine phosphatase activity
TCONS_00007320|ORF1	protein-tyrosine-phosphatase MKP1-like isoform X1|actin filament binding;protein tyrosine phosphatase activity;protein dephosphorylation;protein tyrosine/serine/threonine phosphatase activity
TCONS_00007404|ORF1	protein DETOXIFICATION 29|drug transmembrane transport;antiporter activity;membrane;drug transmembrane transporter activity
TCONS_00007405|ORF1	protein DETOXIFICATION 29|drug transmembrane transport;antiporter activity;membrane;drug transmembrane transporter activity
TCONS_00007424|ORF1	beta-arabinofuranosyltransferase ray1|integral component of membrane
TCONS_00007425|ORF1	hypothetical protein SETIT_021735mg
TCONS_00007426|ORF1	beta-arabinofuranosyltransferase RAY1|integral component of membrane
TCONS_00007428_1	beta-arabinofuranosyltransferase ray1|integral component of membrane
TCONS_00007429_1	Nucleotide-diphospho-sugar transferase family protein, putative|membrane
TCONS_00007448|ORF1	probable BOI-related E3 ubiquitin-protein ligase 2
TCONS_00007663|ORF1	hypothetical protein
TCONS_00007666|ORF1	threonine--tRNA ligase, mitochondrial 1|ATP binding;cytoplasm;threonine-tRNA ligase activity;threonyl-tRNA aminoacylation
TCONS_00007744_1	CDP-diacylglycerol--glycerol-3-phosphate 3-phosphatidyltransferase, putative
TCONS_00007781|ORF1	disease resistance protein TAO1|ADP binding;signal transduction
TCONS_00007782_1	TMV resistance protein N-like|protein binding;ADP binding;signal transduction
TCONS_00007796|ORF1	DUF1336 domain-containing protein
TCONS_00007816|ORF1	unknown
TCONS_00007817|ORF1	glutathione S-transferase U17-like|protein binding
TCONS_00007819_1	glutathione S-transferase U17-like|transferase activity
TCONS_00007825|ORF1	Actin cross-linking protein, putative|ligase activity
TCONS_00007839|ORF1	protein NRT1/ PTR FAMILY 4.6-like|membrane;transmembrane transporter activity;transmembrane transport
TCONS_00007846|ORF1	heat-inducible transcription repressor
TCONS_00007847|ORF1	heat-inducible transcription repressor
TCONS_00007866|ORF1	hypersensitive-induced response protein 2|vacuolar membrane;plasma membrane;plasmodesma;chloroplast;integral component of membrane;protein histidine kinase binding
TCONS_00007869|ORF1	hypersensitive-induced response protein 2|vacuolar membrane;plasma membrane;plasmodesma;chloroplast;protein histidine kinase binding
TCONS_00007877|ORF1	hypersensitive-induced response protein 2|vacuolar membrane;plasma membrane;plasmodesma;chloroplast;protein histidine kinase binding
TCONS_00007880|ORF1	alpha-amylase 3, chloroplastic-like isoform X1|alpha-amylase activity;carbohydrate metabolic process;calcium ion binding
TCONS_00007889|ORF1	AP2-like ethylene-responsive transcription factor AIL5 isoform X1|DNA binding;DNA binding transcription factor activity;regulation of transcription, DNA-templated;multicellular organism development
TCONS_00007891|ORF1	AP2-like ethylene-responsive transcription factor AIL5 isoform X1|DNA binding;DNA binding transcription factor activity;regulation of transcription, DNA-templated;multicellular organism development
TCONS_00007929|ORF1	UDP-galactose/UDP-glucose transporter 3|transmembrane transport
TCONS_00007931|ORF1	F-box/kelch-repeat protein SKIP11-like|protein binding
TCONS_00007958|ORF1	extracellular ribonuclease LE-like|RNA binding;ribonuclease T2 activity
TCONS_00008032|ORF1	protein ENHANCED DISEASE RESISTANCE 2-like isoform X3
TCONS_00008072|ORF1	glycerophosphodiester phosphodiesterase GDPD1, chloroplastic|phosphoric diester hydrolase activity;lipid metabolic process
TCONS_00008073|ORF1	glycerophosphodiester phosphodiesterase GDPD1, chloroplastic|phosphoric diester hydrolase activity;lipid metabolic process
TCONS_00008100|ORF1	protein TIFY 9 isoform X1|nucleus;transcription corepressor activity;response to wounding;regulation of defense response;negative regulation of nucleic acid-templated transcription;regulation of jasmonic acid mediated signaling pathway
TCONS_00008101|ORF1	protein TIFY 9 isoform X2|nucleus;transcription corepressor activity;response to wounding;regulation of defense response;negative regulation of nucleic acid-templated transcription;regulation of jasmonic acid mediated signaling pathway
TCONS_00008160_1	probable inactive purple acid phosphatase 27|metal ion binding;acid phosphatase activity
TCONS_00008203|ORF1	pheophytinase, chloroplastic|chloroplast;pheophytinase activity;chlorophyll catabolic process
TCONS_00008212|ORF1	pheophytinase, chloroplastic|chloroplast;pheophytinase activity;chlorophyll catabolic process
TCONS_00008224|ORF1	UPF0496 protein 4-like
TCONS_00008252|ORF1	tetraketide alpha-pyrone reductase 1-like isoform X1|catalytic activity;coenzyme binding
TCONS_00008253|ORF1	tetraketide alpha-pyrone reductase 1-like isoform X1|catalytic activity;coenzyme binding
TCONS_00008254|ORF1	cinnamoyl-CoA reductase 1-like|integral component of membrane;catalytic activity;coenzyme binding
TCONS_00008255|ORF1	hypothetical protein|catalytic activity;coenzyme binding
TCONS_00008256|ORF1	cinnamoyl-CoA reductase 1-like isoform X2|catalytic activity;coenzyme binding
TCONS_00008264|ORF1	tetraketide alpha-pyrone reductase 1-like isoform X1|catalytic activity;coenzyme binding
TCONS_00008311|ORF1	ADP,ATP carrier protein 1, mitochondrial|mitochondrial inner membrane;transmembrane transporter activity;transmembrane transport
TCONS_00008346_1	polygalacturonase QRT2|polygalacturonase activity;carbohydrate metabolic process
TCONS_00008390|ORF1	uroporphyrinogen-III C-methyltransferase|siroheme biosynthetic process;methyltransferase activity;oxidation-reduction process
TCONS_00008392|ORF1	siroheme synthase|methyltransferase activity;oxidation-reduction process
TCONS_00008577|ORF1	glyceraldehyde-3-phosphate dehydrogenase, cytosolic|oxidoreductase activity, acting on the aldehyde or oxo group of donors, NAD or NADP as acceptor;NADP binding;NAD binding;glucose metabolic process;oxidation-reduction process
TCONS_00008580|ORF1	putative ABC transporter C family member 15|ATP binding;ATPase activity, coupled to transmembrane movement of substances;transmembrane transport;integral component of membrane
TCONS_00008581|ORF1	putative ABC transporter C family member 15 isoform X2|ATP binding;ATPase activity, coupled to transmembrane movement of substances;transmembrane transport;integral component of membrane
TCONS_00008582|ORF1	putative ABC transporter C family member 15|ATP binding;ATPase activity, coupled to transmembrane movement of substances;transmembrane transport;integral component of membrane
TCONS_00008583|ORF1	putative ABC transporter C family member 15|ATP binding;ATPase activity, coupled to transmembrane movement of substances;transmembrane transport;integral component of membrane
TCONS_00008590|ORF1	putative ABC transporter C family member 15 isoform X2|ATP binding;ATPase activity, coupled to transmembrane movement of substances;transmembrane transport;integral component of membrane
TCONS_00008641|ORF1	hydrolase, hydrolyzing O-glycosyl compounds, putative|hydrolase activity, hydrolyzing O-glycosyl compounds;carbohydrate metabolic process
TCONS_00008643|ORF1	endoglucanase e1|hydrolase activity, hydrolyzing O-glycosyl compounds;carbohydrate metabolic process
TCONS_00008646|ORF1	e3 ubiquitin-protein ligase rglg1
TCONS_00008671|ORF1	Ribosomal protein S21 family protein isoform 1|ribosome;structural constituent of ribosome;translation
TCONS_00008710|ORF1	ribose-phosphate pyrophosphokinase 4|nucleoside metabolic process
TCONS_00008711|ORF1	ribose-phosphate pyrophosphokinase 4|magnesium ion binding;ribose phosphate diphosphokinase activity;nucleoside metabolic process;nucleotide biosynthetic process
TCONS_00008715|ORF1	copper methylamine oxidase-like|copper ion binding;primary amine oxidase activity;quinone binding;amine metabolic process;oxidation-reduction process
TCONS_00008719|ORF1	hypothetical protein CFP56_65602
TCONS_00008720|ORF1	60S ribosomal protein L27a-3|structural constituent of ribosome;large ribosomal subunit;translation
TCONS_00008721|ORF1	Tetratricopeptide repeat-like superfamily protein|protein binding
TCONS_00008724|ORF1	TPR_2 domain-containing protein|protein binding
TCONS_00008752|ORF1	alpha-glucan water dikinase, chloroplastic isoform X1|chloroplast;ATP binding;metal ion binding;maltodextrin water dikinase;starch, H2O dikinase activity;carbohydrate metabolic process;phosphorylation
TCONS_00008753|ORF1	hypothetical protein
TCONS_00008803|ORF1	hypothetical protein CUMW_021430|DNA binding;DNA-directed 5'-3' RNA polymerase activity;zinc ion binding;transcription, DNA-templated
TCONS_00008804|ORF1	unknown
TCONS_00008870|ORF1	aldehyde dehydrogenase family 2 member B7, mitochondrial|oxidation-reduction process;oxidoreductase activity, acting on the aldehyde or oxo group of donors, NAD or NADP as acceptor
TCONS_00008873|ORF1	aldehyde dehydrogenase family 2 member B7, mitochondrial|oxidation-reduction process;oxidoreductase activity, acting on the aldehyde or oxo group of donors, NAD or NADP as acceptor
TCONS_00008874|ORF1	aldehyde dehydrogenase family 2 member B7, mitochondrial|oxidation-reduction process;oxidoreductase activity, acting on the aldehyde or oxo group of donors, NAD or NADP as acceptor
TCONS_00008880|ORF1	aldehyde dehydrogenase family 2 member B7, mitochondrial|oxidation-reduction process;oxidoreductase activity, acting on the aldehyde or oxo group of donors, NAD or NADP as acceptor
TCONS_00008976|ORF1	metalloendoproteinase 2-MMP|zinc ion binding;proteolysis;extracellular matrix;metalloendopeptidase activity
TCONS_00008995_1	probable galacturonosyltransferase-like 9|transferase activity, transferring glycosyl groups
TCONS_00009080|ORF1	homeobox-leucine zipper protein HAT5 isoform X1|DNA binding transcription factor activity;regulation of transcription, DNA-templated;sequence-specific DNA binding
TCONS_00009084|ORF1	protein TWIN LOV 1 isoform X1|phosphorelay sensor kinase activity;phosphorelay signal transduction system
TCONS_00009091|ORF1	putative LOV domain-containing protein|phosphorelay sensor kinase activity;phosphorelay signal transduction system
TCONS_00009118|ORF1	probable receptor-like protein kinase At5g15080 isoform X2|protein kinase activity;ATP binding;protein phosphorylation
TCONS_00009119|ORF1	Scaffold attachment factor B2
TCONS_00009120|ORF1	hypothetical protein CISIN_1g016038mg
TCONS_00009124|ORF1	hypothetical protein CISIN_1g016038mg
TCONS_00009196_1	transcription factor PRE6|protein dimerization activity
TCONS_00009201|ORF1	peptidyl-prolyl cis-trans isomerase CYP23|peptidyl-prolyl cis-trans isomerase activity;protein peptidyl-prolyl isomerization
TCONS_00009296|ORF1	NAC transcription factor 29|nucleus;DNA binding;regulation of transcription, DNA-templated
TCONS_00009297|ORF1	NAC transcription factor 29|DNA binding;regulation of transcription, DNA-templated
TCONS_00009327|ORF1	hypothetical protein CISIN_1g023984mg
TCONS_00009393|ORF1	26S proteasome non-ATPase regulatory subunit 10|protein binding
TCONS_00009394|ORF1	26S proteasome non-ATPase regulatory subunit 10|protein binding
TCONS_00009431|ORF1	somatic embryogenesis receptor kinase 1-like|protein kinase activity;signaling receptor binding;protein phosphorylation;signal transduction
TCONS_00009433|ORF1	zinc finger protein CONSTANS-LIKE 14|intracellular;protein binding;zinc ion binding
TCONS_00009437|ORF1	zinc finger protein CONSTANS-LIKE 14-like|intracellular;protein binding;zinc ion binding
TCONS_00009441|ORF1	GEM-like protein 5
TCONS_00009442_1	coumarin 8-geranyltransferase 1b, chloroplastic|integral component of membrane;transferase activity, transferring alkyl or aryl (other than methyl) groups
TCONS_00009558|ORF1	hypothetical protein
TCONS_00009582|ORF1	polyamine oxidase 1|oxidoreductase activity;oxidation-reduction process
TCONS_00009583|ORF1	cycloartenol-C-24-methyltransferase|methyltransferase activity;steroid biosynthetic process
TCONS_00009584|ORF1	cycloartenol-C-24-methyltransferase|methyltransferase activity;metabolic process
TCONS_00009613|ORF1	60S ribosomal protein L31|structural constituent of ribosome;ribosome;translation
TCONS_00009703|ORF1	DNA topoisomerase 2|ATP binding;DNA binding;DNA topological change;DNA topoisomerase type II (ATP-hydrolyzing) activity
TCONS_00009717|ORF1	O-fucosyltransferase 20|cytoplasm;integral component of membrane;transferase activity, transferring glycosyl groups;fucose metabolic process
TCONS_00009720|ORF1	O-fucosyltransferase 20|integral component of membrane;transferase activity, transferring glycosyl groups;fucose metabolic process
TCONS_00009760|ORF1	transmembrane protein, putative
TCONS_00009830|ORF1	keratinocyte-associated protein 2|integral component of membrane
TCONS_00009860|ORF1	NAC domain-containing protein 2|DNA binding;regulation of transcription, DNA-templated
TCONS_00009862|ORF1	NAC domain-containing protein 2|nucleus;DNA binding;regulation of transcription, DNA-templated
TCONS_00009863|ORF1	NAC domain-containing protein 2-like|DNA binding;regulation of transcription, DNA-templated
TCONS_00009923|ORF1	UDP-galactose transporter 1|integral component of membrane;cyclin-dependent protein serine/threonine kinase activity;carbohydrate transport;regulation of cell cycle
TCONS_00009925|ORF1	UDP-galactose transporter 1|integral component of membrane
TCONS_00009926|ORF1	UDP-galactose transporter 1|integral component of membrane;cyclin-dependent protein serine/threonine kinase activity;regulation of cell cycle
TCONS_00009975|ORF1	O-fucosyltransferase 10 isoform X1|integral component of membrane;transferase activity, transferring glycosyl groups;fucose metabolic process
TCONS_00009976|ORF1	O-fucosyltransferase 11 isoform X2|integral component of membrane;transferase activity, transferring glycosyl groups;fucose metabolic process
TCONS_00009977|ORF1	O-fucosyltransferase 11 isoform X3|integral component of membrane;transferase activity, transferring glycosyl groups;fucose metabolic process
TCONS_00009980|ORF1	GDP-fucose protein O-fucosyltransferase|membrane;transferase activity;carbohydrate metabolic process
TCONS_00009981_1	GDP-fucose protein O-fucosyltransferase|integral component of membrane;transferase activity, transferring glycosyl groups;fucose metabolic process
TCONS_00009982|ORF1	O-fucosyltransferase 11 isoform X2|integral component of membrane;transferase activity, transferring glycosyl groups;fucose metabolic process
TCONS_00009986|ORF1	probable serine/threonine-protein kinase mps1 isoform X1|ATP binding;mitotic cell cycle checkpoint;protein serine/threonine/tyrosine kinase activity;protein phosphorylation;chromosome separation
TCONS_00009987_1	probable serine/threonine-protein kinase mps1 isoform X1|ATP binding;mitotic cell cycle checkpoint;protein serine/threonine/tyrosine kinase activity;protein phosphorylation;chromosome separation
TCONS_00010003|ORF1	oxysterol-binding protein-related protein 1C
TCONS_00010064|ORF1	Vacuolar membrane-associated iml1|electron transfer activity;protein disulfide oxidoreductase activity;intracellular signal transduction;cell redox homeostasis
TCONS_00010069|ORF1	aminotransferase ALD1-like|pyridoxal phosphate binding;transaminase activity;biosynthetic process
TCONS_00010070|ORF1	hypothetical protein CICLE_v10002988mg
TCONS_00010090|ORF1	sulfate transporter 1.3|sulfate transport;secondary active sulfate transmembrane transporter activity;transmembrane transport;integral component of membrane;plasma membrane
TCONS_00010101|ORF1	pollen-specific protein C13-like|extracellular space
TCONS_00010102|ORF1	hypothetical protein
TCONS_00010104|ORF1	2,3-bisphosphoglycerate-dependent phosphoglycerate mutase|glycolytic process;phosphoglycerate mutase activity
TCONS_00010106|ORF1	hypothetical protein CUMW_061050|phosphoglycerate mutase activity;glycolytic process
TCONS_00010119|ORF1	probable trehalose-phosphate phosphatase D|catalytic activity;trehalose biosynthetic process
TCONS_00010123|ORF1	GATA zinc finger domain-containing protein 7-like
TCONS_00010134|ORF1	E3 ubiquitin-protein ligase HUWE1, putative|protein binding
TCONS_00010163|ORF1	Leucine-rich repeat, typical subtype|protein binding
TCONS_00010167|ORF1	Outer arm dynein light chain 1 protein, putative isoform 2
TCONS_00010169|ORF1	RNA-binding protein 38|nucleic acid binding
TCONS_00010170_1	RNA-binding protein 38|nucleic acid binding
TCONS_00010175|ORF1	protein EXORDIUM|integral component of membrane
TCONS_00010190|ORF1	phospho-2-dehydro-3-deoxyheptonate aldolase 1, chloroplastic-like|aromatic amino acid family biosynthetic process;3-deoxy-7-phosphoheptulonate synthase activity
TCONS_00010197|ORF1	14-3-3-like protein|protein domain specific binding
TCONS_00010208|ORF1	alcohol dehydrogenase-like 2|zinc ion binding;oxidoreductase activity;oxidation-reduction process
TCONS_00010210|ORF1	alcohol dehydrogenase-like 2|zinc ion binding;oxidoreductase activity;oxidation-reduction process
TCONS_00010230|ORF1	classical arabinogalactan protein 10
TCONS_00010231|ORF1	hypothetical protein CISIN_1g032017mg
TCONS_00010239|ORF1	putative clathrin assembly protein At4g40080|phospholipid binding
TCONS_00010272|ORF1	rho GTPase-activating protein REN1 isoform X1|signal transduction
TCONS_00010273|ORF1	rho GTPase-activating protein REN1 isoform X1|signal transduction
TCONS_00010284|ORF1	rho GTPase-activating protein REN1 isoform X1|signal transduction
TCONS_00010307|ORF1	hypothetical protein
TCONS_00010313|ORF1	kinesin-like protein KIN-4C isoform X1|microtubule motor activity;microtubule-based movement
TCONS_00010316|ORF1	hypothetical protein
TCONS_00010317_1	PREDICTED: uncharacterized protein LOC102617655
TCONS_00010336_1	BEACH domain-containing protein B isoform X1|binding
TCONS_00010400|ORF1	MADS-box transcription factor 23 isoform X1|nucleus;DNA binding transcription factor activity;regulation of transcription, DNA-templated
TCONS_00010401|ORF1	MADS-box transcription factor 23 isoform X1|nucleus;DNA binding transcription factor activity;regulation of transcription, DNA-templated
TCONS_00010404|ORF1	MADS-box transcription factor 23 isoform X1|nucleus;DNA binding transcription factor activity;regulation of transcription, DNA-templated
TCONS_00010475|ORF1	amino acid permease 6-like|plasma membrane;integral component of membrane;acidic amino acid transmembrane transporter activity;neutral amino acid transmembrane transporter activity;neutral amino acid transport;aspartate transmembrane transport;tryptophan transport
TCONS_00010476|ORF1	amino acid permease 6|plasma membrane;integral component of membrane;acidic amino acid transmembrane transporter activity;neutral amino acid transmembrane transporter activity;neutral amino acid transport;aspartate transmembrane transport;tryptophan transport
TCONS_00010480|ORF1	amino acid permease 6-like|plasma membrane;integral component of membrane;acidic amino acid transmembrane transporter activity;neutral amino acid transmembrane transporter activity;neutral amino acid transport;aspartate transmembrane transport;tryptophan transport
TCONS_00010558|ORF1	serine carboxypeptidase-like 2|serine-type carboxypeptidase activity;proteolysis
TCONS_00010559|ORF1	serine carboxypeptidase-like 17|serine-type carboxypeptidase activity;proteolysis
TCONS_00010560|ORF1	serine carboxypeptidase-like 7 isoform X1|serine-type carboxypeptidase activity;proteolysis
TCONS_00010565|ORF1	serine carboxypeptidase-like 2|serine-type carboxypeptidase activity;proteolysis
TCONS_00010574|ORF1	putative ZCF37|integral component of membrane
TCONS_00010596|ORF1	zinc finger protein ZAT10-like|nucleic acid binding
TCONS_00010628|ORF1	isoflavone 2'-hydroxylase-like|iron ion binding;oxidoreductase activity, acting on paired donors, with incorporation or reduction of molecular oxygen;heme binding;oxidation-reduction process
TCONS_00010631|ORF1	putative cyclin-A3-1|nucleus
TCONS_00010633|ORF1	cytochrome P450 81D11-like|iron ion binding;oxidoreductase activity, acting on paired donors, with incorporation or reduction of molecular oxygen;heme binding;oxidation-reduction process
TCONS_00010634|ORF1	cytochrome P450 81D11-like|iron ion binding;oxidoreductase activity, acting on paired donors, with incorporation or reduction of molecular oxygen;heme binding;oxidation-reduction process
TCONS_00010643_1	Transmembrane protein|integral component of membrane
TCONS_00010688|ORF1	hypothetical protein
TCONS_00010691|ORF1	hypothetical protein
TCONS_00010692_1	protein EFR3 homolog B|binding
TCONS_00010695|ORF1	protein EFR3 homolog B|binding
TCONS_00010710|ORF1	lon protease homolog 1, mitochondrial|ATP-dependent peptidase activity;serine-type endopeptidase activity;ATP binding;proteolysis;protein catabolic process
TCONS_00010711|ORF1	hypothetical protein
TCONS_00010713|ORF1	uncharacterized protein LOC18040839
TCONS_00010727|ORF1	hypothetical protein
TCONS_00010728|ORF1	calreticulin-1-like isoform X1|calcium ion binding;endoplasmic reticulum;unfolded protein binding;protein folding
TCONS_00010734|ORF1	calmodulin-binding protein 60 B-like isoform X2|calmodulin binding;response to stress
TCONS_00010736|ORF1	dnaJ homolog subfamily B member 6
TCONS_00010737|ORF1	dnaJ homolog subfamily B member 6
TCONS_00010738|ORF1	dnaJ homolog subfamily B member 6
TCONS_00010772_1	F-box protein PP2-B13-like
TCONS_00010782|ORF1	glycine-rich domain-containing protein 2 isoform X1
TCONS_00010783|ORF1	glycine-rich domain-containing protein 2
TCONS_00010784|ORF1	glycine-rich domain-containing protein 2
TCONS_00010806_1	probable calcium-binding protein CML44|calcium ion binding
TCONS_00010838|ORF1	histone-lysine N-methyltransferase ASHH2 isoform X1|nucleus;zinc ion binding;histone-lysine N-methyltransferase activity
TCONS_00010876_1	probable receptor-like protein kinase At1g11050|protein kinase activity;ATP binding;protein phosphorylation
TCONS_00010877_1	probable receptor-like protein kinase At1g11050|protein kinase activity;ATP binding;protein phosphorylation
TCONS_00010924|ORF1	IAA-amino acid hydrolase ILR1-like 6|hydrolase activity;metabolic process
TCONS_00010927|ORF1	IAA-amino acid hydrolase ILR1-like 6|hydrolase activity;metabolic process
TCONS_00011016|ORF1	probable N-succinyldiaminopimelate aminotransferase DapC|catalytic activity;pyridoxal phosphate binding;biosynthetic process
TCONS_00011059|ORF1	Forkhead box protein G1, putative isoform 1
TCONS_00011179|ORF1	random slug protein 5-like
TCONS_00011180|ORF1	random slug protein 5-like
TCONS_00011235|ORF1	monoacylglycerol lipase ABHD6|catalytic activity
TCONS_00011268|ORF1	probable pectin methyltransferase QUA2 isoform X2|methyltransferase activity
TCONS_00011347|ORF1	pentatricopeptide repeat-containing protein At5g27460|protein binding
TCONS_00011363|ORF1	hypothetical protein
TCONS_00011364|ORF1	serine/threonine-protein kinase-like protein At1g28390|protein kinase activity;ATP binding;protein phosphorylation
TCONS_00011365|ORF1	hypothetical protein
TCONS_00011386_1	D2/4-type cyclin|nucleus
TCONS_00011400|ORF1	mitochondrial uncoupling protein 5|mitochondrial membrane;mitochondrial transport
TCONS_00011410|ORF1	protein PELPK1
TCONS_00011428|ORF1	transcription factor bHLH30-like|protein dimerization activity
TCONS_00011542|ORF1	hypothetical protein
TCONS_00011545|ORF1	uncharacterized protein LOC111299687
TCONS_00011551|ORF1	hypothetical protein
TCONS_00011554|ORF1	agamous-like MADS-box protein AGL16 isoform X1
TCONS_00011565|ORF1	phosphoglycerate mutase-like protein 1|catalytic activity;metabolic process
TCONS_00011568|ORF1	phosphoglycerate mutase-like protein 1|catalytic activity;metabolic process
TCONS_00011573|ORF1	phosphoglycerate mutase-like protein 1 isoform X2|catalytic activity;metabolic process
TCONS_00011576|ORF1	phosphoglycerate mutase-like protein 1 isoform X1|catalytic activity;metabolic process
TCONS_00011577|ORF1	phosphoglycerate mutase-like protein 1 isoform X1|catalytic activity;metabolic process
TCONS_00011580|ORF1	phosphoglycerate mutase-like protein 1 isoform X1|catalytic activity;metabolic process
TCONS_00011581|ORF1	phosphoglycerate mutase-like protein 1 isoform X1|catalytic activity;metabolic process
TCONS_00011582_1	phosphoglycerate mutase-like protein 1 isoform X1|catalytic activity;metabolic process
TCONS_00011583|ORF1	phosphoglycerate mutase-like protein 1 isoform X1
TCONS_00011584|ORF1	hypothetical protein
TCONS_00011585_1	phosphoglycerate mutase-like protein 1
TCONS_00011637|ORF1	putative lipase ROG1|carboxylic ester hydrolase activity;cellular lipid metabolic process
TCONS_00011652|ORF1	probable xyloglucan glycosyltransferase 12|integral component of membrane;cellulose synthase (UDP-forming) activity
TCONS_00011653|ORF1	probable xyloglucan glycosyltransferase 12|integral component of membrane;transferase activity
TCONS_00011667|ORF1	transcription factor bHLH74 isoform X1|protein dimerization activity
TCONS_00011673|ORF1	transcription factor bHLH74 isoform X2|protein dimerization activity
TCONS_00011674|ORF1	transcription factor bHLH74 isoform X2|protein dimerization activity
TCONS_00011711|ORF1	PREDICTED: uncharacterized protein LOC107176338 isoform X1
TCONS_00011714|ORF1	PREDICTED: uncharacterized protein LOC107176338 isoform X2
TCONS_00011715|ORF1	uncharacterized protein LOC18041498 isoform X2
TCONS_00011755|ORF1	adenine phosphoribosyltransferase 1-like|cytoplasm;adenine phosphoribosyltransferase activity;adenine salvage;nucleoside metabolic process
TCONS_00011758|ORF1	adenine phosphoribosyltransferase 1-like|cytoplasm;adenine phosphoribosyltransferase activity;adenine salvage;nucleoside metabolic process
TCONS_00011759|ORF1	adenine phosphoribosyltransferase 1-like|nucleoside metabolic process
TCONS_00011761|ORF1	adenine phosphoribosyltransferase 1-like|cytoplasm;adenine phosphoribosyltransferase activity;adenine salvage;nucleoside metabolic process
TCONS_00011784|ORF1	PREDICTED: uncharacterized protein LOC102615116 isoform X1
TCONS_00011809|ORF1	galactinol synthase 2-like|inositol 3-alpha-galactosyltransferase activity;galactose metabolic process
TCONS_00011849_1	protein NRT1/ PTR FAMILY 5.2-like|membrane;transmembrane transporter activity;transmembrane transport
TCONS_00011991|ORF1	hypothetical protein CICLE_v10002994mg
TCONS_00011996|ORF1	hypothetical protein CISIN_1g033155mg
TCONS_00011997|ORF1	hypothetical protein PanWU01x14_242670
TCONS_00012019|ORF1	hypothetical protein
TCONS_00012076|ORF1	cyclin-A2-2-like|nucleus
TCONS_00012126|ORF1	probable E3 ubiquitin-protein ligase RZFP34|zinc ion binding
TCONS_00012135|ORF1	E3 ubiquitin-protein ligase MIEL1-like|zinc ion binding
TCONS_00012143|ORF1	E3 ubiquitin-protein ligase MIEL1-like|zinc ion binding
TCONS_00012162|ORF1	two-on-two hemoglobin-3|oxygen binding;heme binding
TCONS_00012264|ORF1	ankyrin repeat-containing protein At5g02620|protein binding
TCONS_00012327|ORF1	hypothetical protein CISIN_1g042911mg|integral component of membrane;catalytic activity;pyridoxal phosphate binding;biosynthetic process
TCONS_00012337|ORF1	glycine-rich protein|integral component of membrane;catalytic activity;pyridoxal phosphate binding;biosynthetic process
TCONS_00012339_1	aspartate aminotransaminase|catalytic activity;pyridoxal phosphate binding;biosynthetic process
TCONS_00012340|ORF1	hypothetical protein
TCONS_00012383|ORF1	hypothetical protein
TCONS_00012418_1	transcription factor RAX2-like|DNA binding
TCONS_00012444|ORF1	Glycosyl transferase, family 14|membrane;acetylglucosaminyltransferase activity
TCONS_00012468|ORF1	ferrochelatase-2, chloroplastic|ferrochelatase activity;heme biosynthetic process
TCONS_00012474|ORF1	ferrochelatase-2, chloroplastic|ferrochelatase activity;heme biosynthetic process
TCONS_00012559|ORF1	cytochrome P450 711A1|iron ion binding;oxidoreductase activity, acting on paired donors, with incorporation or reduction of molecular oxygen;heme binding;oxidation-reduction process
TCONS_00012574|ORF1	auxin-responsive protein IAA29|nucleus;protein binding;regulation of transcription, DNA-templated
TCONS_00012576|ORF1	beta-1,4-mannosyl-glycoprotein 4-beta-N-acetylglucosaminyltransferase|membrane;beta-1,4-mannosylglycoprotein 4-beta-N-acetylglucosaminyltransferase activity;protein N-linked glycosylation
TCONS_00012639|ORF1	SPX domain-containing protein 1-like|cellular response to phosphate starvation
TCONS_00012641|ORF1	SPX domain-containing protein 1-like|cellular response to phosphate starvation
TCONS_00012664|ORF1	2-alkenal reductase (NADP(+)-dependent)-like|oxidoreductase activity;oxidation-reduction process
TCONS_00012743|ORF1	hypothetical protein CUMW_127530|integral component of membrane
TCONS_00012744|ORF1	hypothetical protein CICLE_v10009973mg|mitochondrial respiratory chain complex I;chloroplast;integral component of membrane
TCONS_00012860|ORF1	potassium channel KAT3|potassium ion transport;voltage-gated potassium channel activity;transmembrane transport;membrane
TCONS_00012866|ORF1	potassium channel KAT3|potassium ion transport;voltage-gated potassium channel activity;transmembrane transport;membrane
TCONS_00012894_1	nitrate regulatory gene2 protein-like
TCONS_00012926|ORF1	aspartate aminotransferase, cytoplasmic|pyridoxal phosphate binding;transaminase activity;cellular amino acid metabolic process;biosynthetic process
TCONS_00012927|ORF1	aspartate aminotransferase, cytoplasmic|pyridoxal phosphate binding;transaminase activity;cellular amino acid metabolic process;biosynthetic process
TCONS_00012928|ORF1	aspartate aminotransferase, cytoplasmic|pyridoxal phosphate binding;transaminase activity;cellular amino acid metabolic process;biosynthetic process
TCONS_00013055|ORF1	PREDICTED: uncharacterized protein LOC102629468
TCONS_00013122|ORF1	early nodulin-93-like|integral component of membrane
TCONS_00013125_1	serine/threonine-protein kinase Aurora-2|protein kinase activity;ATP binding;protein phosphorylation;cell cycle
TCONS_00013176|ORF1	vacuolar-processing enzyme|peptidase activity;proteolysis
TCONS_00013178|ORF1	vacuolar-processing enzyme|peptidase activity;proteolysis
TCONS_00013180|ORF1	vacuolar-processing enzyme-like|peptidase activity;proteolysis
TCONS_00013254|ORF1	hypothetical protein
TCONS_00013330|ORF1	protein REVERSION-TO-ETHYLENE SENSITIVITY1|integral component of membrane
TCONS_00013333|ORF1	hypothetical protein
TCONS_00013377|ORF1	zinc transporter 4, chloroplastic isoform X2|membrane;metal ion transmembrane transporter activity;metal ion transport;transmembrane transport
TCONS_00013378|ORF1	zinc transporter 4, chloroplastic|membrane;metal ion transmembrane transporter activity;metal ion transport;transmembrane transport
TCONS_00013380|ORF1	zinc transporter 4, chloroplastic|membrane;metal ion transmembrane transporter activity;metal ion transport;transmembrane transport
TCONS_00013384|ORF1	zinc transporter 4, chloroplastic|zinc ion transmembrane transporter activity;integral component of membrane;zinc ion transmembrane transport
TCONS_00013386|ORF1	zinc transporter 4, chloroplastic-like|zinc ion transmembrane transporter activity;integral component of membrane;zinc ion transmembrane transport
TCONS_00013396|ORF1	MDIS1-interacting receptor like kinase 2|protein kinase activity;ATP binding;protein phosphorylation
TCONS_00013408|ORF1	IQ domain-containing protein IQM1
TCONS_00013413|ORF1	IQ domain-containing protein IQM1
TCONS_00013450|ORF1	blue copper protein-like|electron transfer activity
TCONS_00013451|ORF1	blue copper protein-like|electron transfer activity
TCONS_00013452|ORF1	blue copper protein-like|electron transfer activity
TCONS_00013489|ORF1	EIN3-binding F-box protein 1-like|protein binding
TCONS_00013590_1	probable receptor-like protein kinase At5g20050|protein kinase activity;ATP binding;protein phosphorylation
TCONS_00013648|ORF1	hypothetical protein
TCONS_00013675_1	Serine/arginine repetitive matrix protein 1
TCONS_00013743|ORF1	glycine-rich domain-containing protein 1
TCONS_00013746|ORF1	glycine-rich domain-containing protein 1
TCONS_00013754|ORF1	phosphoenolpyruvate carboxykinase (ATP)-like|phosphoenolpyruvate carboxykinase (ATP) activity;ATP binding;gluconeogenesis
TCONS_00013756|ORF1	phosphoenolpyruvate carboxykinase (ATP)-like|phosphoenolpyruvate carboxykinase (ATP) activity;ATP binding;gluconeogenesis
TCONS_00013763|ORF1	phosphoenolpyruvate carboxykinase [ATP]-like|phosphoenolpyruvate carboxykinase (ATP) activity;ATP binding;gluconeogenesis
TCONS_00013881|ORF1	ACT domain-containing protein ACR1
TCONS_00013916|ORF1	heptahelical transmembrane protein 4-like|integral component of membrane
TCONS_00013917|ORF1	putative glycosyltransferase 7|integral component of membrane;transferase activity, transferring glycosyl groups
TCONS_00013928_1	hypothetical protein CICLE_v10027238mg
TCONS_00014128|ORF1	nicotinate phosphoribosyltransferase 2|nicotinate-nucleotide diphosphorylase (carboxylating) activity;NAD biosynthetic process
TCONS_00014131|ORF1	nicotinate phosphoribosyltransferase 2 isoform X1|nicotinate-nucleotide diphosphorylase (carboxylating) activity;NAD biosynthetic process
TCONS_00014143|ORF1	Fungal lipase-like domain containing protein|lipid metabolic process
TCONS_00014174|ORF1	heat shock factor protein HSF24-like|nucleus;DNA binding transcription factor activity;sequence-specific DNA binding;regulation of transcription, DNA-templated
TCONS_00014206|ORF1	uncharacterized membrane protein At3g27390|integral component of membrane
TCONS_00014207|ORF1	uncharacterized membrane protein At3g27390|integral component of membrane
TCONS_00014215|ORF1	uncharacterized membrane protein At3g27390|integral component of membrane
TCONS_00014277|ORF1	L-ascorbate oxidase homolog|copper ion binding;oxidoreductase activity;oxidation-reduction process
TCONS_00014279|ORF1	L-ascorbate oxidase homolog|copper ion binding;oxidoreductase activity;oxidation-reduction process
TCONS_00014285_1	methylesterase 10
TCONS_00014455|ORF1	F-box protein At5g49610-like isoform X1|protein binding
TCONS_00014469|ORF1	ATP-dependent DNA helicase DDM1|ATP binding
TCONS_00014529|ORF1	DNA-3-methyladenine glycosylase 1|base-excision repair;catalytic activity
TCONS_00014537|ORF1	U-box domain-containing protein 5-like|protein binding
TCONS_00014554|ORF1	nodulation receptor kinase-like|protein kinase activity;protein binding;ATP binding;protein phosphorylation
TCONS_00014555|ORF1	nodulation receptor kinase-like|protein kinase activity;ATP binding;protein phosphorylation
TCONS_00014648|ORF1	AP2-like ethylene-responsive transcription factor ANT|DNA binding;DNA binding transcription factor activity;regulation of transcription, DNA-templated;multicellular organism development
TCONS_00014656|ORF1	basic leucine zipper 43-like|DNA binding transcription factor activity;regulation of transcription, DNA-templated
TCONS_00014662|ORF1	calcium-transporting ATPase 2, plasma membrane-type|ATP binding;calmodulin binding;calcium ion transmembrane transport;integral component of membrane;calcium-transporting ATPase activity
TCONS_00014666|ORF1	60S ribosomal protein L26-1|structural constituent of ribosome;large ribosomal subunit;translation
TCONS_00014724|ORF1	ARM repeat superfamily protein, putative isoform 1|nucleus
TCONS_00014725|ORF1	condensin-2 complex subunit g2|nucleus;binding
TCONS_00014726_1	condensin-2 complex subunit g2|nucleus;binding
TCONS_00014739|ORF1	hypothetical protein
TCONS_00014740|ORF1	peroxidase 73-like|peroxidase activity;heme binding;response to oxidative stress;hydrogen peroxide catabolic process;oxidation-reduction process
TCONS_00014833|ORF1	phosphatidylinositol 3,4,5-trisphosphate 3-phosphatase and protein-tyrosine-phosphatase PTEN2A-like|protein tyrosine phosphatase activity;dephosphorylation
TCONS_00014836|ORF1	phosphatidylinositol 3,4,5-trisphosphate 3-phosphatase and protein-tyrosine-phosphatase PTEN2A-like|protein tyrosine phosphatase activity;dephosphorylation
TCONS_00014912|ORF1	hypothetical protein
TCONS_00014914_1	F-box protein At5g67140|protein binding
TCONS_00014915|ORF1	DNA polymerase alpha catalytic subunit|nucleotide binding;DNA binding;DNA-directed DNA polymerase activity;DNA replication;nucleoside binding
TCONS_00014919|ORF1	mitogen-activated protein kinase kinase kinase YODA-like|protein kinase activity;ATP binding;protein phosphorylation
TCONS_00015034|ORF1	GDSL esterase/lipase At2g23540|hydrolase activity, acting on ester bonds
TCONS_00015076|ORF1	histone-lysine N-methyltransferase SUVR5-like isoform X1|nucleus;chromosome;nucleic acid binding;zinc ion binding;histone-lysine N-methyltransferase activity;histone lysine methylation
TCONS_00015086|ORF1	calcium uniporter protein 2, mitochondrial|membrane
TCONS_00015089|ORF1	calcium uniporter protein 2, mitochondrial|membrane
TCONS_00015166|ORF1	nucleolar protein 6|cytosol;small-subunit processome;CURI complex;UTP-C complex;RNA binding;rRNA processing;tRNA export from nucleus
TCONS_00015168|ORF1	nucleolar protein 6|cytosol;small-subunit processome;CURI complex;UTP-C complex;RNA binding;rRNA processing;tRNA export from nucleus
TCONS_00015169|ORF1	nucleolar protein 6|cytosol;small-subunit processome;CURI complex;UTP-C complex;RNA binding;rRNA processing;tRNA export from nucleus
TCONS_00015174|ORF1	sugar transporter ERD6-like 6 isoform X2|integral component of membrane;transmembrane transporter activity;transmembrane transport
TCONS_00015175|ORF1	sugar transporter ERD6-like 6|transmembrane transport;transmembrane transporter activity;integral component of membrane
TCONS_00015312|ORF1	pathogenesis-related genes transcriptional activator PTI5-like|DNA binding;DNA binding transcription factor activity;regulation of transcription, DNA-templated
TCONS_00015360|ORF1	hypothetical protein
TCONS_00015367|ORF1	PREDICTED: uncharacterized protein LOC102619347|integral component of membrane
TCONS_00015435|ORF1	nucleobase-ascorbate transporter 2|membrane;transmembrane transporter activity;transmembrane transport
TCONS_00015436|ORF1	nucleobase-ascorbate transporter 2|membrane;transmembrane transporter activity;transmembrane transport
TCONS_00015451|ORF1	hypothetical protein
TCONS_00015452|ORF1	RINGv domain-containing protein|zinc ion binding
TCONS_00015468_1	B-cell lymphoma 6 protein, putative|response to osmotic stress;cellular response to nitrogen starvation;response to carbon dioxide
TCONS_00015485|ORF1	BES1/BZR1 homolog protein 4-like isoform X1|DNA binding transcription factor activity;transcription, DNA-templated;brassinosteroid mediated signaling pathway
TCONS_00015492|ORF1	aquaporin NIP1-2-like|membrane;channel activity;transmembrane transport
TCONS_00015496|ORF1	probable LRR receptor-like serine/threonine-protein kinase RFK1|protein binding
TCONS_00015497|ORF1	probable LRR receptor-like serine/threonine-protein kinase RFK1|protein binding
TCONS_00015498|ORF1	hypothetical protein
TCONS_00015510_1	probable LRR receptor-like serine/threonine-protein kinase RFK1|protein kinase activity;ATP binding;protein phosphorylation
TCONS_00015533|ORF1	MACPF domain-containing protein CAD1|integral component of membrane;transmembrane transporter activity;plant-type hypersensitive response;regulation of salicylic acid metabolic process;transmembrane transport
TCONS_00015535|ORF1	MACPF domain-containing protein CAD1|integral component of membrane;transmembrane transporter activity;plant-type hypersensitive response;regulation of salicylic acid metabolic process;transmembrane transport
TCONS_00015536|ORF1	MACPF domain-containing protein CAD1|integral component of membrane;transmembrane transporter activity;plant-type hypersensitive response;regulation of salicylic acid metabolic process;transmembrane transport
TCONS_00015556|ORF1	alpha,alpha-trehalose-phosphate synthase [UDP-forming] 1|alpha,alpha-trehalose-phosphate synthase (UDP-forming) activity;trehalose biosynthetic process
TCONS_00015670|ORF1	probable WRKY transcription factor 71|DNA binding transcription factor activity;sequence-specific DNA binding;regulation of transcription, DNA-templated
TCONS_00015690|ORF1	glucan endo-1,3-beta-D-glucosidase
TCONS_00015704|ORF1	3-oxoacyl-[acyl-carrier-protein] synthase I, chloroplastic|transferase activity, transferring acyl groups other than amino-acyl groups;fatty acid biosynthetic process
TCONS_00015705|ORF1	DNA replication licensing factor MCM3|ATP binding;DNA replication initiation;DNA binding;MCM complex
TCONS_00015709|ORF1	DNA replication licensing factor MCM3|ATP binding;DNA replication initiation;DNA binding;MCM complex
TCONS_00015760_1	protein TIFY 5A|nucleus;transcription corepressor activity;response to wounding;regulation of defense response;negative regulation of nucleic acid-templated transcription;regulation of jasmonic acid mediated signaling pathway
TCONS_00015762|ORF1	CAP-Gly domain-containing linker protein 1|integral component of membrane
TCONS_00015763|ORF1	CAP-Gly domain-containing linker protein 1|integral component of membrane
TCONS_00015800|ORF1	autophagy-related protein 8C|autophagy
TCONS_00015801|ORF1	hypothetical protein
TCONS_00015807|ORF1	Thioredoxin-independent 5'-adenylylsulfate reductase|sulfate reduction;oxidoreductase activity, acting on a sulfur group of donors, disulfide as acceptor;cell redox homeostasis
TCONS_00015821|ORF1	L-ascorbate oxidase homolog|copper ion binding;oxidoreductase activity;oxidation-reduction process
TCONS_00016052|ORF1	U-box domain-containing protein 35|integral component of membrane;response to stress
TCONS_00016056|ORF1	U-box domain-containing protein 35|integral component of membrane;response to stress
TCONS_00016081|ORF1	heavy metal-associated isoprenylated plant protein 47|metal ion binding;metal ion transport
TCONS_00016095|ORF1	hypothetical protein
TCONS_00016183|ORF1	protein E6-like|seed trichome elongation
TCONS_00016184|ORF1	protein E6-like|cellular process
TCONS_00016273|ORF1	glutamate receptor 2.7-like|membrane;ionotropic glutamate receptor activity
TCONS_00016276|ORF1	glutamate receptor 2.7|membrane;ionotropic glutamate receptor activity
TCONS_00016283|ORF1	spermidine sinapoyl-CoA acyltransferase|transferase activity, transferring acyl groups other than amino-acyl groups
TCONS_00016320|ORF1	ubiquitin-like modifier-activating enzyme atg7|cytoplasm;ubiquitin-like modifier activating enzyme activity;autophagy
TCONS_00016323|ORF1	ubiquitin-like modifier-activating enzyme atg7|cytoplasm;ubiquitin-like modifier activating enzyme activity;autophagy
TCONS_00016379|ORF1	phosphate-repressible phosphate permease pho-4-like isoform X5|membrane;inorganic phosphate transmembrane transporter activity;phosphate ion transport
TCONS_00016384|ORF1	sodium-dependent phosphate transporter 1-like|membrane;inorganic phosphate transmembrane transporter activity;phosphate ion transport
TCONS_00016389_1	IRK-interacting protein
TCONS_00016451_1	protein SRG1-like|oxidoreductase activity;oxidation-reduction process
TCONS_00016458|ORF1	hypothetical protein|structural constituent of ribosome;ribosome;translation
TCONS_00016526|ORF1	60S ribosomal protein L18a isoform X1|ribosome;structural constituent of ribosome;translation
TCONS_00016532_1	cytochrome P450 710A1-like|monooxygenase activity;iron ion binding;oxidoreductase activity, acting on paired donors, with incorporation or reduction of molecular oxygen;heme binding;oxidation-reduction process
TCONS_00016534_1	40S ribosomal protein S14-3|ribosome;structural constituent of ribosome;translation
TCONS_00016565|ORF1	calcyclin-binding protein|tubulin binding;ubiquitin protein ligase binding;S100 protein binding
TCONS_00016566|ORF1	calcyclin-binding protein|tubulin binding;ubiquitin protein ligase binding;S100 protein binding
TCONS_00016569|ORF1	calcyclin-binding protein-like|tubulin binding;ubiquitin protein ligase binding;S100 protein binding
TCONS_00016582|ORF1	peroxisomal (S)-2-hydroxy-acid oxidase|FMN binding;oxidoreductase activity;oxidation-reduction process
TCONS_00016586|ORF1	peroxisomal (S)-2-hydroxy-acid oxidase|FMN binding;oxidoreductase activity;oxidation-reduction process
TCONS_00016595_1	hypothetical protein
TCONS_00016651_1	mitogen-activated protein kinase kinase kinase 18-like|protein kinase activity;ATP binding;protein phosphorylation
TCONS_00016661|ORF1	probable WRKY transcription factor 31|DNA binding transcription factor activity;sequence-specific DNA binding;regulation of transcription, DNA-templated
TCONS_00016663|ORF1	probable WRKY transcription factor 31|DNA binding transcription factor activity;sequence-specific DNA binding;regulation of transcription, DNA-templated
TCONS_00016664|ORF1	probable WRKY transcription factor 31|DNA binding transcription factor activity;sequence-specific DNA binding;regulation of transcription, DNA-templated
TCONS_00016669|ORF1	Glycosyl transferase|membrane;acetylglucosaminyltransferase activity
TCONS_00016721|ORF1	chitin elicitor receptor kinase 1 isoform X1|protein kinase activity;ATP binding;protein phosphorylation
TCONS_00016723|ORF1	chitin elicitor receptor kinase 1 isoform X2|protein kinase activity;ATP binding;protein phosphorylation
TCONS_00016725|ORF1	chitin elicitor receptor kinase 1-like isoform X1|protein kinase activity;ATP binding;protein phosphorylation
TCONS_00016726|ORF1	chitin elicitor receptor kinase 1-like isoform X2|protein kinase activity;ATP binding;protein phosphorylation
TCONS_00016729|ORF1	chitin elicitor receptor kinase 1-like isoform X2|protein kinase activity;ATP binding;protein phosphorylation
TCONS_00016731|ORF1	lysm domain receptor-like kinase 3|integral component of membrane;protein kinase activity;ATP binding;protein phosphorylation
TCONS_00016732|ORF1	chitin elicitor receptor kinase 1-like isoform X2|protein kinase activity;ATP binding;protein phosphorylation
TCONS_00016733_1	chitin elicitor receptor kinase 1-like isoform X1|integral component of membrane;protein kinase activity;ATP binding;protein phosphorylation
TCONS_00016814|ORF1	DUF506 domain-containing protein
TCONS_00016879|ORF1	PREDICTED: uncharacterized protein LOC102618858 isoform X1
TCONS_00017085|ORF1	probable receptor-like protein kinase At1g67000|polysaccharide binding
TCONS_00017086|ORF1	hypothetical protein
TCONS_00017087|ORF1	probable receptor-like protein kinase At5g39030 isoform X1|protein kinase activity;ATP binding;protein phosphorylation
TCONS_00017091|ORF1	probable receptor-like protein kinase At5g39030 isoform X1|protein kinase activity;ATP binding;protein phosphorylation
TCONS_00017093|ORF1	probable receptor-like protein kinase At5g39030 isoform X1|protein kinase activity;ATP binding;protein phosphorylation
TCONS_00017188_1	LEAF RUST 10 DISEASE-RESISTANCE LOCUS RECEPTOR-LIKE PROTEIN KINASE-like 2.1|protein kinase activity;ATP binding;polysaccharide binding;protein phosphorylation
TCONS_00017243|ORF1	caffeoylshikimate esterase|integral component of membrane;lipase activity;lipid metabolic process
TCONS_00017247|ORF1	caffeoylshikimate esterase|integral component of membrane
TCONS_00017260|ORF1	high mobility group B protein 7-like|nucleus;DNA binding;karyogamy
TCONS_00017283|ORF1	WD repeat-containing protein 26-like|protein binding
TCONS_00017314|ORF1	endoglucanase 12|carbohydrate metabolic process;hydrolase activity, hydrolyzing O-glycosyl compounds
TCONS_00017454|ORF1	mitochondrial amidoxime reducing component 2|integral component of membrane;catalytic activity;molybdenum ion binding;pyridoxal phosphate binding
TCONS_00017614_1	anthocyanidin 3-O-glucosyltransferase 2-like|transferase activity, transferring hexosyl groups;metabolic process
TCONS_00017660|ORF1	O-fucosyltransferase 23|integral component of membrane;transferase activity, transferring glycosyl groups;fucose metabolic process
TCONS_00017675|ORF1	LOB domain-containing protein 4-like
TCONS_00017699|ORF1	subtilisin-like protease SBT2.2|serine-type endopeptidase activity;proteolysis
TCONS_00017757_1	berberine bridge enzyme-like 18|oxidoreductase activity, acting on CH-OH group of donors;flavin adenine dinucleotide binding;oxidation-reduction process
TCONS_00017802|ORF1	amino-acid permease BAT1 homolog isoform X2|transmembrane transport;transmembrane transporter activity;integral component of membrane;amino acid transport
TCONS_00017806_1	hypothetical protein
TCONS_00017812|ORF1	lipid phosphate phosphatase 2-like isoform X1|integral component of membrane
TCONS_00017841|ORF1	Core-2/I-branching beta-1,6-N-acetylglucosaminyltransferase family protein isoform 1|membrane;acetylglucosaminyltransferase activity
TCONS_00017852|ORF1	LEAF RUST 10 DISEASE-RESISTANCE LOCUS RECEPTOR-LIKE PROTEIN KINASE-like 2.1|protein kinase activity;ATP binding;protein phosphorylation
TCONS_00017853|ORF1	rust resistance kinase Lr10-like|protein kinase activity;ATP binding;polysaccharide binding;protein phosphorylation
TCONS_00017876|ORF1	DNA damage-repair/toleration protein DRT100-like|protein binding
TCONS_00017877_1	DNA-damage-repair/toleration protein DRT100-like|protein binding
TCONS_00017878|ORF1	Tetratricopeptide-like helical|protein binding
TCONS_00017884|ORF1	Prolyl oligopeptidase family protein|serine-type endopeptidase activity;serine-type exopeptidase activity
TCONS_00017990|ORF1	CTP synthase|CTP biosynthetic process;CTP synthase activity
TCONS_00017995|ORF1	CTP synthase|CTP biosynthetic process;CTP synthase activity
TCONS_00018009|ORF1	plasma membrane-associated cation-binding protein 1|anchored component of plasma membrane;cellular response to stimulus
TCONS_00018022|ORF1	hypothetical protein
TCONS_00018024|ORF1	DNA replication licensing factor MCM6|nucleus;ATP binding;DNA replication initiation;DNA binding;DNA helicase activity;MCM complex
TCONS_00018025|ORF1	hypothetical protein
TCONS_00018044|ORF1	cationic amino acid transporter 5|membrane;transmembrane transporter activity;transmembrane transport
TCONS_00018076|ORF1	GTP-binding protein ERG|GTP binding
TCONS_00018095|ORF1	Zinc transporter 1|zinc ion transmembrane transporter activity;integral component of membrane;zinc ion transmembrane transport
TCONS_00018096_1	zinc transporter 1-like|zinc ion transmembrane transporter activity;integral component of membrane;zinc ion transmembrane transport
TCONS_00018100|ORF1	allantoate deiminase 2|hydrolase activity, acting on carbon-nitrogen (but not peptide) bonds, in linear amidines;metabolic process
TCONS_00018120_1	hypothetical protein CISIN_1g039986mg
TCONS_00018153_1	potassium transporter 10-like isoform X1|membrane;potassium ion transmembrane transporter activity;potassium ion transmembrane transport
TCONS_00018209|ORF1	chaperonin 60 subunit alpha 2, chloroplastic isoform X1|ATP binding;cytoplasm;protein refolding
TCONS_00018212_1	alpha-amylase/subtilisin inhibitor-like|endopeptidase inhibitor activity
TCONS_00018278|ORF1	protein argonaute 2|nucleic acid binding;protein binding
TCONS_00018308|ORF1	Tetratricopeptide repeat-like superfamily protein
TCONS_00018365_1	Zinc finger family protein, putative
TCONS_00018420|ORF1	vacuolar protein sorting-associated protein 2 homolog 2|vacuolar transport
TCONS_00018457_1	tetrahydrocannabinolic acid synthase-like|oxidoreductase activity, acting on CH-OH group of donors;flavin adenine dinucleotide binding;oxidation-reduction process
TCONS_00018545|ORF1	ABC transporter A family member 7|ATP binding;ATPase activity, coupled to transmembrane movement of substances;transmembrane transport;integral component of membrane
TCONS_00018546|ORF1	ABC transporter A family member 7|ATP binding;ATPase activity, coupled to transmembrane movement of substances;transmembrane transport;integral component of membrane
TCONS_00018548|ORF1	ABC transporter A family member 7-like|ATP binding;ATPase activity, coupled to transmembrane movement of substances;transmembrane transport;integral component of membrane
TCONS_00018550|ORF1	ABC transporter A family member 7-like|ATP binding;ATPase activity, coupled to transmembrane movement of substances;transmembrane transport;integral component of membrane
TCONS_00018692|ORF1	probable polygalacturonase|polygalacturonase activity;carbohydrate metabolic process
TCONS_00018717|ORF1	probable WRKY transcription factor 29|DNA binding transcription factor activity;sequence-specific DNA binding;regulation of transcription, DNA-templated
TCONS_00018725|ORF1	respiratory burst oxidase homolog protein A|membrane;oxidoreductase activity;oxidation-reduction process
TCONS_00018728|ORF1	respiratory burst oxidase homolog protein A|peroxidase activity;oxidoreductase activity, acting on NAD(P)H, oxygen as acceptor;calcium ion binding;membrane;oxidation-reduction process
TCONS_00018729_1	Late embryogenesis abundant protein, LEA-14|integral component of membrane
TCONS_00018754|ORF1	atpob1, putative|integral component of membrane
TCONS_00018783|ORF1	hypothetical protein
TCONS_00018787|ORF1	mitogen-activated protein kinase kinase kinase 7-like|protein kinase activity;ATP binding;protein phosphorylation
TCONS_00018807|ORF1	extra-large guanine nucleotide-binding protein 1
TCONS_00018810|ORF1	DUF3133 domain-containing protein
TCONS_00018816|ORF1	high mobility group B protein 6-like|nucleus;DNA binding
TCONS_00018818|ORF1	probable GABA transporter 2|plasma membrane;integral component of membrane;amino acid transmembrane transporter activity;amino acid transmembrane transport
TCONS_00018822|ORF1	probable GABA transporter 2|plasma membrane;integral component of membrane;amino acid transmembrane transporter activity;amino acid transmembrane transport
TCONS_00018824|ORF1	probable GABA transporter 2|plasma membrane;integral component of membrane;amino acid transmembrane transporter activity;amino acid transmembrane transport
TCONS_00018831|ORF1	DNA primase small subunit|DNA primase activity;DNA replication, synthesis of RNA primer
TCONS_00018835|ORF1	hypothetical protein
TCONS_00018837|ORF1	endoglucanase 6|carbohydrate metabolic process;hydrolase activity, hydrolyzing O-glycosyl compounds;carbohydrate binding
TCONS_00018840|ORF1	endoglucanase 6|carbohydrate metabolic process;hydrolase activity, hydrolyzing O-glycosyl compounds;carbohydrate binding
TCONS_00018857_1	PREDICTED: uncharacterized protein LOC102609005
TCONS_00018894|ORF1	UDP-glucose 4-epimerase GEPI48|UDP-glucose 4-epimerase activity;galactose metabolic process
TCONS_00018963|ORF1	luminal-binding protein 5|endoplasmic reticulum lumen;plant-type vacuole membrane;ATP binding;2-alkenal reductase [NAD(P)] activity;protein folding in endoplasmic reticulum;oxidation-reduction process
TCONS_00018968|ORF1	luminal-binding protein 5|endoplasmic reticulum lumen;plant-type vacuole membrane;integral component of membrane;ATP binding;protein folding in endoplasmic reticulum
TCONS_00019000|ORF1	methyltransferase-like protein 17, mitochondrial|methyltransferase activity;translation
TCONS_00019001|ORF1	methyltransferase-like protein 17, mitochondrial|methyltransferase activity;translation
TCONS_00019003|ORF1	methyltransferase-like protein 17, mitochondrial|methyltransferase activity;translation
TCONS_00019038|ORF1	oligopeptide transporter 7|transmembrane transport
TCONS_00019040|ORF1	oligopeptide transporter 7|transmembrane transport
TCONS_00019042|ORF1	oligopeptide transporter 7|transmembrane transport
TCONS_00019112|ORF1	Avr9/Cf-9 rapidly elicited protein
TCONS_00019132|ORF1	60S ribosomal protein L9|structural constituent of ribosome;rRNA binding;ribosome;translation
TCONS_00019180|ORF1	protein NUCLEAR FUSION DEFECTIVE 4-like|integral component of membrane;transmembrane transport
TCONS_00019195|ORF1	hypothetical protein
TCONS_00019197|ORF1	protein NRT1/ PTR FAMILY 2.11-like|membrane;transmembrane transporter activity;transmembrane transport
TCONS_00019198|ORF1	hypothetical protein
TCONS_00019199|ORF1	protein NRT1/ PTR FAMILY 2.11-like|membrane;transmembrane transporter activity;transmembrane transport
TCONS_00019240|ORF1	delta-1-pyrroline-5-carboxylate dehydrogenase 12A1, mitochondrial-like|oxidation-reduction process;oxidoreductase activity, acting on the aldehyde or oxo group of donors, NAD or NADP as acceptor
TCONS_00019242|ORF1	delta-1-pyrroline-5-carboxylate dehydrogenase 12A1, mitochondrial isoform X1|oxidation-reduction process;oxidoreductase activity, acting on the aldehyde or oxo group of donors, NAD or NADP as acceptor
TCONS_00019246|ORF1	hypothetical protein
TCONS_00019247|ORF1	rab11 family-interacting protein 1
TCONS_00019248|ORF1	ABC transporter A family member 2|ATP binding;ATPase activity, coupled to transmembrane movement of substances;transmembrane transport;integral component of membrane
TCONS_00019252_1	ABC transporter A family member 2|ATP binding;ATPase activity, coupled to transmembrane movement of substances;transmembrane transport;integral component of membrane
TCONS_00019337|ORF1	probable LRR receptor-like serine/threonine-protein kinase At1g63430|protein kinase activity;ATP binding;protein phosphorylation
TCONS_00019398|ORF1	BTB/POZ domain-containing protein At5g41330|protein binding;protein homooligomerization
TCONS_00019461|ORF1	beta-adaptin-like protein B|membrane coat;vesicle-mediated transport;clathrin binding;intracellular protein transport
TCONS_00019471|ORF1	beta-carotene hydroxylase|iron ion binding;oxidoreductase activity;lipid biosynthetic process;oxidation-reduction process
TCONS_00019484|ORF1	1-aminocyclopropane-1-carboxylate synthase|catalytic activity;pyridoxal phosphate binding;biosynthetic process
TCONS_00019579|ORF1	cation/H(+) antiporter 18|integral component of membrane;solute:proton antiporter activity;cation transport;transmembrane transport
TCONS_00019635|ORF1	probable WRKY transcription factor 41|DNA binding transcription factor activity;sequence-specific DNA binding;regulation of transcription, DNA-templated
TCONS_00019656_1	ethylene-responsive transcription factor ERF061|DNA binding;DNA binding transcription factor activity;regulation of transcription, DNA-templated
TCONS_00019673|ORF1	phosphatidylinositol 4-kinase gamma 2-like|protein binding
TCONS_00019735|ORF1	mavicyanin|electron transfer activity
TCONS_00019820|ORF1	hypothetical protein
TCONS_00019839|ORF1	hypothetical protein
TCONS_00019849_1	reticuline oxidase-like protein|oxidoreductase activity, acting on CH-OH group of donors;flavin adenine dinucleotide binding;oxidation-reduction process
TCONS_00019934|ORF1	putative hydrolase C777.06c|hydrolase activity
TCONS_00019938|ORF1	hypothetical protein CISIN_1g025792mg
TCONS_00019941|ORF1	Os04g0620132|nucleus;DNA binding;regulation of transcription, DNA-templated;auxin-activated signaling pathway
TCONS_00019942|ORF1	remorin-3 protein
TCONS_00019959_1	phospholipase A1-Igamma1, chloroplastic-like|lipid metabolic process
TCONS_00020083|ORF1	cysteine-rich receptor-like protein kinase 19 isoform X1|ATP binding;protein phosphorylation;protein serine/threonine kinase activity
TCONS_00020084|ORF1	cysteine-rich receptor-like protein kinase 19 isoform X1|ATP binding;protein phosphorylation;protein serine/threonine kinase activity
TCONS_00020085|ORF1	cysteine-rich receptor-like protein kinase 10|protein kinase activity;ATP binding;protein phosphorylation
TCONS_00020088|ORF1	cysteine-rich receptor-like protein kinase 19 isoform X1|ATP binding;protein phosphorylation;protein serine/threonine kinase activity
TCONS_00020089|ORF1	cysteine-rich receptor-like protein kinase 19 isoform X1|ATP binding;protein phosphorylation;protein serine/threonine kinase activity
TCONS_00020098|ORF1	cysteine-rich receptor-like protein kinase 19 isoform X1|protein kinase activity;ATP binding;protein phosphorylation
TCONS_00020099|ORF1	cysteine-rich receptor-like protein kinase 19 isoform X1|protein kinase activity;ATP binding;protein phosphorylation
TCONS_00020100|ORF1	cysteine-rich receptor-like protein kinase 19 isoform X1|ATP binding;protein phosphorylation;protein serine/threonine kinase activity
TCONS_00020102|ORF1	cysteine-rich receptor-like protein kinase 10|protein kinase activity;ATP binding;protein phosphorylation
TCONS_00020103|ORF1	cysteine-rich receptor-like protein kinase 10|protein kinase activity;ATP binding;protein phosphorylation
TCONS_00020104_1	cysteine-rich receptor-like protein kinase 10|protein kinase activity;ATP binding;protein phosphorylation
TCONS_00020118_1	putative receptor-like protein kinase At4g00960|protein kinase activity;ATP binding;protein phosphorylation
TCONS_00020119|ORF1	cysteine-rich receptor-like protein kinase 25|protein kinase activity;ATP binding;protein phosphorylation
TCONS_00020139|ORF1	hypothetical protein
TCONS_00020140_1	alpha-farnesene synthase|metabolic process;terpene synthase activity
TCONS_00020159|ORF1	zinc finger protein CONSTANS-LIKE 4 isoform X1|intracellular;zinc ion binding
TCONS_00020172|ORF1	lysine-specific demethylase JMJ25 isoform X2
TCONS_00020174|ORF1	lysine-specific demethylase JMJ25 isoform X2
TCONS_00020178|ORF1	lysine-specific demethylase JMJ25 isoform X2
TCONS_00020180|ORF1	hypothetical protein CUMW_010860
TCONS_00020241|ORF1	internal alternative NAD(P)H-ubiquinone oxidoreductase A1, mitochondrial-like|oxidoreductase activity;oxidation-reduction process
TCONS_00020409|ORF1	berberine bridge enzyme-like 18|oxidoreductase activity, acting on CH-OH group of donors;flavin adenine dinucleotide binding;oxidation-reduction process
TCONS_00020411_1	berberine bridge enzyme-like 18|oxidoreductase activity, acting on CH-OH group of donors;flavin adenine dinucleotide binding;oxidation-reduction process
TCONS_00020537|ORF1	cationic amino acid transporter 1-like|membrane;transmembrane transporter activity;transmembrane transport
TCONS_00020539|ORF1	cationic amino acid transporter 1|membrane;transmembrane transporter activity;transmembrane transport
TCONS_00020542|ORF1	cation-chloride cotransporter 1 isoform X1|membrane;transporter activity;ion transport;transmembrane transport
TCONS_00020544|ORF1	cation-chloride cotransporter 1|cation:chloride symporter activity;ion transport;transmembrane transport;integral component of membrane
TCONS_00020545|ORF1	cation-chloride cotransporter 1|membrane;transporter activity;ion transport;transmembrane transport
TCONS_00020617|ORF1	myosin heavy chain, striated muscle
TCONS_00020692|ORF1	ornithine aminotransferase, mitochondrial|pyridoxal phosphate binding;ornithine-oxo-acid transaminase activity
TCONS_00020694|ORF1	ornithine aminotransferase, mitochondrial|pyridoxal phosphate binding;ornithine-oxo-acid transaminase activity
TCONS_00020734|ORF1	abnormal spindle-like microcephaly-associated protein homolog|protein binding;spindle organization
TCONS_00020735|ORF1	abnormal spindle-like microcephaly-associated protein homolog|spindle organization;protein binding
TCONS_00020736|ORF1	abnormal spindle-like microcephaly-associated protein homolog isoform X2|spindle organization;protein binding
TCONS_00020737|ORF1	abnormal spindle-like microcephaly-associated protein homolog isoform X1|spindle organization;protein binding
TCONS_00020739_1	abnormal spindle-like microcephaly-associated protein homolog|spindle organization;protein binding
TCONS_00020745|ORF1	hypothetical protein CICLE_v10016836mg
TCONS_00020778|ORF1	glucose-6-phosphate/phosphate translocator 2, chloroplastic|integral component of membrane;transmembrane transporter activity;transmembrane transport
TCONS_00020779|ORF1	glucose-6-phosphate/phosphate translocator 2, chloroplastic|integral component of membrane;transmembrane transporter activity;transmembrane transport
TCONS_00020792|ORF1	probable dolichyl-diphosphooligosaccharide--protein glycosyltransferase subunit 3B|integral component of membrane;transferase activity
TCONS_00020824|ORF1	hypothetical protein CICLE_v10016643mg|membrane
TCONS_00020828|ORF1	hypothetical protein CICLE_v10016643mg|membrane
TCONS_00020829|ORF1	PREDICTED: uncharacterized protein LOC102624937 isoform X1|integral component of membrane
TCONS_00020856|ORF1	probable NAD(P)H dehydrogenase (quinone) FQR1-like 1|FMN binding;NAD(P)H dehydrogenase (quinone) activity
TCONS_00020885|ORF1	receptor-like serine/threonine-protein kinase SD1-8|ATP binding;protein phosphorylation;protein serine/threonine kinase activity
TCONS_00020887|ORF1	receptor-like serine/threonine-protein kinase SD1-8|ATP binding;recognition of pollen;protein serine/threonine kinase activity;protein phosphorylation
TCONS_00020888|ORF1	receptor-like serine/threonine-protein kinase SD1-8|protein serine/threonine kinase activity;recognition of pollen
TCONS_00020889|ORF1	receptor-like serine/threonine-protein kinase SD1-8|ATP binding;recognition of pollen;protein serine/threonine kinase activity;protein phosphorylation
TCONS_00020891|ORF1	G-type lectin S-receptor-like serine/threonine-protein kinase B120 isoform X1|protein kinase activity;ATP binding;protein phosphorylation
TCONS_00020896|ORF1	G-type lectin S-receptor-like serine/threonine-protein kinase B120 isoform X1|ATP binding;recognition of pollen;protein serine/threonine kinase activity;protein phosphorylation
TCONS_00020913|ORF1	protein ODORANT1-like|DNA binding
TCONS_00020926|ORF1	sugar carrier protein C|transmembrane transport;transmembrane transporter activity;integral component of membrane
TCONS_00020939|ORF1	external alternative NAD(P)H-ubiquinone oxidoreductase B2, mitochondrial|calcium ion binding;oxidoreductase activity;oxidation-reduction process
TCONS_00020954|ORF1	F-box protein SKIP27-like|protein binding
TCONS_00021001|ORF1	transmembrane protein 184C|integral component of membrane;transporter activity
TCONS_00021002|ORF1	transmembrane protein 184C|integral component of membrane;transporter activity
TCONS_00021009|ORF1	hypothetical protein CISIN_1g041404mg|membrane
TCONS_00021011|ORF1	hypothetical protein CICLE_v10017282mg
TCONS_00021149|ORF1	pentatricopeptide repeat-containing protein At4g21705, mitochondrial|protein binding
TCONS_00021150|ORF1	heat stress transcription factor B-2a-like|nucleus;DNA binding transcription factor activity;sequence-specific DNA binding;regulation of transcription, DNA-templated
TCONS_00021174|ORF1	hypothetical protein
TCONS_00021218|ORF1	hypothetical protein
TCONS_00021221|ORF1	protein lin-12-like isoform X1
TCONS_00021352|ORF1	primary amine oxidase|copper ion binding;primary amine oxidase activity;quinone binding;amine metabolic process;oxidation-reduction process
TCONS_00021353_1	G-type lectin S-receptor-like serine/threonine-protein kinase LECRK4|ATP binding;recognition of pollen;protein serine/threonine kinase activity;protein phosphorylation
TCONS_00021354_1	G-type lectin S-receptor-like serine/threonine-protein kinase LECRK3|ATP binding;recognition of pollen;protein serine/threonine kinase activity;protein phosphorylation
TCONS_00021368|ORF1	sugar transport protein 13|transmembrane transport;transmembrane transporter activity;integral component of membrane
TCONS_00021373_1	probable membrane-associated kinase regulator 1|kinase activity;phosphorylation
TCONS_00021397|ORF1	2-hydroxyisoflavanone dehydratase-like|hydrolase activity;metabolic process
TCONS_00021450|ORF1	uncharacterized protein LOC18032200|calcium ion binding
TCONS_00021453|ORF1	hypothetical protein
TCONS_00021454_1	putative EF-hand domain pair, Serine/threonine-protein phosphatase with EF-hands|calcium ion binding
TCONS_00021597|ORF1	peroxidase 24-like|peroxidase activity;heme binding;response to oxidative stress;hydrogen peroxide catabolic process;oxidation-reduction process
TCONS_00021752|ORF1	protein SRG1|oxidoreductase activity;oxidation-reduction process
TCONS_00021759|ORF1	ATP sulfurylase 1, chloroplastic|sulfate adenylyltransferase (ATP) activity;sulfate assimilation
TCONS_00021763|ORF1	ATP sulfurylase 1, chloroplastic|sulfate adenylyltransferase (ATP) activity
TCONS_00021838_1	leucine-rich repeat extensin-like protein 5|integral component of membrane
TCONS_00021885|ORF1	40S ribosomal protein S18|RNA binding;structural constituent of ribosome;ribosome;translation
TCONS_00021911|ORF1	hypothetical protein
TCONS_00022091_1	basic 7S globulin-like|aspartic-type endopeptidase activity;proteolysis
TCONS_00022280|ORF1	hypothetical protein
TCONS_00022281|ORF1	hypothetical protein
TCONS_00022316_1	plant/T31B5-30 protein|cell;cell redox homeostasis
TCONS_00022374|ORF1	hypothetical protein
TCONS_00022480|ORF1	receptor-like protein kinase THESEUS 1|protein kinase activity;ATP binding;protein phosphorylation
TCONS_00022511|ORF1	hypothetical protein CISIN_1g021125mg
TCONS_00022536|ORF1	DUF1223 domain-containing protein
TCONS_00022538_1	transcription factor MYB102-like|DNA binding
TCONS_00022539|ORF1	transcription factor MYB102-like|DNA binding
TCONS_00022563|ORF1	G-type lectin S-receptor-like serine/threonine-protein kinase At4g27290|protein kinase activity;ATP binding;protein phosphorylation
TCONS_00022564|ORF1	G-type lectin S-receptor-like serine/threonine-protein kinase At4g27290|protein kinase activity;ATP binding;protein phosphorylation
TCONS_00022566_1	G-type lectin S-receptor-like serine/threonine-protein kinase At4g27290|protein kinase activity;ATP binding;protein phosphorylation
TCONS_00022580|ORF1	receptor-like serine/threonine-protein kinase SD1-8 isoform X1|recognition of pollen
TCONS_00022581|ORF1	receptor-like serine/threonine-protein kinase SD1-8 isoform X2|ATP binding;recognition of pollen;protein serine/threonine kinase activity;protein phosphorylation
TCONS_00022584|ORF1	receptor-like serine/threonine-protein kinase SD1-8 isoform X2|ATP binding;recognition of pollen;protein serine/threonine kinase activity;protein phosphorylation
TCONS_00022588|ORF1	receptor-like serine/threonine-protein kinase SD1-6|ATP binding;recognition of pollen;protein serine/threonine kinase activity;protein phosphorylation
TCONS_00022593|ORF1	receptor-like serine/threonine-protein kinase SD1-6|ATP binding;recognition of pollen;protein serine/threonine kinase activity;protein phosphorylation
TCONS_00022594_1	receptor-like serine/threonine-protein kinase SD1-6 isoform X1|recognition of pollen
TCONS_00022599|ORF1	receptor-like serine/threonine-protein kinase SD1-8 isoform X2|recognition of pollen
TCONS_00022603|ORF1	receptor-like serine/threonine-protein kinase SD1-6|ATP binding;recognition of pollen;protein serine/threonine kinase activity;protein phosphorylation
TCONS_00022611|ORF1	G-type lectin S-receptor-like serine/threonine-protein kinase At4g27290|ATP binding;recognition of pollen;protein serine/threonine kinase activity;protein phosphorylation
TCONS_00022612|ORF1	G-type lectin S-receptor-like serine/threonine-protein kinase At4g27290|ATP binding;recognition of pollen;protein serine/threonine kinase activity;protein phosphorylation
TCONS_00022615|ORF1	G-type lectin S-receptor-like serine/threonine-protein kinase At4g27290|ATP binding;recognition of pollen;protein serine/threonine kinase activity;protein phosphorylation
TCONS_00022618|ORF1	G-type lectin S-receptor-like serine/threonine-protein kinase At4g27290|ATP binding;recognition of pollen;protein serine/threonine kinase activity;protein phosphorylation
TCONS_00022619|ORF1	G-type lectin S-receptor-like serine/threonine-protein kinase At4g27290|recognition of pollen
TCONS_00022620_1	G-type lectin S-receptor-like serine/threonine-protein kinase At4g27290|ATP binding;recognition of pollen;protein serine/threonine kinase activity;protein phosphorylation
TCONS_00022629|ORF1	G-type lectin S-receptor-like serine/threonine-protein kinase At4g27290|ATP binding;recognition of pollen;protein serine/threonine kinase activity;protein phosphorylation
TCONS_00022630|ORF1	G-type lectin S-receptor-like serine/threonine-protein kinase At4g27290|recognition of pollen
TCONS_00022631|ORF1	receptor-like serine/threonine-protein kinase SD1-6|ATP binding;recognition of pollen;protein serine/threonine kinase activity;protein phosphorylation
TCONS_00022644|ORF1	calcium-binding protein PBP1-like|calcium ion binding
TCONS_00022645|ORF1	calcium-binding protein PBP1-like|calcium ion binding
TCONS_00022647|ORF1	G-type lectin S-receptor-like serine/threonine-protein kinase At4g27290|integral component of membrane;protein serine/threonine kinase activity;ATP binding;protein phosphorylation;recognition of pollen
TCONS_00022651|ORF1	G-type lectin S-receptor-like serine/threonine-protein kinase SD1-1|protein kinase activity;ATP binding;protein phosphorylation
TCONS_00022676|ORF1	G-type lectin S-receptor-like serine/threonine-protein kinase At4g27290 isoform X1|ATP binding;protein phosphorylation;protein serine/threonine kinase activity
TCONS_00022693|ORF1	G-type lectin S-receptor-like serine/threonine-protein kinase At4g27290 isoform X2|recognition of pollen
TCONS_00022702|ORF1	probable NAD(P)H dehydrogenase (quinone) FQR1-like 1|FMN binding;NAD(P)H dehydrogenase (quinone) activity
TCONS_00022727|ORF1	glycine-rich RNA-binding protein 4, mitochondrial isoform X1|nucleic acid binding
TCONS_00022728|ORF1	organelle RRM domain-containing protein 2, mitochondrial|nucleic acid binding
TCONS_00022763|ORF1	MLO-like protein 11 isoform X1|integral component of membrane;defense response
TCONS_00022766|ORF1	MLO-like protein 11 isoform X1|integral component of membrane;defense response
TCONS_00022780|ORF1	hypothetical protein
TCONS_00022827|ORF1	PAP-specific phosphatase HAL2-like|3'(2'),5'-bisphosphate nucleotidase activity;sulfur compound metabolic process;phosphatidylinositol phosphorylation
TCONS_00022902|ORF1	wound-responsive family protein
TCONS_00022985|ORF1	hypothetical protein
TCONS_00022986_1	ubiquitin-like protein|protein binding
TCONS_00022996|ORF1	organic cation/carnitine transporter 4|transmembrane transport;transmembrane transporter activity;integral component of membrane
TCONS_00023087|ORF1	hypothetical protein
TCONS_00023142_1	putative nuclease HARBI1
TCONS_00023223|ORF1	copper-transporting ATPase PAA2, chloroplastic isoform X1|nucleotide binding;cation-transporting ATPase activity;metal ion binding;integral component of membrane;metal ion transport
TCONS_00023229|ORF1	copper-transporting ATPase PAA2, chloroplastic isoform X1|integral component of membrane;nucleotide binding;cation-transporting ATPase activity;cation transport
TCONS_00023231|ORF1	copper-transporting ATPase PAA2, chloroplastic isoform X1|integral component of membrane;nucleotide binding;cation-transporting ATPase activity;cation transport
TCONS_00023244|ORF1	myosin-15 isoform X2|ATP binding;myosin complex;microtubule motor activity;microtubule-based movement;microtubule binding
TCONS_00023274_1	DNA cross-link repair 1A protein|protein binding
TCONS_00023277_1	probable flavin-containing monooxygenase 1|N,N-dimethylaniline monooxygenase activity;flavin adenine dinucleotide binding;NADP binding;oxidation-reduction process
TCONS_00023332_1	DNA repair protein RAD51 homolog|ATP binding;DNA-dependent ATPase activity;recombinase activity;mitotic recombination-dependent replication fork processing;double-stranded DNA binding;double-strand break repair via homologous recombination;single-stranded DNA binding
TCONS_00023354|ORF1	sucrose synthase|sucrose synthase activity;sucrose metabolic process
TCONS_00023355|ORF1	sucrose synthase|sucrose synthase activity;sucrose metabolic process
TCONS_00023403|ORF1	ethylene-responsive transcription factor ERF017|DNA binding;DNA binding transcription factor activity;regulation of transcription, DNA-templated
TCONS_00023414|ORF1	Cupin_5 domain-containing protein|cytosol
TCONS_00023486|ORF1	receptor-like protein kinase BRI1-like 3|protein kinase activity;protein binding;ATP binding;protein phosphorylation
TCONS_00023487|ORF1	receptor-like protein kinase BRI1-like 3|protein kinase activity;protein binding;ATP binding;protein phosphorylation
TCONS_00023521|ORF1	probable calcium-binding protein CML21|calcium ion binding
TCONS_00023523|ORF1	probable calcium-binding protein CML21|calcium ion binding
TCONS_00023538|ORF1	chaperone protein dnaJ 11, chloroplastic|integral component of membrane
TCONS_00023577|ORF1	organic cation/carnitine transporter 7-like isoform X1|integral component of membrane;transmembrane transporter activity;transmembrane transport
TCONS_00023584|ORF1	organic cation/carnitine transporter 7-like|transmembrane transport;transmembrane transporter activity;integral component of membrane
TCONS_00023640|ORF1	pyrophosphatase|membrane;inorganic diphosphatase activity;hydrogen-translocating pyrophosphatase activity;proton transmembrane transport
TCONS_00023651_1	Armadillo-like helical|binding
TCONS_00023778|ORF1	probable WRKY transcription factor 50 isoform X1|DNA binding transcription factor activity;sequence-specific DNA binding;regulation of transcription, DNA-templated
TCONS_00023780|ORF1	probable WRKY transcription factor 50 isoform X1|DNA binding transcription factor activity;sequence-specific DNA binding;regulation of transcription, DNA-templated
TCONS_00023949|ORF1	probable flavin-containing monooxygenase 1|N,N-dimethylaniline monooxygenase activity;flavin adenine dinucleotide binding;NADP binding;oxidation-reduction process
TCONS_00023950|ORF1	probable flavin-containing monooxygenase 1|N,N-dimethylaniline monooxygenase activity;flavin adenine dinucleotide binding;NADP binding;oxidation-reduction process
TCONS_00024009_1	unknown
TCONS_00024010_1	hypothetical protein|structural constituent of ribosome;ribosome;translation
TCONS_00024024_1	protein LURP-one-related 6
TCONS_00024028|ORF1	serine/threonine-protein kinase RIPK|protein kinase activity;ATP binding;protein phosphorylation
TCONS_00024078|ORF1	RNA polymerase II elongation factor ELL3 isoform 1|integral component of membrane;translation elongation factor activity;translational elongation
TCONS_00024093|ORF1	probable amino acid permease 7 isoform X2|integral component of membrane
TCONS_00024094|ORF1	probable amino acid permease 7 isoform X2|integral component of membrane
TCONS_00024096|ORF1	probable amino acid permease 7 isoform X2|integral component of membrane
TCONS_00024106|ORF1	probable amino acid permease 7 isoform X1|integral component of membrane
TCONS_00024153|ORF1	unknown
TCONS_00024155|ORF1	BTB/POZ domain-containing protein At1g55760|protein binding
TCONS_00024156|ORF1	BTB/POZ domain-containing protein At1g55760|protein binding
TCONS_00024168|ORF1	hypothetical protein
TCONS_00024191|ORF1	E3 ubiquitin-protein ligase RDUF1-like
TCONS_00024199_1	zinc transporter 2|membrane;metal ion transmembrane transporter activity;metal ion transport;transmembrane transport
TCONS_00024220|ORF1	Dev_Cell_Death domain-containing protein
TCONS_00024221|ORF1	sarcoplasmic reticulum histidine-rich calcium-binding protein-like isoform X1
TCONS_00024223|ORF1	expansin-A4|extracellular region;plant-type cell wall organization
TCONS_00024224|ORF1	expansin-A4-like|extracellular region;plant-type cell wall organization
TCONS_00024235|ORF1	glucan endo-1,3-beta-glucosidase|hydrolase activity, hydrolyzing O-glycosyl compounds;carbohydrate metabolic process
TCONS_00024259|ORF1	Glutamate dehydrogenase, NAD-specific
TCONS_00024280|ORF1	hypothetical protein
TCONS_00024314|ORF1	histone H2A|nucleosome;nucleus;DNA binding;protein heterodimerization activity
TCONS_00024342|ORF1	very-long-chain (3R)-3-hydroxyacyl-CoA dehydratase 2 isoform X1|integral component of endoplasmic reticulum membrane;3-hydroxyacyl-CoA dehydratase activity;very-long-chain 3-hydroxyacyl-CoA dehydratase activity;3-hydroxy-arachidoyl-CoA dehydratase activity;3-hydroxy-behenoyl-CoA dehydratase activity;3-hydroxy-lignoceroyl-CoA dehydratase activity;sphingolipid biosynthetic process;fatty acid elonga…
TCONS_00024344|ORF1	protein-tyrosine phosphatase-like protein|endoplasmic reticulum membrane;integral component of membrane;very-long-chain 3-hydroxyacyl-CoA dehydratase activity;3-hydroxy-arachidoyl-CoA dehydratase activity;3-hydroxy-behenoyl-CoA dehydratase activity;3-hydroxy-lignoceroyl-CoA dehydratase activity;fatty acid biosynthetic process
TCONS_00024345|ORF1	very-long-chain (3R)-3-hydroxyacyl-CoA dehydratase 2|integral component of endoplasmic reticulum membrane;3-hydroxyacyl-CoA dehydratase activity;very-long-chain 3-hydroxyacyl-CoA dehydratase activity;3-hydroxy-arachidoyl-CoA dehydratase activity;3-hydroxy-behenoyl-CoA dehydratase activity;3-hydroxy-lignoceroyl-CoA dehydratase activity;sphingolipid biosynthetic process;fatty acid elongation;very l…
TCONS_00024347|ORF1	very-long-chain (3R)-3-hydroxyacyl-CoA dehydratase 2|endoplasmic reticulum membrane;integral component of membrane;very-long-chain 3-hydroxyacyl-CoA dehydratase activity;3-hydroxy-arachidoyl-CoA dehydratase activity;3-hydroxy-behenoyl-CoA dehydratase activity;3-hydroxy-lignoceroyl-CoA dehydratase activity;fatty acid biosynthetic process
TCONS_00024349|ORF1	very-long-chain (3R)-3-hydroxyacyl-CoA dehydratase 2|integral component of endoplasmic reticulum membrane;3-hydroxyacyl-CoA dehydratase activity;very-long-chain 3-hydroxyacyl-CoA dehydratase activity;3-hydroxy-arachidoyl-CoA dehydratase activity;3-hydroxy-behenoyl-CoA dehydratase activity;3-hydroxy-lignoceroyl-CoA dehydratase activity;sphingolipid biosynthetic process;fatty acid elongation;very l…
TCONS_00024352|ORF1	protein-tyrosine phosphatase-like protein|endoplasmic reticulum membrane;integral component of membrane;very-long-chain 3-hydroxyacyl-CoA dehydratase activity;3-hydroxy-arachidoyl-CoA dehydratase activity;3-hydroxy-behenoyl-CoA dehydratase activity;3-hydroxy-lignoceroyl-CoA dehydratase activity;fatty acid biosynthetic process
TCONS_00024353|ORF1	protein-tyrosine phosphatase-like protein|endoplasmic reticulum membrane;integral component of membrane;very-long-chain 3-hydroxyacyl-CoA dehydratase activity;3-hydroxy-arachidoyl-CoA dehydratase activity;3-hydroxy-behenoyl-CoA dehydratase activity;3-hydroxy-lignoceroyl-CoA dehydratase activity;fatty acid biosynthetic process
TCONS_00024354|ORF1	hypothetical protein CISIN_1g021422mg
TCONS_00024370|ORF1	exocyst complex component EXO70H1-like|exocyst;exocytosis
TCONS_00024431|ORF1	formin-like protein 18 isoform X1
TCONS_00024432|ORF1	formin-like protein 18 isoform X1|actin filament;microtubule binding;actin nucleation
TCONS_00024439|ORF1	formin-like protein 18 isoform X1
TCONS_00024481|ORF1	mitogen-activated protein kinase 3|protein kinase activity;ATP binding;protein phosphorylation
TCONS_00024483|ORF1	mitogen-activated protein kinase 3|protein kinase activity;ATP binding;protein phosphorylation
TCONS_00024495_1	LOB domain-containing protein 1-like
TCONS_00024515|ORF1	hypothetical protein
TCONS_00024516|ORF1	hypothetical protein
TCONS_00024520|ORF1	hypothetical protein CISIN_1g035247mg
TCONS_00024521|ORF1	hypothetical protein
TCONS_00024545|ORF1	isovaleryl-CoA dehydrogenase, mitochondrial|acyl-CoA dehydrogenase activity;oxidation-reduction process
TCONS_00024547|ORF1	isovaleryl-CoA dehydrogenase, mitochondrial isoform X2|acyl-CoA dehydrogenase activity;flavin adenine dinucleotide binding;oxidation-reduction process
TCONS_00024548|ORF1	isovaleryl-CoA dehydrogenase, mitochondrial|acyl-CoA dehydrogenase activity;flavin adenine dinucleotide binding;oxidation-reduction process
TCONS_00024553|ORF1	isovaleryl-CoA dehydrogenase, mitochondrial isoform X1|acyl-CoA dehydrogenase activity;flavin adenine dinucleotide binding;oxidation-reduction process
TCONS_00024555|ORF1	MLO-like protein 6|integral component of membrane;defense response
TCONS_00024590|ORF1	F-box/kelch-repeat protein At5g60570|protein binding
TCONS_00024661|ORF1	transcription factor BOA-like|DNA binding
TCONS_00024677_1	scarecrow-like protein 30|nucleus;DNA binding transcription factor activity;regulation of transcription, DNA-templated;sequence-specific DNA binding
TCONS_00024693|ORF1	expansin-A4|extracellular region;plant-type cell wall organization
TCONS_00024704_1	mitochondrial import inner membrane translocase subunit TIM9|mitochondrial intermembrane space protein transporter complex;mitochondrial inner membrane protein insertion complex;protein binding;protein transporter activity;metal ion binding;protein import into mitochondrial inner membrane;chaperone-mediated protein transport
TCONS_00024713|ORF1	protein TRM32-like
TCONS_00024798|ORF1	zinc finger protein ZAT12|nucleic acid binding
TCONS_00024801|ORF1	protein UPSTREAM OF FLC
TCONS_00024803|ORF1	probable aquaporin TIP1-2|membrane;channel activity;transmembrane transport
TCONS_00024853|ORF1	hypothetical protein PHYPA_009032
TCONS_00024855|ORF1	probable serine/threonine-protein kinase PBL5|protein kinase activity;ATP binding;protein phosphorylation
TCONS_00024858|ORF1	two-component response regulator-like PRR37 isoform X1|protein binding
TCONS_00024859|ORF1	two-component response regulator-like PRR37 isoform X1|protein binding;phosphorelay signal transduction system
TCONS_00024860|ORF1	two-component response regulator-like PRR37 isoform X1|protein binding
TCONS_00024861|ORF1	two-component response regulator-like PRR37 isoform X1|phosphorelay signal transduction system
TCONS_00024864_1	two-component response regulator-like APRR7|nucleus;phosphorelay signal transduction system
TCONS_00024883|ORF1	hypothetical protein CISIN_1g034658mg
TCONS_00024884|ORF1	hypothetical protein CISIN_1g034658mg
TCONS_00024909_1	uncharacterized protein LOC18033798 isoform X1
TCONS_00024911_1	uncharacterized protein LOC18033798 isoform X1
TCONS_00024932|ORF1	interactor of constitutive active ROPs 3
TCONS_00024951|ORF1	homeotic protein ultrabithorax isoform X2
TCONS_00025181|ORF1	PI-PLC X domain-containing protein At5g67130|phosphoric diester hydrolase activity;lipid metabolic process
TCONS_00025184_1	cytochrome P450 85A|iron ion binding;oxidoreductase activity, acting on paired donors, with incorporation or reduction of molecular oxygen;heme binding;oxidation-reduction process
TCONS_00025185|ORF1	UDP-arabinopyranose mutase 1|Golgi apparatus;cytosol;integral component of membrane;UDP-arabinopyranose mutase activity;plant-type cell wall biogenesis;UDP-L-arabinose metabolic process
TCONS_00025186|ORF1	UDP-arabinopyranose mutase 1|Golgi apparatus;cytosol;glycogenin glucosyltransferase activity;UDP-arabinopyranose mutase activity;UDP-alpha-D-glucose:glucosyl-glycogenin alpha-D-glucosyltransferase activity;plant-type cell wall biogenesis;UDP-L-arabinose metabolic process
TCONS_00025187_1	UDP-arabinopyranose mutase 1|Golgi apparatus;cytosol;glycogenin glucosyltransferase activity;UDP-arabinopyranose mutase activity;UDP-alpha-D-glucose:glucosyl-glycogenin alpha-D-glucosyltransferase activity;plant-type cell wall biogenesis;UDP-L-arabinose metabolic process
TCONS_00025203|ORF1	hypothetical protein
TCONS_00025285|ORF1	inactive LRR receptor-like serine/threonine-protein kinase BIR2|protein kinase activity;ATP binding;protein phosphorylation
TCONS_00025293|ORF1	AAA-ATPase ASD, mitochondrial-like|ATP binding
TCONS_00025294|ORF1	AAA-ATPase ASD, mitochondrial|integral component of membrane;ATP binding;hydrolase activity
TCONS_00025295|ORF1	AAA-ATPase ASD, mitochondrial-like|ATP binding
TCONS_00025299_1	AAA-ATPase ASD, mitochondrial-like|ATP binding
TCONS_00025301|ORF1	AAA-ATPase ASD, mitochondrial-like|ATP binding
TCONS_00025329|ORF1	inositol hexakisphosphate and diphosphoinositol-pentakisphosphate kinase 2 isoform X1|inositol heptakisphosphate kinase activity
TCONS_00025330|ORF1	inositol hexakisphosphate and diphosphoinositol-pentakisphosphate kinase 2 isoform X2|inositol heptakisphosphate kinase activity
TCONS_00025360|ORF1	hypersensitive-induced response protein 1
TCONS_00025369|ORF1	plant cysteine oxidase 2|oxidoreductase activity, acting on single donors with incorporation of molecular oxygen, incorporation of two atoms of oxygen;oxidation-reduction process
TCONS_00025371|ORF1	plant cysteine oxidase 2|oxidoreductase activity, acting on single donors with incorporation of molecular oxygen, incorporation of two atoms of oxygen;oxidation-reduction process
TCONS_00025373|ORF1	plant cysteine oxidase 2|oxidoreductase activity, acting on single donors with incorporation of molecular oxygen, incorporation of two atoms of oxygen;oxidation-reduction process
TCONS_00025377|ORF1	probable WRKY transcription factor 72|DNA binding transcription factor activity;sequence-specific DNA binding;regulation of transcription, DNA-templated
TCONS_00025378|ORF1	probable WRKY transcription factor 72|DNA binding transcription factor activity;sequence-specific DNA binding;regulation of transcription, DNA-templated
TCONS_00025391|ORF1	aldose 1-epimerase-like|carbohydrate metabolic process;carbohydrate binding;isomerase activity
TCONS_00025415|ORF1	aldose 1-epimerase-like|hexose metabolic process;carbohydrate binding;isomerase activity
TCONS_00025424|ORF1	probable leucine-rich repeat receptor-like protein kinase At1g35710|integral component of membrane;protein kinase activity;ATP binding;protein phosphorylation
TCONS_00025425|ORF1	MDIS1-interacting receptor like kinase 2|protein kinase activity;ATP binding;protein phosphorylation
TCONS_00025426|ORF1	hypothetical protein
TCONS_00025427|ORF1	probable LRR receptor-like serine/threonine-protein kinase At4g08850 isoform X1|protein binding
TCONS_00025446|ORF1	ABC transporter B family member 19|ATP binding;ATPase activity, coupled to transmembrane movement of substances;transmembrane transport;integral component of membrane
TCONS_00025469|ORF1	vacuolar amino acid transporter 1-like|integral component of membrane
TCONS_00025470|ORF1	vacuolar amino acid transporter 1-like|integral component of membrane
TCONS_00025471|ORF1	beta-1,3-galactosyltransferase GALT1|membrane;galactosyltransferase activity;carbohydrate binding;protein glycosylation
TCONS_00025486|ORF1	probable calcium-binding protein CML45|calcium ion binding
TCONS_00025540|ORF1	hypothetical protein
TCONS_00025586_1	chorismate mutase 1, chloroplastic|chorismate mutase activity;aromatic amino acid family biosynthetic process;chorismate metabolic process
TCONS_00025587|ORF1	lamin-like protein|electron transfer activity
TCONS_00025601|ORF1	probable serine/threonine-protein kinase At1g54610|protein kinase activity;ATP binding;protein phosphorylation
TCONS_00025613|ORF1	hypothetical protein
TCONS_00025688|ORF1	putative methylesterase 11, chloroplastic|integral component of membrane;hydrolase activity
TCONS_00025689|ORF1	putative methylesterase 11, chloroplastic|hydrolase activity
TCONS_00025705_1	hypothetical protein CISIN_1g038507mg
TCONS_00025706|ORF1	abscisic acid 8'-hydroxylase 1-like|iron ion binding;oxidoreductase activity, acting on paired donors, with incorporation or reduction of molecular oxygen;heme binding;oxidation-reduction process
TCONS_00025733_1	WAT1-related protein At4g19185 isoform X1|transmembrane transporter activity;integral component of membrane
TCONS_00025743_1	unknown, partial
TCONS_00025803|ORF1	zinc finger AN1 domain-containing stress-associated protein 12|zinc ion binding
TCONS_00025805_1	peroxidase 31-like|peroxidase activity;heme binding;response to oxidative stress;hydrogen peroxide catabolic process;oxidation-reduction process
TCONS_00025876|ORF1	probable prolyl 4-hydroxylase 6|L-ascorbic acid binding;oxidoreductase activity, acting on paired donors, with incorporation or reduction of molecular oxygen;iron ion binding;oxidation-reduction process
TCONS_00025877|ORF1	probable prolyl 4-hydroxylase 7|L-ascorbic acid binding;oxidoreductase activity, acting on paired donors, with incorporation or reduction of molecular oxygen;iron ion binding;oxidation-reduction process
TCONS_00025898|ORF1	nucleosome assembly protein 1;2-like isoform X1|nucleus;nucleosome assembly
TCONS_00025927|ORF1	protein FEZ|DNA binding;regulation of transcription, DNA-templated
TCONS_00025929|ORF1	hypothetical protein CUMW_213430
TCONS_00025930|ORF1	PREDICTED: uncharacterized protein LOC102628256
TCONS_00025933|ORF1	Ankyrin repeat family protein, putative isoform 1|nucleic acid binding;protein binding;metal ion binding
TCONS_00025940_1	Glutaredoxin-related protein|electron transfer activity;protein disulfide oxidoreductase activity;cell redox homeostasis
TCONS_00025941|ORF1	hypothetical protein CICLE_v10018400mg
TCONS_00025946|ORF1	DUF1666 domain-containing protein|structural constituent of ribosome;ribosome;translation
TCONS_00025981|ORF1	hypothetical protein
TCONS_00026038|ORF1	DUF1336 domain-containing protein
TCONS_00026045|ORF1	UDP-glucose 6-dehydrogenase 1|NAD binding;UDP-glucose 6-dehydrogenase activity;oxidation-reduction process
TCONS_00026049|ORF1	unknown
TCONS_00026150|ORF1	60S ribosome subunit biogenesis protein NIP7 homolog|nucleus;RNA binding;ribosome assembly
TCONS_00026154_1	xyloglucan 6-xylosyltransferase 2|integral component of membrane;transferase activity, transferring glycosyl groups
TCONS_00026231|ORF1	Fanconi anemia group I protein|DNA repair
TCONS_00026232|ORF1	Fanconi anemia group I protein|DNA repair
TCONS_00026237|ORF1	protein GAMETE EXPRESSED 2|integral component of membrane
TCONS_00026238|ORF1	protein GAMETE EXPRESSED 2|integral component of membrane
TCONS_00026239|ORF1	protein GAMETE EXPRESSED 2|integral component of membrane
TCONS_00026241|ORF1	lipoamide acyltransferase component of branched-chain alpha-keto acid dehydrogenase complex, mitochondrial|transferase activity, transferring acyl groups;metabolic process
TCONS_00026243|ORF1	lipoamide acyltransferase component of branched-chain alpha-keto acid dehydrogenase complex, mitochondrial|transferase activity, transferring acyl groups;metabolic process
TCONS_00026247|ORF1	hypothetical protein PanWU01x14_142170
TCONS_00026254|ORF1	acylpyruvase FAHD1, mitochondrial|catalytic activity;metabolic process
TCONS_00026258|ORF1	hypothetical protein
TCONS_00026260|ORF1	hypothetical protein
TCONS_00026273|ORF1	ethylene-responsive transcription factor RAP2-3|DNA binding;DNA binding transcription factor activity;regulation of transcription, DNA-templated
TCONS_00026274|ORF1	60S ribosomal protein L19-2|structural constituent of ribosome;cytosolic large ribosomal subunit;translation
TCONS_00026276|ORF1	60S ribosomal protein L19-2|structural constituent of ribosome;ribosome;translation
TCONS_00026300|ORF1	topless-related protein 2|protein binding;regulation of transcription, DNA-templated
TCONS_00026302|ORF1	probable polygalacturonase|polygalacturonase activity;carbohydrate metabolic process
TCONS_00026400|ORF1	calmodulin-like protein 3|calcium ion binding
TCONS_00026415|ORF1	probable WRKY transcription factor 48|DNA binding transcription factor activity;sequence-specific DNA binding;regulation of transcription, DNA-templated
TCONS_00026500_1	GUB_WAK_bind domain-containing protein/WAK_assoc domain-containing protein|polysaccharide binding
TCONS_00026501|ORF1	kinesin-like protein KIN-12C|microtubule motor activity;ATP binding;microtubule binding;microtubule-based movement
TCONS_00026521|ORF1	F-box domain containing protein
TCONS_00026522_1	S-adenosylmethionine synthetase|methionine adenosyltransferase activity;ATP binding;S-adenosylmethionine biosynthetic process
TCONS_00026635|ORF1	Coatomer beta subunit|binding
TCONS_00026700|ORF1	major allergen Pru ar 1|defense response;response to biotic stimulus
TCONS_00026702|ORF1	major allergen Pru ar 1-like|defense response;response to biotic stimulus
TCONS_00026709|ORF1	major allergen Pru ar 1|defense response;response to biotic stimulus
TCONS_00026715|ORF1	hypothetical protein
TCONS_00026716|ORF1	major allergen Pru ar 1|defense response;response to biotic stimulus
TCONS_00026760|ORF1	GTP-binding protein SAR1A|intracellular;GTP binding;intracellular protein transport
TCONS_00026789|ORF1	universal stress protein A-like protein|response to stress
TCONS_00026792|ORF1	Nucleic acid-binding protein
TCONS_00026794_1	Nucleic acid-binding proteins superfamily isoform 1
TCONS_00026827|ORF1	nuclear poly(A) polymerase 3|nucleus;RNA binding;RNA 3'-end processing;RNA polyadenylation;polynucleotide adenylyltransferase activity
TCONS_00026882|ORF1	Os01g0332150
TCONS_00026883|ORF1	hypothetical protein
TCONS_00026888|ORF1	alkaline/neutral invertase A, mitochondrial|glycopeptide alpha-N-acetylgalactosaminidase activity
TCONS_00026889|ORF1	alkaline/neutral invertase A, mitochondrial|glycopeptide alpha-N-acetylgalactosaminidase activity
TCONS_00026890|ORF1	alkaline/neutral invertase A, mitochondrial|glycopeptide alpha-N-acetylgalactosaminidase activity
TCONS_00026892|ORF1	plant neutral invertase|glycopeptide alpha-N-acetylgalactosaminidase activity
TCONS_00026900|ORF1	probable protein phosphatase 2C 13|protein serine/threonine phosphatase activity;protein dephosphorylation;cation binding
TCONS_00026925|ORF1	probable boron transporter 2 isoform X1|integral component of membrane;inorganic anion exchanger activity;anion transport
TCONS_00027174|ORF1	protein HYPER-SENSITIVITY-RELATED 4-like|ATP binding
TCONS_00027186|ORF1	mitogen-activated protein kinase 7|ATP binding;MAP kinase activity;protein phosphorylation
TCONS_00027190|ORF1	AT4G36440-like protein|integral component of membrane
TCONS_00027205|ORF1	beta-galactosidase 3|hydrolase activity, hydrolyzing O-glycosyl compounds;carbohydrate binding;carbohydrate metabolic process
TCONS_00027300|ORF1	APC membrane recruitment protein 1-like
TCONS_00027377|ORF1	alpha-mannosidase isoform X1|alpha-mannosidase activity;mannose metabolic process;carbohydrate binding
TCONS_00027381|ORF1	alpha-mannosidase isoform X1|alpha-mannosidase activity;mannose metabolic process;carbohydrate binding
TCONS_00027384|ORF1	alpha-mannosidase isoform X1|alpha-mannosidase activity;mannose metabolic process;carbohydrate binding
TCONS_00027403|ORF1	protein POLLENLESS 3-LIKE 2|protein binding
TCONS_00027404|ORF1	protein POLLENLESS 3-LIKE 2|protein binding
TCONS_00027498|ORF1	ganglioside-induced differentiation-associated protein 2
TCONS_00027499|ORF1	ganglioside-induced differentiation-associated protein 2|integral component of membrane
TCONS_00027500|ORF1	ganglioside-induced differentiation-associated protein 2
TCONS_00027565_1	hypothetical protein CISIN_1g040386mg, partial
TCONS_00027571|ORF1	WUSCHEL-related homeobox 13-like|DNA binding
TCONS_00027587|ORF1	glutamate receptor 3.6|membrane;ionotropic glutamate receptor activity
TCONS_00027588|ORF1	Os06g0188875
TCONS_00027590|ORF1	glutamate receptor 3.6|membrane;ionotropic glutamate receptor activity;extracellularly glutamate-gated ion channel activity
TCONS_00027712|ORF1	aldehyde dehydrogenase family 3 member F1|cellular aldehyde metabolic process;aldehyde dehydrogenase [NAD(P)+] activity;oxidation-reduction process
TCONS_00027713_1	UPF0651 protein YPL107W, mitochondrial
TCONS_00027737|ORF1	zinc finger CCCH domain-containing protein 44 isoform X2|Cdc73/Paf1 complex;DNA binding;transcription elongation from RNA polymerase II promoter;histone modification
TCONS_00027738|ORF1	zinc finger CCCH domain-containing protein 44 isoform X3|DNA binding
TCONS_00027766|ORF1	GDP-mannose 4,6 dehydratase 1|GDP-mannose 4,6-dehydratase activity;GDP-mannose metabolic process
TCONS_00027871|ORF1	aspartyl protease family protein 1-like|aspartic-type endopeptidase activity;proteolysis
TCONS_00027875|ORF1	aspartyl protease family protein 1-like|aspartic-type endopeptidase activity;proteolysis
TCONS_00027881|ORF1	aspartic proteinase-like protein 1 isoform X1|aspartic-type endopeptidase activity;proteolysis
TCONS_00027882|ORF1	aspartic proteinase-like protein 1 isoform X1|aspartic-type endopeptidase activity;proteolysis
TCONS_00027950|ORF1	IST1-like protein|protein transport
TCONS_00027951|ORF1	IST1-like protein|protein transport
TCONS_00027956_1	pentatricopeptide repeat-containing protein At2g17670|protein binding
TCONS_00027967_1	G2/mitotic-specific cyclin-2-like isoform X1|nucleus
TCONS_00028040|ORF1	germin-like protein subfamily T member 2|manganese ion binding;nutrient reservoir activity
TCONS_00028142|ORF1	thioredoxin reductase NTRB-like|cytoplasm;removal of superoxide radicals;thioredoxin-disulfide reductase activity;oxidation-reduction process
TCONS_00028143_1	hypothetical protein CISIN_1g043132mg
TCONS_00028228|ORF1	auxin-responsive protein SAUR15-like|response to auxin
TCONS_00028230|ORF1	kinesin-like protein KIN-5C|microtubule motor activity;ATP binding;microtubule binding;microtubule-based movement
TCONS_00028231|ORF1	kinesin-like protein KIN-5C|microtubule motor activity;ATP binding;microtubule binding;microtubule-based movement
TCONS_00028232|ORF1	hypothetical protein|microtubule motor activity;ATP binding;microtubule binding;microtubule-based movement
TCONS_00028233|ORF1	kinesin-like protein KIN-5C|microtubule motor activity;ATP binding;microtubule binding;microtubule-based movement
TCONS_00028234|ORF1	hypothetical protein
TCONS_00028235|ORF1	kinesin-like protein KIN-5C|microtubule motor activity;ATP binding;microtubule binding;microtubule-based movement
TCONS_00028236|ORF1	kinesin-like protein KIN-5C|microtubule motor activity;microtubule-based movement
TCONS_00028324|ORF1	40S ribosomal protein S17-like|structural constituent of ribosome;ribosome;translation
TCONS_00028337|ORF1	putative HVA22-like protein g|membrane
TCONS_00028338|ORF1	hypothetical protein CUMW_005020
TCONS_00028339|ORF1	putative HVA22-like protein g|membrane
TCONS_00028341|ORF1	putative HVA22-like protein g|membrane
TCONS_00028379|ORF1	E3 ubiquitin-protein ligase PUB24-like|ubiquitin-protein transferase activity;binding;protein ubiquitination
TCONS_00028380|ORF1	E3 ubiquitin-protein ligase PUB23-like|ubiquitin-protein transferase activity;binding;protein ubiquitination
TCONS_00028394|ORF1	syntaxin-121-like|membrane;SNAP receptor activity;intracellular protein transport;vesicle-mediated transport
TCONS_00028449|ORF1	protein downstream neighbor of Son-like
TCONS_00028453|ORF1	protein downstream neighbor of Son-like
TCONS_00028509|ORF1	hypothetical protein CISIN_1g0168361mg, partial
TCONS_00028555|ORF1	dirigent protein 22-like|integral component of membrane;apoplast
TCONS_00028601_1	probable L-type lectin-domain containing receptor kinase S.5|protein kinase activity;ATP binding;carbohydrate binding;protein phosphorylation
TCONS_00028622|ORF1	iron-sulfur assembly protein IscA-like 2, mitochondrial|structural molecule activity;iron-sulfur cluster binding;protein maturation by iron-sulfur cluster transfer
TCONS_00028643_1	DUF4228 domain-containing protein
TCONS_00028645_1	hypothetical protein CISIN_1g036465mg
TCONS_00028656|ORF1	replication protein A 14 kDa subunit B-like|nucleus;DNA binding;DNA replication;DNA repair;DNA recombination
TCONS_00028657|ORF1	replication protein A 14 kDa subunit B|nucleus;DNA binding;DNA replication;DNA repair;DNA recombination
TCONS_00028697|ORF1	ubiquitin-60S ribosomal protein L40|ribosome;structural constituent of ribosome;protein binding;translation
TCONS_00028700|ORF1	ubiquitin-60S ribosomal protein L40|ribosome;structural constituent of ribosome;protein binding;translation
TCONS_00028739|ORF1	tropinone reductase-like 1|oxidoreductase activity;oxidation-reduction process
TCONS_00028740|ORF1	tropinone reductase-like 1|oxidoreductase activity;oxidation-reduction process
TCONS_00028742|ORF1	tropinone reductase-like 1|oxidoreductase activity
TCONS_00028777|ORF1	NDR1/HIN1-like protein 10|integral component of membrane
TCONS_00028855|ORF1	hypothetical protein CISIN_1g033922mg|membrane
TCONS_00028955|ORF1	rRNA biogenesis protein RRP5 isoform X1|nucleic acid binding
TCONS_00028956|ORF1	rRNA biogenesis protein RRP5 isoform X2|nucleic acid binding
TCONS_00028983|ORF1	60S ribosomal protein L21-1|structural constituent of ribosome;ribosome;translation
TCONS_00029042|ORF1	delta(12)-fatty-acid desaturase FAD2|oxidoreductase activity, acting on paired donors, with oxidation of a pair of donors resulting in the reduction of molecular oxygen to two molecules of water;lipid metabolic process;oxidation-reduction process
TCONS_00029043|ORF1	delta(12)-fatty-acid desaturase FAD2|oxidoreductase activity, acting on paired donors, with oxidation of a pair of donors resulting in the reduction of molecular oxygen to two molecules of water;lipid metabolic process;oxidation-reduction process
TCONS_00029064|ORF1	hypothetical protein
TCONS_00029093_1	transmembrane protein 53|integral component of membrane;hydrolase activity
TCONS_00029096|ORF1	reticulocalbin-2 isoform X1|calcium ion binding
TCONS_00029097|ORF1	Calcium-binding EF-hand|calcium ion binding
TCONS_00029112|ORF1	PREDICTED: uncharacterized protein LOC107176321
TCONS_00029117|ORF1	hypothetical protein CISIN_1g016611mg
TCONS_00029119|ORF1	protein NIM1-INTERACTING 2-like|regulation of systemic acquired resistance
TCONS_00029135|ORF1	ACD11 homolog protein|cytoplasm;intermembrane lipid transfer activity;intermembrane lipid transfer
TCONS_00029176|ORF1	Regulator of Vps4 activity in the MVB pathway protein, putative|protein transport
TCONS_00029178|ORF1	hypothetical protein CUMW_101310|integral component of membrane
TCONS_00029200|ORF1	uncharacterized transporter YBR287W-like isoform X1|integral component of membrane;transmembrane transport
TCONS_00029208|ORF1	protein PIN-LIKES 1-like isoform X2|integral component of membrane;transmembrane transport
TCONS_00029209|ORF1	uncharacterized transporter YBR287W-like isoform X1|integral component of membrane;transmembrane transport
TCONS_00029210|ORF1	hypothetical protein
TCONS_00029264_1	Protein IDA|NAD+ ADP-ribosyltransferase activity
TCONS_00029271|ORF1	ABC transporter G family member 21|membrane;ATP binding;ATPase activity
TCONS_00029289_1	hypothetical protein CICLE_v10033580mg
TCONS_00029334|ORF1	protein SRG1-like|oxidoreductase activity;oxidation-reduction process
TCONS_00029335_1	protein SRG1-like|oxidoreductase activity;oxidation-reduction process
TCONS_00029360|ORF1	ACT domain-containing protein ACR4-like|nucleotidyltransferase activity
TCONS_00029393|ORF1	Histone-lysine N-methyltransferase ATX1, putative isoform 1|nucleus;protein binding
TCONS_00029402|ORF1	hypothetical protein
TCONS_00029403|ORF1	hypothetical protein
TCONS_00029404_1	putative G3BP-like protein|nucleic acid binding
TCONS_00029454_1	putative GEM-like protein 8|methyltransferase activity;steroid biosynthetic process
TCONS_00029455|ORF1	putative GEM-like protein 8|methyltransferase activity;steroid biosynthetic process;methylation
TCONS_00029479|ORF1	mitochondrial import receptor subunit TOM40-1-like|protein import into mitochondrial matrix;protein transmembrane transporter activity;mitochondrial outer membrane
TCONS_00029480|ORF1	mitochondrial import receptor subunit TOM40-1-like|protein import into mitochondrial matrix;protein transmembrane transporter activity;mitochondrial outer membrane
TCONS_00029481|ORF1	mitochondrial import receptor subunit TOM40-1-like|protein import into mitochondrial matrix;protein transmembrane transporter activity;mitochondrial outer membrane
TCONS_00029497|ORF1	homocysteine S-methyltransferase 1|cytoplasm;zinc ion binding;betaine-homocysteine S-methyltransferase activity;methionine biosynthetic process
TCONS_00029504|ORF1	alpha-xylosidase 1|carbohydrate metabolic process;hydrolase activity, hydrolyzing O-glycosyl compounds;carbohydrate binding
TCONS_00029506|ORF1	alpha-xylosidase 1|alpha-1,4-glucosidase activity;carbohydrate binding;maltose alpha-glucosidase activity;maltose metabolic process
TCONS_00029507|ORF1	protein NIM1-INTERACTING 2|regulation of systemic acquired resistance
TCONS_00029521|ORF1	CTL-like protein DDB_G0274487 isoform X1|integral component of membrane
TCONS_00029523|ORF1	CTL-like protein DDB_G0274487|integral component of membrane
TCONS_00029525|ORF1	CTL-like protein DDB_G0274487|integral component of membrane
TCONS_00029526|ORF1	CTL-like protein DDB_G0274487|integral component of membrane
TCONS_00029532|ORF1	CTL-like protein DDB_G0274487|integral component of membrane
TCONS_00029557|ORF1	AP2/ERF and B3 domain-containing transcription factor RAV1-like|DNA binding;DNA binding transcription factor activity;regulation of transcription, DNA-templated
TCONS_00029558|ORF1	putative leucine-rich repeat receptor-like serine/threonine-protein kinase At2g14440 isoform X1|Golgi apparatus;integral component of membrane
TCONS_00029559|ORF1	putative leucine-rich repeat receptor-like serine/threonine-protein kinase At2g14440|endosome;vacuole;trans-Golgi network;plasma membrane;integral component of membrane;kinase activity;phosphorylation
TCONS_00029560|ORF1	putative leucine-rich repeat receptor-like serine/threonine-protein kinase At2g14440|endosome;vacuole;trans-Golgi network;plasma membrane;integral component of membrane;kinase activity;phosphorylation
TCONS_00029570|ORF1	Transmembrane Fragile-X-F-associated protein|cytoplasm;integral component of membrane;ubiquitin-protein transferase activity;regulation of signal transduction;protein ubiquitination
TCONS_00029571|ORF1	Transmembrane Fragile-X-F-associated protein|integral component of membrane
TCONS_00029572|ORF1	Transmembrane Fragile-X-F-associated protein|cytoplasm;integral component of membrane;ubiquitin-protein transferase activity;ligase activity;regulation of signal transduction;protein ubiquitination
TCONS_00029592|ORF1	protein MIZU-KUSSEI 1
TCONS_00029673|ORF1	uridine-cytidine kinase C|integral component of membrane;ATP binding;kinase activity;pyrophosphatase activity;defense response, incompatible interaction;phosphorylation
TCONS_00029674|ORF1	uridine-cytidine kinase C|ATP binding;kinase activity;metabolic process
TCONS_00029676|ORF1	uridine-cytidine kinase C|ATP binding;kinase activity;metabolic process
TCONS_00029741|ORF1	DNA-directed RNA polymerase 1B, mitochondrial-like|DNA binding;DNA-directed 5'-3' RNA polymerase activity;transcription, DNA-templated
TCONS_00029742|ORF1	DNA-directed RNA polymerase 1B, mitochondrial|DNA binding;DNA-directed 5'-3' RNA polymerase activity;transcription, DNA-templated
TCONS_00029786|ORF1	D-aminoacyl-tRNA deacylase|D-aminoacyl-tRNA deacylase activity;D-amino acid catabolic process
TCONS_00029791|ORF1	cytochrome P450 CYP749A22-like|iron ion binding;oxidoreductase activity, acting on paired donors, with incorporation or reduction of molecular oxygen;heme binding;oxidation-reduction process
TCONS_00029796|ORF1	hypothetical protein
TCONS_00029809|ORF1	UDP-arabinopyranose mutase 3|intramolecular transferase activity;plant-type cell wall organization or biogenesis
TCONS_00029921|ORF1	ureide permease 1-like isoform X1|integral component of membrane;transmembrane transporter activity;nitrogen compound transport
TCONS_00029922|ORF1	ureide permease 1-like isoform X1|integral component of membrane;transmembrane transporter activity;nitrogen compound transport
TCONS_00029925|ORF1	ureide permease 1-like isoform X1|integral component of membrane;transmembrane transporter activity;nitrogen compound transport
TCONS_00030016|ORF1	hypothetical protein
TCONS_00030065_1	cytochrome P450 71A1|iron ion binding;oxidoreductase activity, acting on paired donors, with incorporation or reduction of molecular oxygen;heme binding;oxidation-reduction process
TCONS_00030077|ORF1	probable serine/threonine-protein kinase WNK3 isoform X1|ATP binding;protein phosphorylation;protein serine/threonine kinase activity
TCONS_00030081|ORF1	probable serine/threonine-protein kinase WNK3 isoform X1|ATP binding;protein phosphorylation;protein serine/threonine kinase activity
TCONS_00030101|ORF1	Copper amine oxidase|copper ion binding;primary amine oxidase activity;quinone binding;amine metabolic process;oxidation-reduction process
TCONS_00030177_1	LRR receptor-like serine/threonine-protein kinase GSO1|protein binding
TCONS_00030217|ORF1	dof zinc finger protein DOF5.6|DNA binding;regulation of transcription, DNA-templated
TCONS_00030232|ORF1	serine/threonine-protein kinase ATM isoform X2|protein serine/threonine kinase activity;ATP binding;protein phosphorylation;cellular response to DNA damage stimulus
TCONS_00030247|ORF1	probable inactive poly [ADP-ribose] polymerase SRO5 isoform X1|NAD+ ADP-ribosyltransferase activity
TCONS_00030253_1	transcription factor bHLH162-like|DNA binding;protein dimerization activity;regulation of transcription by RNA polymerase II
TCONS_00030255|ORF1	serine/threonine-protein kinase HT1-like|protein kinase activity;ATP binding;protein phosphorylation
TCONS_00030320|ORF1	CDP-diacylglycerol--glycerol-3-phosphate 3-phosphatidyltransferase, putative
TCONS_00030500|ORF1	cytochrome P450 71A1-like|iron ion binding;oxidoreductase activity, acting on paired donors, with incorporation or reduction of molecular oxygen;heme binding;oxidation-reduction process
TCONS_00030536|ORF1	C2 and GRAM domain-containing protein At5g50170 isoform X1|integral component of membrane
TCONS_00030542|ORF1	C2 and GRAM domain-containing protein At5g50170 isoform X1|integral component of membrane
TCONS_00030543|ORF1	C2 and GRAM domain-containing protein At5g50170 isoform X1|integral component of membrane
TCONS_00030545|ORF1	Octicosapeptide/Phox/Bem1p family protein|protein binding
TCONS_00030643|ORF1	probable boron transporter 2|integral component of membrane;inorganic anion exchanger activity;anion transport
TCONS_00030695_1	U-box domain-containing protein 19-like|ubiquitin-protein transferase activity;protein binding;protein ubiquitination
TCONS_00030744|ORF1	snakin-2-like
TCONS_00030766|ORF1	E2F transcription factor-like E2FE|transcription factor complex;DNA binding transcription factor activity;regulation of transcription, DNA-templated
TCONS_00030769|ORF1	NADH-ubiquinone reductase complex 1 MLRQ subunit|peroxisome;integral component of membrane;alternative mRNA splicing, via spliceosome
TCONS_00030884|ORF1	probable inactive receptor-like protein kinase At3g56050|protein binding
TCONS_00030916_1	taxadien-5-alpha-ol O-acetyltransferase|transferase activity, transferring acyl groups other than amino-acyl groups
TCONS_00030919|ORF1	hypothetical protein
TCONS_00030921|ORF1	isoform 5 of syntaxin-binding protein 5-like|integral component of membrane;protein binding;vesicle-mediated transport
TCONS_00030923|ORF1	isoform 5 of syntaxin-binding protein 5-like|integral component of membrane;protein binding;vesicle-mediated transport
TCONS_00030926|ORF1	isoform 5 of syntaxin-binding protein 5-like|protein binding
TCONS_00030951|ORF1	alpha/beta hydrolase-like protein|integral component of membrane;hydrolase activity
TCONS_00030971|ORF1	60S acidic ribosomal protein P0|intracellular;ribosome biogenesis
TCONS_00030972|ORF1	60S acidic ribosomal protein P0|intracellular;ribosome biogenesis
TCONS_00030975|ORF1	nematode resistance protein-like HSPRO2|heme binding;metal ion binding;defense response;tryptophan catabolic process to kynurenine
TCONS_00031029_1	hypothetical protein CISIN_1g046816mg
TCONS_00031074_1	wall-associated receptor kinase-like 20|polysaccharide binding
TCONS_00031084|ORF1	hypothetical protein
TCONS_00031088|ORF1	GATA zinc finger domain-containing protein 8 isoform X1
TCONS_00031089|ORF1	GATA zinc finger domain-containing protein 8 isoform X1
TCONS_00031107|ORF1	UDP-glycosyltransferase 76F1-like|transferase activity, transferring hexosyl groups;metabolic process
TCONS_00031108|ORF1	UDP-glycosyltransferase 76C2-like|transferase activity, transferring hexosyl groups;metabolic process
TCONS_00031114|ORF1	hypothetical protein
TCONS_00031115|ORF1	proline transporter 1-like|integral component of membrane
TCONS_00031123|ORF1	60S ribosomal protein L35a-1|structural constituent of ribosome;ribosome;translation
TCONS_00031131|ORF1	protein FIZZY-RELATED 3|protein binding;anaphase-promoting complex binding;ubiquitin-protein transferase activator activity;positive regulation of ubiquitin protein ligase activity
TCONS_00031165_1	Leucine-rich repeat and IQ domain-containing protein 3, putative isoform 5|integral component of membrane
TCONS_00031172|ORF1	probable inactive serine/threonine-protein kinase bub1|mitotic spindle assembly checkpoint
TCONS_00031198_1	ribonucleoside-diphosphate reductase small chain|oxidoreductase activity;deoxyribonucleotide biosynthetic process;oxidation-reduction process
TCONS_00031203|ORF1	anaphase-promoting complex subunit 1|anaphase-promoting complex
TCONS_00031205_1	gibberellin 2-beta-dioxygenase 2
TCONS_00031239|ORF1	GDSL esterase/lipase CPRD49|hydrolase activity, acting on ester bonds
TCONS_00031240|ORF1	GDSL esterase/lipase CPRD49|apoplast;hydrolase activity
TCONS_00031241|ORF1	GDSL esterase/lipase CPRD49|apoplast
TCONS_00031242|ORF1	GDSL esterase/lipase CPRD49|apoplast;hydrolase activity
TCONS_00031280|ORF1	anthranilate synthase alpha subunit 1, chloroplastic|tryptophan biosynthetic process;anthranilate synthase activity
TCONS_00031330|ORF1	probable caffeine synthase 2|methyltransferase activity
TCONS_00031340|ORF1	uncharacterized acetyltransferase At3g50280|transferase activity, transferring acyl groups other than amino-acyl groups
TCONS_00031477|ORF1	hypothetical protein CISIN_1g013416mg
TCONS_00031507|ORF1	elicitor-responsive protein 1
TCONS_00031639|ORF1	F-box/LRR-repeat protein 17-like|protein binding
TCONS_00031640|ORF1	F-box/LRR-repeat protein 17-like|male germ cell nucleus;SCF ubiquitin ligase complex;pollen development;embryo development ending in seed dormancy;SCF-dependent proteasomal ubiquitin-dependent protein catabolic process;generative cell mitosis
TCONS_00031707|ORF1	RNA binding protein, putative
TCONS_00031712|ORF1	RNA binding protein, putative
TCONS_00031725|ORF1	calcium-transporting ATPase 12, plasma membrane-type|ATP binding;calcium ion transmembrane transport;integral component of membrane;calcium-transporting ATPase activity
TCONS_00031843|ORF1	hypothetical protein
TCONS_00031844|ORF1	protein MARD1-like
TCONS_00031872|ORF1	ARM REPEAT PROTEIN INTERACTING WITH ABF2-like|protein binding
TCONS_00031889|ORF1	RAN GTPase-activating protein 1|protein binding
TCONS_00031899_1	protein FANTASTIC FOUR 2-like
TCONS_00031916_1	Non-structural 2
TCONS_00031944|ORF1	Tetrapyrrole biosynthesis|glutamyl-tRNA reductase activity;NADP binding;tetrapyrrole biosynthetic process;oxidation-reduction process
TCONS_00031972_1	ethylene-responsive transcription factor 1B-like|DNA binding;DNA binding transcription factor activity;regulation of transcription, DNA-templated
TCONS_00031975|ORF1	protein KINESIN LIGHT CHAIN-RELATED 1|protein binding
TCONS_00032009|ORF1	deoxyhypusine hydroxylase|binding
TCONS_00032011|ORF1	deoxyhypusine hydroxylase|binding;deoxyhypusine monooxygenase activity;peptidyl-lysine modification to peptidyl-hypusine
TCONS_00032081|ORF1	pyruvate kinase isozyme A, chloroplastic|magnesium ion binding;pyruvate kinase activity;potassium ion binding;glycolytic process
TCONS_00032107|ORF1	protein SPIRRIG isoform X2|protein binding
TCONS_00032109|ORF1	protein SPIRRIG|protein binding
TCONS_00032180|ORF1	protein MARD1-like
TCONS_00032193|ORF1	40S ribosomal protein S24-1|structural constituent of ribosome;ribosome;translation
TCONS_00032345|ORF1	elongation factor Tu, mitochondrial|intracellular;translation elongation factor activity;GTPase activity;GTP binding;translational elongation
TCONS_00032354|ORF1	Thioesterase superfamily
TCONS_00032448|ORF1	Os02g0696200, partial
TCONS_00032449|ORF1	oligopeptide transporter 4|transmembrane transport
TCONS_00032502|ORF1	proteasome subunit alpha type-7|proteasome core complex, alpha-subunit complex;threonine-type endopeptidase activity;ubiquitin-dependent protein catabolic process
TCONS_00032512|ORF1	protein MCM10 homolog|nucleus;DNA replication
TCONS_00032533|ORF1	probable BOI-related E3 ubiquitin-protein ligase 3
TCONS_00032557|ORF1	F-box/LRR-repeat protein At3g26922-like
TCONS_00032613|ORF1	lysine histidine transporter-like 8|integral component of membrane
TCONS_00032614|ORF1	lysine histidine transporter-like 7|integral component of membrane
TCONS_00032648|ORF1	lysM domain-containing GPI-anchored protein 2-like|integral component of membrane
TCONS_00032660|ORF1	hypothetical protein
TCONS_00032671|ORF1	U-box domain-containing protein 15-like|ubiquitin-protein transferase activity;protein binding;protein ubiquitination
TCONS_00032735_1	uncharacterized protein LOC18034399
TCONS_00032747_1	probable L-type lectin-domain containing receptor kinase S.5|protein kinase activity;ATP binding;carbohydrate binding;protein phosphorylation
TCONS_00032748|ORF1	probable L-type lectin-domain containing receptor kinase S.5|protein kinase activity;ATP binding;carbohydrate binding;protein phosphorylation
TCONS_00032791|ORF1	receptor-like protein kinase HAIKU2|protein kinase activity;ATP binding;protein phosphorylation
TCONS_00032793|ORF1	transcription factor bHLH25-like|protein dimerization activity
TCONS_00032851|ORF1	methyltransferase-like protein 16|nucleic acid binding;methyltransferase activity;methylation
TCONS_00032858|ORF1	protein NUCLEAR FUSION DEFECTIVE 4-like|integral component of membrane
TCONS_00032859|ORF1	protein NUCLEAR FUSION DEFECTIVE 4-like|integral component of membrane
TCONS_00033009|ORF1	serine/threonine-protein kinase STY46 isoform X1|protein kinase activity;ATP binding;protein phosphorylation
TCONS_00033010|ORF1	serine/threonine-protein kinase STY46 isoform X1|cytosol;protein serine/threonine kinase activity;ATP binding;protein phosphorylation;chloroplast organization;intracellular signal transduction
TCONS_00033012|ORF1	serine/threonine-protein kinase STY46 isoform X1|protein kinase activity;ATP binding;protein phosphorylation
TCONS_00033016|ORF1	serine/threonine-protein kinase STY46 isoform X1|protein kinase activity;ATP binding;protein phosphorylation
TCONS_00033086|ORF1	probable flavin-containing monooxygenase 1|N,N-dimethylaniline monooxygenase activity;flavin adenine dinucleotide binding;NADP binding;oxidation-reduction process
TCONS_00033104|ORF1	G2/mitotic-specific cyclin-2-like isoform X1|nucleus
TCONS_00033125|ORF1	protein EXORDIUM-like 5
TCONS_00033138|ORF1	brefeldin A-inhibited guanine nucleotide-exchange protein 1 isoform X2|ARF guanyl-nucleotide exchange factor activity;regulation of ARF protein signal transduction
TCONS_00033173|ORF1	calcium-dependent protein kinase 26|protein kinase activity;ATP binding;protein phosphorylation
TCONS_00033256|ORF1	two-component response regulator ARR17-like|phosphorelay signal transduction system
TCONS_00033298|ORF1	RING finger and transmembrane domain-containing protein 2|integral component of membrane
TCONS_00033332|ORF1	shikimate O-hydroxycinnamoyltransferase-like|transferase activity, transferring acyl groups other than amino-acyl groups
TCONS_00033333|ORF1	putative mediator of RNA polymerase II transcription subunit 37c|intracellular;integral component of membrane;ATP binding;intracellular signal transduction
TCONS_00033336|ORF1	heat shock 70 kDa protein 18-like|intracellular;integral component of membrane;ATP binding;intracellular signal transduction
TCONS_00033337_1	heat shock 70 kDa protein 18|intracellular;integral component of membrane;ATP binding;intracellular signal transduction
TCONS_00033340_1	heat shock cognate 70 kDa protein 2|intracellular signal transduction
TCONS_00033341|ORF1	Heat shock 70 kDa protein 3|ATP binding
TCONS_00033426|ORF1	40S ribosomal protein S15a-1|ribosome;structural constituent of ribosome;translation
TCONS_00033480|ORF1	exocyst complex component EXO70H1-like|exocyst;exocytosis
TCONS_00033493|ORF1	receptor-like protein kinase HERK 1|protein kinase activity;ATP binding;protein phosphorylation
TCONS_00033579|ORF1	hypothetical protein CISIN_1g034323mg|integral component of membrane
TCONS_00033581|ORF1	transmembrane protein 87A-like|integral component of membrane
TCONS_00033583_1	hypothetical protein CISIN_1g042064mg|integral component of membrane
TCONS_00033618|ORF1	protein NETWORKED 4B|actin binding
TCONS_00033677|ORF1	hypothetical protein
TCONS_00033678|ORF1	shikimate O-hydroxycinnamoyltransferase-like|transferase activity, transferring acyl groups other than amino-acyl groups
TCONS_00033688|ORF1	hypothetical protein
TCONS_00033689|ORF1	dolichyl-diphosphooligosaccharide--protein glycosyltransferase subunit 4A|integral component of membrane;transferase activity
TCONS_00033698|ORF1	actin-depolymerizing factor 2-like|actin binding;actin filament depolymerization;actin cytoskeleton
TCONS_00033708|ORF1	zinc finger protein ZAT12-like|nucleic acid binding
TCONS_00033709_1	zinc finger protein ZAT11-like|nucleic acid binding
TCONS_00033763|ORF1	caffeoylshikimate esterase-like|membrane;lipase activity;lipid metabolic process
TCONS_00033767|ORF1	hypothetical protein
TCONS_00033789|ORF1	hypothetical protein CISIN_1g041503mg
TCONS_00033833|ORF1	probable adenylate kinase 6, chloroplastic|ATP binding;nucleobase-containing compound kinase activity;nucleobase-containing compound metabolic process
TCONS_00033926|ORF1	gamma-glutamylcyclotransferase 2-1|gamma-glutamylcyclotransferase activity;glutathione catabolic process
TCONS_00033930|ORF1	putative glutathione-specific gamma-glutamylcyclotransferase 2|gamma-glutamylcyclotransferase activity;glutathione catabolic process
TCONS_00034037|ORF1	rust resistance kinase Lr10|protein kinase activity;ATP binding;protein phosphorylation
TCONS_00034038|ORF1	hypothetical protein
TCONS_00034041|ORF1	rust resistance kinase Lr10-like|protein kinase activity;ATP binding;protein phosphorylation
TCONS_00034098|ORF1	probable cyclic nucleotide-gated ion channel 14|integral component of plasma membrane;voltage-gated potassium channel activity;potassium ion transport;ion transmembrane transport;regulation of membrane potential
TCONS_00034131|ORF1	thiamine-repressible mitochondrial transport protein THI74-like|integral component of membrane
TCONS_00034243|ORF1	coumarin 8-geranyltransferase 1b, chloroplastic|integral component of membrane;transferase activity, transferring alkyl or aryl (other than methyl) groups
TCONS_00034261|ORF1	Keratin-associated protein 10-6 isoform 1|plasma membrane;integral component of membrane
TCONS_00034316|ORF1	L-arabinokinase isoform X1|ATP binding
TCONS_00034317|ORF1	Arabinose kinase isoform 1|ATP binding;galactose binding;kinase activity;phosphorylation
TCONS_00034322|ORF1	L-arabinokinase isoform X1|ATP binding;galactose binding
TCONS_00034387|ORF1	replication protein A 32 kDa subunit A|DNA repair;nucleus;DNA binding;DNA replication;DNA recombination
TCONS_00034397|ORF1	E3 ubiquitin-protein ligase MBR2-like isoform X1
TCONS_00034448|ORF1	probable WRKY transcription factor 17|DNA binding transcription factor activity;sequence-specific DNA binding;regulation of transcription, DNA-templated
TCONS_00034453|ORF1	probable xyloglucan glycosyltransferase 5|integral component of membrane;transferase activity
TCONS_00034462_1	glutamate receptor 2.7-like|membrane;ionotropic glutamate receptor activity
TCONS_00034463_1	glutamate receptor 2.7-like|membrane;ionotropic glutamate receptor activity
TCONS_00034466_1	glutamate receptor 2.7-like|membrane;ionotropic glutamate receptor activity
TCONS_00034467|ORF1	glutamate receptor 2.7 isoform X2|membrane;ionotropic glutamate receptor activity
TCONS_00034468|ORF1	glutamate receptor 2.7 isoform X1|membrane;ionotropic glutamate receptor activity
TCONS_00034498|ORF1	aspartyl protease family protein At5g10770-like|aspartic-type endopeptidase activity;proteolysis
TCONS_00034499|ORF1	aspartyl protease family protein At5g10770-like|aspartic-type endopeptidase activity;proteolysis
TCONS_00034500|ORF1	aspartyl protease family protein At5g10770-like|aspartic-type endopeptidase activity;proteolysis
TCONS_00034542_1	probable folate-biopterin transporter 6|integral component of membrane
TCONS_00034563|ORF1	chorismate mutase 2-like isoform X2|chorismate mutase activity;aromatic amino acid family biosynthetic process;chorismate metabolic process
TCONS_00034564|ORF1	chorismate mutase 2 isoform X2|chorismate mutase activity;aromatic amino acid family biosynthetic process;chorismate metabolic process
TCONS_00034569|ORF1	probable WRKY transcription factor 40|DNA binding transcription factor activity;sequence-specific DNA binding;regulation of transcription, DNA-templated
TCONS_00034572|ORF1	probable WRKY transcription factor 40|DNA binding transcription factor activity;sequence-specific DNA binding;regulation of transcription, DNA-templated
TCONS_00034615|ORF1	acidic mammalian chitinase-like|hydrolase activity, hydrolyzing O-glycosyl compounds;chitin binding;carbohydrate metabolic process
TCONS_00034619|ORF1	DUF868 domain-containing protein
TCONS_00034620|ORF1	protein PPLZ02-like|DNA binding;DNA binding transcription factor activity;regulation of transcription, DNA-templated
TCONS_00034633|ORF1	putative copia-type protein|nucleotide binding
TCONS_00034672_1	probable protein phosphatase 2C 24|protein serine/threonine phosphatase activity;protein dephosphorylation;cation binding
TCONS_00034710|ORF1	nodulin MtN21/EamA-like transporter family protein|membrane
TCONS_00034711|ORF1	17.3 kDa class I heat shock protein-like
TCONS_00034761|ORF1	hypothetical protein CICLE_v10029307mg
TCONS_00034762|ORF1	Maternal effect embryo arrest 59
TCONS_00034763|ORF1	Maternal effect embryo arrest 59
TCONS_00034767|ORF1	Maternal effect embryo arrest 59
TCONS_00034800|ORF1	amyloid beta A4 precursor protein-binding family B member 1-interacting protein
TCONS_00034802|ORF1	amyloid beta A4 precursor protein-binding family B member 1-interacting protein
TCONS_00034807_1	cell division control protein 6 homolog B-like|DNA replication initiation;cell division
TCONS_00034853|ORF1	O-glucosyltransferase rumi homolog|integral component of membrane
TCONS_00034889_1	mitogen-activated protein kinase kinase kinase 18-like|protein kinase activity;ATP binding;protein phosphorylation
TCONS_00034891|ORF1	ran-binding protein 1 homolog a-like|intracellular transport
TCONS_00034942|ORF1	probable LIM domain-containing serine/threonine-protein kinase DDB_G0287001|protein kinase activity;ATP binding;protein phosphorylation
TCONS_00034967|ORF1	UDP-glycosyltransferase 87A1-like|transferase activity, transferring hexosyl groups;metabolic process
TCONS_00034970|ORF1	UDP-glycosyltransferase 87A1-like|transferase activity, transferring hexosyl groups;metabolic process
TCONS_00035040|ORF1	glutathione S-transferase U7-like|transferase activity
TCONS_00035041_1	glutathione S-transferase U7-like|protein binding
TCONS_00035046_1	copper transporter 1-like|integral component of membrane;copper ion transmembrane transporter activity;copper ion transmembrane transport
TCONS_00035074|ORF1	proliferating cell nuclear antigen|DNA binding;DNA polymerase processivity factor activity;regulation of DNA replication
TCONS_00035123|ORF1	protein NRT1/ PTR FAMILY 8.1-like|oligopeptide transport;transmembrane transport;transmembrane transporter activity;membrane
TCONS_00035159|ORF1	RNA-processing protein, HAT helix|protein binding
TCONS_00035194|ORF1	omega-3 fatty acid desaturase, endoplasmic reticulum-like|oxidoreductase activity, acting on paired donors, with oxidation of a pair of donors resulting in the reduction of molecular oxygen to two molecules of water;lipid metabolic process;oxidation-reduction process
TCONS_00035265|ORF1	mitochondrial import inner membrane translocase subunit TIM22-4-like|integral component of membrane;protein localization to organelle
TCONS_00035448|ORF1	sugar transport protein 14|transmembrane transport;transmembrane transporter activity;integral component of membrane
TCONS_00035534|ORF1	protein phosphatase 2C 56-like|protein serine/threonine phosphatase activity;protein dephosphorylation;cation binding
TCONS_00035535|ORF1	protein phosphatase 2C 56-like|protein serine/threonine phosphatase activity;protein dephosphorylation
TCONS_00035537|ORF1	Ceramide glucosyltransferase|transferase activity, transferring glycosyl groups
TCONS_00035540|ORF1	mitochondrial import inner membrane translocase subunit TIM17-2-like|integral component of membrane
TCONS_00035545|ORF1	receptor-like protein kinase 5|protein kinase activity;protein binding;ATP binding;protein phosphorylation
TCONS_00035565|ORF1	hypothetical protein
TCONS_00035566|ORF1	hypothetical protein
TCONS_00035567_1	GRP domain-containing protein
TCONS_00035572|ORF1	putative E3 ubiquitin-protein ligase LIN-1 isoform X1|ubiquitin-protein transferase activity;binding;protein ubiquitination
TCONS_00035574|ORF1	putative E3 ubiquitin-protein ligase LIN|ubiquitin-protein transferase activity;protein binding;protein ubiquitination
TCONS_00035605_1	E3 ubiquitin-protein ligase ATL42-like|integral component of membrane;ubiquitin protein ligase activity;proteasome-mediated ubiquitin-dependent protein catabolic process
TCONS_00035701|ORF1	mitogen-activated protein kinase kinase 6|protein kinase activity;ATP binding;protein phosphorylation
TCONS_00035809|ORF1	formate dehydrogenase, mitochondrial|NAD binding;oxidation-reduction process
TCONS_00035810|ORF1	hypothetical protein|NAD binding;oxidation-reduction process
TCONS_00035830|ORF1	UDP-glycosyltransferase 90A1-like|transferase activity, transferring hexosyl groups;metabolic process
TCONS_00035832_1	UDP-glycosyltransferase 90A1|transferase activity, transferring hexosyl groups;metabolic process
TCONS_00035886|ORF1	xyloglucan glycosyltransferase 4|endosome;trans-Golgi network;plasma membrane;integral component of membrane;cellulose synthase (UDP-forming) activity;protein homodimerization activity;glucomannan 4-beta-mannosyltransferase activity;mannosylation
TCONS_00035887|ORF1	xyloglucan glycosyltransferase 4|endosome;trans-Golgi network;plasma membrane;integral component of membrane;cellulose synthase (UDP-forming) activity;protein homodimerization activity
TCONS_00035888|ORF1	probable galacturonosyltransferase-like 10|transferase activity, transferring glycosyl groups
TCONS_00035928|ORF1	SNF1-related protein kinase regulatory subunit beta-1-like|protein binding
TCONS_00035986|ORF1	G2/mitotic-specific cyclin S13-7|nucleus
TCONS_00035992_1	transcription factor bHLH167 isoform X1|DNA binding;protein dimerization activity;regulation of transcription by RNA polymerase II
TCONS_00036060|ORF1	protein KINESIN LIGHT CHAIN-RELATED 2|protein binding
TCONS_00036088|ORF1	salicylate carboxymethyltransferase-like|methyltransferase activity
TCONS_00036089|ORF1	salicylate carboxymethyltransferase-like|methyltransferase activity
TCONS_00036095|ORF1	protein DELETION OF SUV3 SUPPRESSOR 1(I)-like|proteasome regulatory particle, lid subcomplex;mRNA export from nucleus;proteasome assembly
TCONS_00036096|ORF1	protein DELETION OF SUV3 SUPPRESSOR 1(I)-like|proteasome regulatory particle, lid subcomplex;mRNA export from nucleus;proteasome assembly
TCONS_00036120|ORF1	protein ALTERED XYLOGLUCAN 4-like|integral component of membrane
TCONS_00036129|ORF1	probable LRR receptor-like serine/threonine-protein kinase At3g47570|protein kinase activity;protein binding;ATP binding;protein phosphorylation
TCONS_00036232|ORF1	Elongation factor 1-beta 1|eukaryotic translation elongation factor 1 complex;translation elongation factor activity;translational elongation
TCONS_00036278|ORF1	hypothetical protein
TCONS_00036279|ORF1	hypothetical protein
TCONS_00036501_1	acidic leucine-rich nuclear phosphoprotein 32 family B protein|integral component of membrane
TCONS_00036515|ORF1	protein PNS1|integral component of membrane
TCONS_00036562|ORF1	5-methyltetrahydropteroyltriglutamate--homocysteine methyltransferase 1|5-methyltetrahydropteroyltriglutamate-homocysteine S-methyltransferase activity;zinc ion binding;cellular amino acid biosynthetic process
TCONS_00036604|ORF1	probable pectate lyase 8|pectate lyase activity;metal ion binding;pectin catabolic process
TCONS_00036615|ORF1	vesicle-associated membrane protein 722|integral component of membrane;vesicle-mediated transport
TCONS_00036618|ORF1	hypothetical protein
TCONS_00036643|ORF1	hypothetical protein
TCONS_00036694_1	putative ER lumen protein-retaining receptor C28H8.4|integral component of membrane;ER retention sequence binding;protein retention in ER lumen
TCONS_00036703|ORF1	P-loop containing nucleoside triphosphate hydrolases superfamily protein, putative|integral component of membrane
TCONS_00036705|ORF1	P-loop containing nucleoside triphosphate hydrolases superfamily protein, putative|integral component of membrane
TCONS_00036706|ORF1	hypothetical protein CISIN_1g015952mg|integral component of membrane
TCONS_00036748|ORF1	cyclic dof factor 3-like|DNA binding;regulation of transcription, DNA-templated
TCONS_00036790|ORF1	cationic amino acid transporter 2, vacuolar-like|integral component of membrane;transmembrane transporter activity;transmembrane transport
TCONS_00036837|ORF1	Transmembrane protein
TCONS_00036866_1	kinesin-like protein KIN-8A isoform X2|microtubule motor activity;ATP binding;microtubule binding;microtubule-based movement
TCONS_00036932|ORF1	UDP-glycosyltransferase 89B2-like|transferase activity, transferring hexosyl groups;metabolic process
TCONS_00037042|ORF1	exocyst complex component EXO70B1|exocyst;exocytosis
TCONS_00037047_1	glycine-rich RNA-binding protein 2, mitochondrial-like|nucleic acid binding
TCONS_00037048_1	glycine-rich RNA-binding protein blt801
TCONS_00037152_1	WD repeat and HMG-box DNA-binding protein 1|protein binding
TCONS_00037153_1	WD repeat and HMG-box DNA-binding protein 1|protein binding
TCONS_00037180_1	Adenine nucleotide alpha hydrolases-like superfamily protein, putative|response to stress
TCONS_00037191|ORF1	hypothetical protein
TCONS_00037208_1	replication protein A 70 kDa DNA-binding subunit B|DNA repair;nucleus;DNA binding;DNA replication;DNA recombination
TCONS_00037262|ORF1	65-kDa microtubule-associated protein 3|microtubule binding;microtubule cytoskeleton organization
TCONS_00037278|ORF1	hypothetical protein
TCONS_00037308|ORF1	21 kDa protein-like|enzyme inhibitor activity
TCONS_00037349|ORF1	structural maintenance of chromosomes protein 2-1|chromosome;protein binding;ATP binding;chromosome organization
TCONS_00037350_1	structural maintenance of chromosomes protein 2-1|chromosome;protein binding;ATP binding;chromosome organization
TCONS_00037400|ORF1	protein TPX2-like isoform X1|spindle;microtubule;activation of protein kinase activity;regulation of mitotic spindle organization
TCONS_00037401|ORF1	protein TPX2-like isoform X1|spindle;microtubule;activation of protein kinase activity;regulation of mitotic spindle organization
TCONS_00037406|ORF1	protein TPX2-like isoform X1|spindle;microtubule;activation of protein kinase activity;regulation of mitotic spindle organization
TCONS_00037408|ORF1	protein TPX2-like isoform X2|spindle;microtubule;activation of protein kinase activity;regulation of mitotic spindle organization
TCONS_00037477_1	21 kDa protein-like|enzyme inhibitor activity
TCONS_00037490|ORF1	monocopper oxidase-like protein SKS1|copper ion binding;oxidoreductase activity;oxidation-reduction process
TCONS_00037496|ORF1	wall-associated receptor kinase-like 1|protein kinase activity;ATP binding;polysaccharide binding;protein phosphorylation
TCONS_00037497|ORF1	putative wall-associated receptor kinase-like 11|protein kinase activity;ATP binding;polysaccharide binding;protein phosphorylation
TCONS_00037498|ORF1	wall-associated receptor kinase-like 1|polysaccharide binding
TCONS_00037499_1	wall-associated receptor kinase-like 2|protein kinase activity;ATP binding;polysaccharide binding;protein phosphorylation
TCONS_00037500|ORF1	wall-associated receptor kinase-like 1|protein kinase activity;ATP binding;protein phosphorylation
TCONS_00037502|ORF1	wall-associated receptor kinase-like 2|protein kinase activity;ATP binding;protein phosphorylation
TCONS_00037503|ORF1	wall-associated receptor kinase-like 8|protein kinase activity;ATP binding;protein phosphorylation
TCONS_00037508|ORF1	vacuolar invertase|carbohydrate metabolic process;sucrose alpha-glucosidase activity
TCONS_00037513|ORF1	trehalose-phosphate phosphatase A|catalytic activity;trehalose biosynthetic process
TCONS_00037518|ORF1	BAG family molecular chaperone regulator 7|chaperone binding
TCONS_00037576|ORF1	putative disease resistance RPP13-like protein 2|protein binding;ADP binding
TCONS_00037621|ORF1	hypothetical protein
TCONS_00037622|ORF1	linoleate 13S-lipoxygenase 3-1, chloroplastic-like|oxidoreductase activity, acting on single donors with incorporation of molecular oxygen, incorporation of two atoms of oxygen;protein binding;metal ion binding;oxidation-reduction process
TCONS_00037624|ORF1	cytochrome P450 71A1-like|iron ion binding;oxidoreductase activity, acting on paired donors, with incorporation or reduction of molecular oxygen;heme binding;oxidation-reduction process
TCONS_00037625|ORF1	cytochrome P450 71A1-like|iron ion binding;oxidoreductase activity, acting on paired donors, with incorporation or reduction of molecular oxygen;heme binding;oxidation-reduction process
TCONS_00037627_1	cytochrome P450 71A1-like|iron ion binding;oxidoreductase activity, acting on paired donors, with incorporation or reduction of molecular oxygen;heme binding;oxidation-reduction process
TCONS_00037634|ORF1	probable GTP diphosphokinase RSH2, chloroplastic|guanosine tetraphosphate metabolic process
TCONS_00037635|ORF1	probable GTP diphosphokinase RSH2, chloroplastic|guanosine tetraphosphate metabolic process
TCONS_00037638|ORF1	probable GTP diphosphokinase RSH2, chloroplastic|guanosine tetraphosphate metabolic process
TCONS_00037641|ORF1	probable GTP diphosphokinase RSH2, chloroplastic|guanosine tetraphosphate metabolic process
TCONS_00037649|ORF1	protein ACCELERATED CELL DEATH 6-like isoform X2|integral component of membrane
TCONS_00037650_1	protein ACCELERATED CELL DEATH 6-like|integral component of membrane
TCONS_00037651|ORF1	hypothetical protein CISIN_1g0061732mg, partial|integral component of membrane
TCONS_00037724_1	ankyrin repeat-containing protein BDA1|protein binding
TCONS_00037725|ORF1	ankyrin repeat protein|integral component of membrane
TCONS_00037735|ORF1	threonine synthase, chloroplastic|pyridoxal phosphate binding;cellular amino acid metabolic process
TCONS_00037738|ORF1	aminopeptidase M1-like isoform X1|metallopeptidase activity;zinc ion binding;proteolysis
TCONS_00037741|ORF1	hypothetical protein CISIN_1g006262mg|metallopeptidase activity;zinc ion binding;proteolysis
TCONS_00037761|ORF1	DUF3511 domain-containing protein
TCONS_00037774|ORF1	chaperonin CPN60-like 2, mitochondrial|ATP binding;cytoplasm;protein refolding
TCONS_00037778|ORF1	beta-fructofuranosidase, insoluble isoenzyme CWINV1|hydrolase activity, hydrolyzing O-glycosyl compounds;carbohydrate metabolic process
TCONS_00037784_1	beta-fructofuranosidase, insoluble isoenzyme CWINV1|hydrolase activity, hydrolyzing O-glycosyl compounds;carbohydrate metabolic process
TCONS_00037890|ORF1	protein TIFY 10A-like
TCONS_00037917|ORF1	RING-box protein 1a|zinc ion binding
TCONS_00038019_1	pollen-specific leucine-rich repeat extensin-like protein 1|integral component of membrane
TCONS_00038045|ORF1	dihydrolipoyllysine-residue acetyltransferase component 2 of pyruvate dehydrogenase complex, mitochondrial-like|transferase activity, transferring acyl groups;metabolic process
TCONS_00038073|ORF1	probable phospholipid-transporting ATPase 4 isoform X2|magnesium ion binding;ATP binding;integral component of membrane;phospholipid transport;phospholipid-translocating ATPase activity
TCONS_00038103|ORF1	receptor-like serine/threonine-protein kinase ALE2 isoform X2|protein kinase activity;ATP binding;protein phosphorylation
TCONS_00038105|ORF1	receptor-like serine/threonine-protein kinase ALE2 isoform X2|protein kinase activity;ATP binding;protein phosphorylation
TCONS_00038145|ORF1	putative hydrolase C777.06c|hydrolase activity
TCONS_00038148|ORF1	putative hydrolase C777.06c
TCONS_00038149|ORF1	putative hydrolase C777.06c
TCONS_00038255|ORF1	inactive rhomboid protein
TCONS_00038260|ORF1	PREDICTED: uncharacterized protein LOC102624670|plasma membrane
TCONS_00038261|ORF1	uncharacterized protein LOC18053386|plasma membrane
TCONS_00038264_1	G2/mitotic-specific cyclin S13-7-like|nucleus
TCONS_00038268|ORF1	Avr9/Cf-9 rapidly elicited protein 65
TCONS_00038271_1	UDP-glycosyltransferase 92A1|transferase activity, transferring hexosyl groups;metabolic process
TCONS_00038274|ORF1	UDP-glycosyltransferase 92A1|transferase activity, transferring hexosyl groups;metabolic process
TCONS_00038280|ORF1	probable LRR receptor-like serine/threonine-protein kinase At4g08850|protein binding
TCONS_00038304|ORF1	TMV resistance protein N-like|ADP binding;signal transduction
TCONS_00038336_1	MDIS1-interacting receptor like kinase 2|protein kinase activity;protein binding;ATP binding;protein phosphorylation
TCONS_00038349_1	serine/threonine-protein kinase Nek6|protein kinase activity;ATP binding;protein phosphorylation
TCONS_00038402|ORF1	histone H3.2|nucleosome;DNA binding;protein heterodimerization activity
TCONS_00038406|ORF1	UDP-glycosyltransferase 92A1|transferase activity, transferring hexosyl groups;metabolic process
TCONS_00038407|ORF1	UDP-glycosyltransferase 92A1|transferase activity, transferring hexosyl groups;metabolic process
TCONS_00038409|ORF1	UDP-glycosyltransferase 92A1|transferase activity, transferring hexosyl groups;metabolic process
TCONS_00038410|ORF1	UDP-glycosyltransferase 92A1|transferase activity, transferring hexosyl groups;metabolic process
TCONS_00038414_1	UDP-glycosyltransferase 92A1-like|transferase activity, transferring hexosyl groups;metabolic process
TCONS_00038418|ORF1	putative lysine-specific demethylase JMJD5|methyltransferase activity;methylation
TCONS_00038419|ORF1	putative lysine-specific demethylase JMJD5|methyltransferase activity;methylation
TCONS_00038431|ORF1	PREDICTED: uncharacterized protein LOC107175010 isoform X1
TCONS_00038435|ORF1	protein QUIRKY|integral component of membrane;transferase activity, transferring glycosyl groups
TCONS_00038436|ORF1	oxidoreductase, putative|oxidoreductase activity
TCONS_00038438|ORF1	oxidoreductase, putative|oxidoreductase activity
TCONS_00038472|ORF1	hypothetical protein CICLE_v10004058mg|integral component of membrane
TCONS_00038647|ORF1	putative 1-phosphatidylinositol-3-phosphate 5-kinase FAB1C|ATP binding;phosphatidylinositol phosphate kinase activity;phosphatidylinositol metabolic process
TCONS_00038650|ORF1	putative 1-phosphatidylinositol-3-phosphate 5-kinase FAB1C|ATP binding;phosphatidylinositol phosphate kinase activity;phosphatidylinositol metabolic process
TCONS_00038707|ORF1	protein DETOXIFICATION 12-like isoform X1|drug transmembrane transport;antiporter activity;membrane;drug transmembrane transporter activity
TCONS_00038708|ORF1	protein DETOXIFICATION 12-like isoform X1|drug transmembrane transport;antiporter activity;membrane;drug transmembrane transporter activity
TCONS_00038709|ORF1	protein DETOXIFICATION 12-like|drug transmembrane transport;antiporter activity;membrane;drug transmembrane transporter activity
TCONS_00038712|ORF1	protein DETOXIFICATION 12-like isoform X1|drug transmembrane transport;antiporter activity;membrane;drug transmembrane transporter activity
TCONS_00038720|ORF1	origin of replication complex subunit 4|origin recognition complex;nucleus;DNA binding;DNA replication
TCONS_00038741|ORF1	dynein light chain 1, cytoplasmic|dynein complex;microtubule-based process
TCONS_00038742|ORF1	dynein light chain LC6, flagellar outer arm|dynein complex;microtubule-based process
TCONS_00038743|ORF1	dynein light chain LC6, flagellar outer arm-like|dynein complex;microtubule-based process
TCONS_00038760|ORF1	probable NAD(P)H dehydrogenase subunit CRR3, chloroplastic|chloroplast thylakoid membrane;NAD(P)H dehydrogenase complex (plastoquinone);integral component of membrane;photosynthetic electron transport in photosystem I
TCONS_00038769|ORF1	senescence-associated protein
TCONS_00038789_1	10 kDa chaperonin, mitochondrial-like|cytoplasm;protein folding
TCONS_00038819|ORF1	chaperone protein DnaJ-like|nucleus;cytoplasm
TCONS_00038825|ORF1	U-box domain-containing protein 11-like|ubiquitin-protein transferase activity;protein binding;protein ubiquitination
TCONS_00038854|ORF1	DUF4228 domain-containing protein
TCONS_00038868|ORF1	protein DETOXIFICATION 16-like|drug transmembrane transport;antiporter activity;membrane;drug transmembrane transporter activity
TCONS_00038869|ORF1	protein DETOXIFICATION 16 isoform X1|drug transmembrane transport;antiporter activity;membrane;drug transmembrane transporter activity
TCONS_00038887|ORF1	hypothetical protein
TCONS_00039019|ORF1	protein PLANT CADMIUM RESISTANCE 6|integral component of membrane
TCONS_00039020|ORF1	protein PLANT CADMIUM RESISTANCE 6|integral component of membrane
TCONS_00039051|ORF1	probable WRKY transcription factor 75|DNA binding transcription factor activity;sequence-specific DNA binding;regulation of transcription, DNA-templated
TCONS_00039058_1	recQ-mediated genome instability protein 1|nucleotide binding
TCONS_00039086|ORF1	mitochondrial import inner membrane translocase subunit TIM8|mitochondrial intermembrane space;metal ion binding;protein transport
TCONS_00039193|ORF1	serine/threonine-protein kinase AtPK2/AtPK19-like|ATP binding;protein phosphorylation;protein serine/threonine kinase activity
TCONS_00039222|ORF1	acid phosphatase 1-like|acid phosphatase activity
TCONS_00039285|ORF1	endoplasmic reticulum-Golgi intermediate compartment protein 3|integral component of membrane
TCONS_00039333_1	NDR1/HIN1-like protein 6|integral component of membrane
TCONS_00039336|ORF1	Fanconi anemia group D2 protein homolog|DNA repair
TCONS_00039338|ORF1	Fanconi anemia group D2 protein homolog|DNA repair
TCONS_00039398|ORF1	VQ motif-containing protein 22-like
TCONS_00039404_1	ZIP zinc/iron transport family protein|membrane;metal ion transmembrane transporter activity;metal ion transport;transmembrane transport
TCONS_00039405|ORF1	hypothetical protein
TCONS_00039407|ORF1	hypothetical protein
TCONS_00039408_1	zinc transporter 8|zinc ion transmembrane transporter activity;integral component of membrane;zinc ion transmembrane transport
TCONS_00039424|ORF1	leucine-rich repeat receptor-like protein kinase PXC2|protein kinase activity;protein binding;ATP binding;protein phosphorylation
TCONS_00039439|ORF1	probable WRKY transcription factor 70|DNA binding transcription factor activity;sequence-specific DNA binding;regulation of transcription, DNA-templated
TCONS_00039443_1	phospholipid-transporting ATPase 1-like|integral component of membrane;magnesium ion binding;phospholipid-translocating ATPase activity;ATP binding;phospholipid transport
TCONS_00039517|ORF1	probable calcium-binding protein CML43|calcium ion binding
TCONS_00039520|ORF1	late embryogenesis abundant protein|integral component of membrane
TCONS_00039522|ORF1	2,3-bisphosphoglycerate-independent phosphoglycerate mutase|cytoplasm;phosphoglycerate mutase activity;manganese ion binding;glucose catabolic process
TCONS_00039582|ORF1	cactin
TCONS_00039648|ORF1	hypothetical protein
TCONS_00039650|ORF1	heat shock 70 kDa protein 17|ATP binding
TCONS_00039654_1	E3 ubiquitin-protein ligase RNF25|intraciliary transport particle A;intraciliary retrograde transport;protein localization to cilium
TCONS_00039655|ORF1	OTU domain-containing protein DDB_G0284757|integral component of membrane;peptidase activity;proteolysis
TCONS_00039711_1	shewanella-like protein phosphatase 2|hydrolase activity
TCONS_00039791|ORF1	probable LRR receptor-like serine/threonine-protein kinase At1g53430 isoform X1|protein kinase activity;ATP binding;protein phosphorylation
TCONS_00039804|ORF1	probable LRR receptor-like serine/threonine-protein kinase At1g53430 isoform X1|protein kinase activity;ATP binding;protein phosphorylation
TCONS_00039811_1	leucine-rich repeat receptor-like serine/threonine/tyrosine-protein kinase SOBIR1|protein kinase activity;ATP binding;protein phosphorylation
TCONS_00039824|ORF1	protein LIGHT-DEPENDENT SHORT HYPOCOTYLS 10|protein binding;ADP binding
TCONS_00039875_1	probable LRR receptor-like serine/threonine-protein kinase At4g08850|protein kinase activity;ATP binding;protein phosphorylation
TCONS_00039876|ORF1	hypothetical protein
TCONS_00039877_1	MDIS1-interacting receptor like kinase 2|integral component of membrane;protein kinase activity;ATP binding;protein phosphorylation
TCONS_00039878|ORF1	protein FAM136A-like
TCONS_00039903|ORF1	hypothetical protein
TCONS_00039918|ORF1	hypothetical protein CUMW_084070|integral component of membrane
TCONS_00039940|ORF1	hypothetical protein
TCONS_00039960|ORF1	60S ribosomal protein L7a-1|ribonucleoprotein complex;ribosome biogenesis
TCONS_00039968|ORF1	3-oxoacyl-[acyl-carrier-protein] reductase FabG
TCONS_00039970|ORF1	3-oxoacyl-[acyl-carrier-protein] reductase FabG
TCONS_00039971|ORF1	probable WRKY transcription factor 75|DNA binding transcription factor activity;sequence-specific DNA binding;regulation of transcription, DNA-templated
TCONS_00039994|ORF1	hypothetical protein
TCONS_00040055|ORF1	NAC domain-containing protein 83-like|DNA binding;regulation of transcription, DNA-templated
TCONS_00040056|ORF1	hypothetical protein CISIN_1g025990mg|DNA binding;regulation of transcription, DNA-templated
TCONS_00040065|ORF1	serine/threonine-protein kinase CDL1-like isoform X1|protein kinase activity;ATP binding;protein phosphorylation
TCONS_00040122|ORF1	hypothetical protein
TCONS_00040123|ORF1	hypothetical protein CICLE_v10017396mg|integral component of membrane
TCONS_00040146|ORF1	Emb:CAB87702.1, putative|protein binding
TCONS_00040208|ORF1	isoaspartyl peptidase/L-asparaginase 1|hydrolase activity
TCONS_00040235|ORF1	probable calcium-binding protein CML27|calcium ion binding
TCONS_00040260|ORF1	prostaglandin E synthase 2-like|protein binding;electron transfer activity;protein disulfide oxidoreductase activity;prostaglandin-E synthase activity;cell redox homeostasis
TCONS_00040262|ORF1	prostaglandin E synthase 2-like|protein binding;electron transfer activity;protein disulfide oxidoreductase activity;cell redox homeostasis
TCONS_00040293|ORF1	BON1-associated protein 2-like
TCONS_00040296|ORF1	60S ribosomal protein L24-like|ribosome
TCONS_00040299|ORF1	RHOMBOID-like protein 2|integral component of membrane;serine-type endopeptidase activity;proteolysis
TCONS_00040300_1	RHOMBOID-like protein 2|integral component of membrane;serine-type endopeptidase activity;proteolysis
TCONS_00040353|ORF1	molybdenum cofactor sulfurase-like|catalytic activity
TCONS_00040354_1	molybdenum cofactor sulfurase-like|catalytic activity
TCONS_00040372|ORF1	protein STAY-GREEN, chloroplastic-like
TCONS_00040373|ORF1	protein STAY-GREEN 1, chloroplastic-like
TCONS_00040446|ORF1	ACT domain-containing protein ACR8-like
TCONS_00040506|ORF1	protein P21-like|membrane
TCONS_00040567_1	protein DETOXIFICATION 49-like|drug transmembrane transport;antiporter activity;membrane;drug transmembrane transporter activity
TCONS_00040666|ORF1	probable LRR receptor-like serine/threonine-protein kinase At5g45780|protein kinase activity;protein binding;ATP binding;protein phosphorylation
TCONS_00040704|ORF1	hypothetical protein
TCONS_00040709|ORF1	inactive TPR repeat-containing thioredoxin TTL3-like|protein binding
TCONS_00040740|ORF1	peroxidase P7-like|peroxidase activity;heme binding;response to oxidative stress;hydrogen peroxide catabolic process;oxidation-reduction process
TCONS_00040769|ORF1	hypothetical protein
TCONS_00040800|ORF1	DNA cross-link repair protein SNM1
TCONS_00040801|ORF1	DNA cross-link repair protein SNM1|DNA repair
TCONS_00040808|ORF1	protein trichome birefringence-like 39|Golgi apparatus;O-acetyltransferase activity;cell wall organization or biogenesis
TCONS_00040811|ORF1	protein trichome birefringence-like 39|Golgi apparatus;O-acetyltransferase activity;cell wall organization or biogenesis
TCONS_00040951|ORF1	ATP-dependent DNA helicase At3g02060, chloroplastic isoform X1|nucleic acid binding;ATP binding;DNA repair
TCONS_00040954|ORF1	ATP-dependent DNA helicase At3g02060, chloroplastic|nucleic acid binding;ATP binding
TCONS_00040962|ORF1	potassium transporter 4|membrane;potassium ion transmembrane transporter activity;potassium ion transmembrane transport
TCONS_00040964|ORF1	potassium transporter 4|membrane;potassium ion transmembrane transporter activity;potassium ion transmembrane transport
TCONS_00040976|ORF1	hypothetical protein
TCONS_00041021|ORF1	mediator of RNA polymerase II transcription subunit|integral component of membrane
TCONS_00041022|ORF1	mediator of RNA polymerase II transcription subunit|integral component of membrane
TCONS_00041048_1	PREDICTED: uncharacterized protein LOC102618345
TCONS_00041091|ORF1	LEAF RUST 10 DISEASE-RESISTANCE LOCUS RECEPTOR-LIKE PROTEIN KINASE-like 1.4 isoform X1|protein kinase activity;ATP binding;protein phosphorylation
TCONS_00041096|ORF1	probable receptor-like protein kinase At1g67000|protein kinase activity;ATP binding;protein phosphorylation
TCONS_00041097|ORF1	LEAF RUST 10 DISEASE-RESISTANCE LOCUS RECEPTOR-LIKE PROTEIN KINASE-like 2.4|protein kinase activity;ATP binding;protein phosphorylation
TCONS_00041141|ORF1	probable WRKY transcription factor 33|DNA binding transcription factor activity;sequence-specific DNA binding;regulation of transcription, DNA-templated
TCONS_00041142|ORF1	short-chain dehydrogenase reductase 2a|3-oxoacyl-[acyl-carrier-protein] reductase (NADPH) activity;3-oxo-glutaryl-[acp] methyl ester reductase activity;3-oxo-pimeloyl-[acp] methyl ester reductase activity;oxidation-reduction process
TCONS_00041154|ORF1	probable calcium-binding protein CML23|calcium ion binding
TCONS_00041224|ORF1	PREDICTED: uncharacterized protein LOC107177559
TCONS_00041226|ORF1	PREDICTED: uncharacterized protein LOC107177560
TCONS_00041233|ORF1	receptor protein kinase-like protein ZAR1|protein kinase activity;protein binding;ATP binding;protein phosphorylation
TCONS_00041238|ORF1	peptide methionine sulfoxide reductase-like|peptide-methionine (S)-S-oxide reductase activity;oxidation-reduction process
TCONS_00041239|ORF1	peptide methionine sulfoxide reductase-like|peptide-methionine (S)-S-oxide reductase activity;oxidation-reduction process
TCONS_00041240|ORF1	peptide methionine sulfoxide reductase-like|peptide-methionine (S)-S-oxide reductase activity;oxidation-reduction process
TCONS_00041241_1	peptide methionine sulfoxide reductase-like|peptide-methionine (S)-S-oxide reductase activity;oxidation-reduction process
TCONS_00041253|ORF1	ferritin-3, chloroplastic|ferric iron binding;iron ion transport;cellular iron ion homeostasis
TCONS_00041254|ORF1	ferritin-3, chloroplastic|ferric iron binding;iron ion transport;cellular iron ion homeostasis
TCONS_00041257|ORF1	ferritin-3, chloroplastic|ferric iron binding;iron ion transport;cellular iron ion homeostasis
TCONS_00041268|ORF1	protein BREAST CANCER SUSCEPTIBILITY 2 homolog B-like isoform X1|double-strand break repair via homologous recombination
TCONS_00041284|ORF1	Methyltransferase FkbM|integral component of membrane;methyltransferase activity;methylation
TCONS_00041285|ORF1	Methyltransferase FkbM|methyltransferase activity;metabolic process
TCONS_00041287|ORF1	probable WRKY transcription factor 33|DNA binding transcription factor activity;sequence-specific DNA binding;regulation of transcription, DNA-templated
TCONS_00041290|ORF1	probable WRKY transcription factor 33|DNA binding transcription factor activity;sequence-specific DNA binding;regulation of transcription, DNA-templated
TCONS_00041292|ORF1	F-box/LRR-repeat protein 3|protein binding
TCONS_00041330|ORF1	peroxidase A2|peroxidase activity;heme binding;response to oxidative stress;hydrogen peroxide catabolic process;oxidation-reduction process
TCONS_00041336|ORF1	peroxidase 15-like|peroxidase activity;heme binding;response to oxidative stress;hydrogen peroxide catabolic process;oxidation-reduction process
TCONS_00041380|ORF1	transmembrane protein 45A|integral component of membrane
TCONS_00041409_1	probable polyamine transporter At3g13620|membrane;transmembrane transporter activity;transmembrane transport
TCONS_00041523_1	cytochrome P450 83B1|iron ion binding;oxidoreductase activity, acting on paired donors, with incorporation or reduction of molecular oxygen;heme binding;oxidation-reduction process
TCONS_00041554|ORF1	phytoene synthase 2, chloroplastic-like|ergosterol biosynthetic process;farnesyl-diphosphate farnesyltransferase activity;squalene synthase activity
TCONS_00041572|ORF1	feruloyl CoA ortho-hydroxylase 1-like|oxidoreductase activity;oxidation-reduction process
TCONS_00041573|ORF1	glucan endo-1,3-beta-glucosidase 4|hydrolase activity, hydrolyzing O-glycosyl compounds;carbohydrate metabolic process
TCONS_00041577|ORF1	glucan endo-1,3-beta-glucosidase 4|hydrolase activity, hydrolyzing O-glycosyl compounds;carbohydrate metabolic process
TCONS_00041629|ORF1	hypothetical protein
TCONS_00041680_1	guanine nucleotide-binding protein subunit beta-like protein|protein binding
TCONS_00041727|ORF1	G-type lectin S-receptor-like serine/threonine-protein kinase At4g27290|ATP binding;recognition of pollen;protein serine/threonine kinase activity;protein phosphorylation
TCONS_00041729|ORF1	G-type lectin S-receptor-like serine/threonine-protein kinase At4g27290 isoform X1|recognition of pollen
TCONS_00041734|ORF1	G-type lectin S-receptor-like serine/threonine-protein kinase At4g27290 isoform X1|protein kinase activity;ATP binding;protein phosphorylation
TCONS_00041735|ORF1	G-type lectin S-receptor-like serine/threonine-protein kinase At4g27290 isoform X1|ATP binding;protein tyrosine kinase activity;protein phosphorylation;protein serine/threonine kinase activity
TCONS_00041736_1	G-type lectin S-receptor-like serine/threonine-protein kinase At4g27290 isoform X1|protein kinase activity;ATP binding;protein phosphorylation
TCONS_00041766|ORF1	E3 ubiquitin-protein ligase ORTHRUS 2-like|metal ion binding
TCONS_00041812|ORF1	PREDICTED: uncharacterized protein LOC107174639
TCONS_00041816_1	ABC transporter G family member 17-like|membrane;ATP binding;ATPase activity
TCONS_00041824|ORF1	probable serine/threonine protein kinase IREH1 isoform X1|transferase activity
TCONS_00041910_1	hypothetical protein
TCONS_00041936|ORF1	probable folate-biopterin transporter 4|integral component of membrane
TCONS_00041993|ORF1	receptor-like protein EIX2|protein binding
TCONS_00042008|ORF1	calcium-dependent protein kinase 33|protein kinase activity;calcium ion binding;ATP binding;protein phosphorylation
TCONS_00042009|ORF1	calcium-dependent protein kinase 33|protein kinase activity;calcium ion binding;ATP binding;protein phosphorylation
TCONS_00042011|ORF1	calcium-dependent protein kinase 33|protein kinase activity;ATP binding;protein phosphorylation
TCONS_00042021|ORF1	hypothetical protein
TCONS_00042022|ORF1	protein ACCELERATED CELL DEATH 6|protein binding;regulation of salicylic acid mediated signaling pathway;integral component of membrane;regulation of defense response
TCONS_00042023|ORF1	protein ACCELERATED CELL DEATH 6|protein binding
TCONS_00042030|ORF1	unknown
TCONS_00042035|ORF1	calcium-dependent protein kinase 33|protein kinase activity;calcium ion binding;ATP binding;protein phosphorylation
TCONS_00042059|ORF1	zinc-regulated protein 8
TCONS_00042084|ORF1	hypothetical protein
TCONS_00042093|ORF1	coumarin 8-geranyltransferase 1b, chloroplastic|integral component of membrane;transferase activity, transferring alkyl or aryl (other than methyl) groups
TCONS_00042094_1	coumarin 8-geranyltransferase 1b, chloroplastic|integral component of membrane;transferase activity, transferring alkyl or aryl (other than methyl) groups
TCONS_00042123|ORF1	hypothetical protein
TCONS_00042124|ORF1	protein FATTY ACID EXPORT 6-like|membrane
TCONS_00042126|ORF1	protein FATTY ACID EXPORT 6|membrane
TCONS_00042166|ORF1	Os01g0225550, partial
TCONS_00042192_1	receptor-like protein EIX2|protein binding
TCONS_00042274|ORF1	hypothetical protein
TCONS_00042333_1	dynamin-related protein 5A|GTPase activity;GTP binding
TCONS_00042334|ORF1	VQ motif-containing protein 19-like
TCONS_00042345|ORF1	protein DETOXIFICATION 19-like|drug transmembrane transport;antiporter activity;membrane;drug transmembrane transporter activity
TCONS_00042346|ORF1	protein DETOXIFICATION 19-like|drug transmembrane transport;antiporter activity;membrane;drug transmembrane transporter activity
TCONS_00042390_1	cytochrome c oxidase copper chaperone 1-like|copper ion transport;mitochondrial intermembrane space;copper chaperone activity
TCONS_00042445|ORF1	protein RICE SALT SENSITIVE 3-like isoform X1|cytosol;protein serine/threonine kinase activity;protein phosphorylation;intracellular signal transduction
TCONS_00042471|ORF1	PREDICTED: nardilysin
TCONS_00042523|ORF1	DNA-directed RNA polymerase 3, chloroplastic|DNA binding;DNA-directed 5'-3' RNA polymerase activity;transcription, DNA-templated
TCONS_00042541|ORF1	AUGMIN subunit 8
TCONS_00042544|ORF1	AUGMIN subunit 8-like isoform X1
TCONS_00042592|ORF1	zinc-regulated protein 8
TCONS_00042597|ORF1	tetraspanin-8-like|integral component of membrane
TCONS_00042646|ORF1	probable alpha,alpha-trehalose-phosphate synthase [UDP-forming] 11|catalytic activity;trehalose biosynthetic process
TCONS_00042647|ORF1	probable alpha,alpha-trehalose-phosphate synthase [UDP-forming] 11|catalytic activity;trehalose biosynthetic process
TCONS_00042666_1	glutamate receptor 2.8|membrane;ionotropic glutamate receptor activity
TCONS_00042676|ORF1	thaumatin-like protein|integral component of membrane
TCONS_00042709|ORF1	ATP-dependent DNA helicase pcrA|integral component of membrane;helicase activity
TCONS_00042710|ORF1	PREDICTED: uncharacterized protein LOC102622246 isoform X1
TCONS_00042776|ORF1	EG45-like domain containing protein
TCONS_00042777|ORF1	EG45-like domain containing protein|membrane
TCONS_00042795|ORF1	glutamate receptor 2.8|integral component of membrane;ionotropic glutamate receptor activity;ion transport;ionotropic glutamate receptor signaling pathway
TCONS_00042822|ORF1	pathogenesis-related protein PR-1-like|extracellular region
TCONS_00042996_1	pirin-like protein
TCONS_00043043|ORF1	hypothetical protein
TCONS_00043070_1	mitogen-activated protein kinase kinase kinase 18-like|protein kinase activity;ATP binding;protein phosphorylation
TCONS_00043080|ORF1	probable WRKY transcription factor 31|DNA binding transcription factor activity;sequence-specific DNA binding;regulation of transcription, DNA-templated
TCONS_00043183_1	probable long-chain-alcohol O-fatty-acyltransferase 5|O-acyltransferase activity
TCONS_00043218|ORF1	probable serine/threonine-protein kinase WNK11|protein kinase activity;ATP binding;protein phosphorylation
TCONS_00043220|ORF1	epidermis-specific secreted glycoprotein EP1-like
TCONS_00043226|ORF1	scarecrow-like protein 21|regulation of transcription, DNA-templated
TCONS_00043228|ORF1	scarecrow-like protein 21|regulation of transcription, DNA-templated
TCONS_00043249_1	ABC transporter C family member 3-like|integral component of membrane;ATP binding;ATPase activity, coupled to transmembrane movement of substances;transmembrane transport
TCONS_00043250|ORF1	ABC transporter C family member 3-like|ATP binding;ATPase activity, coupled to transmembrane movement of substances;transmembrane transport;integral component of membrane
TCONS_00043251|ORF1	ABC transporter C family member 3-like|ATP binding;ATPase activity, coupled to transmembrane movement of substances;transmembrane transport;integral component of membrane
TCONS_00043252|ORF1	ABC transporter C family member 3-like|ATP binding;ATPase activity, coupled to transmembrane movement of substances;transmembrane transport;integral component of membrane
TCONS_00043253|ORF1	ABC transporter C family member 3-like|ATP binding;ATPase activity, coupled to transmembrane movement of substances;transmembrane transport;integral component of membrane
TCONS_00043254|ORF1	ABC transporter C family member 3-like|ATP binding;ATPase activity, coupled to transmembrane movement of substances;transmembrane transport;integral component of membrane
TCONS_00043255_1	ABC transporter C family member 3-like|ATP binding;ATPase activity, coupled to transmembrane movement of substances;transmembrane transport;integral component of membrane
TCONS_00043259|ORF1	cytochrome P450 71D11|iron ion binding;oxidoreductase activity, acting on paired donors, with incorporation or reduction of molecular oxygen;heme binding;oxidation-reduction process
TCONS_00043270|ORF1	hypothetical protein
TCONS_00043277|ORF1	hypothetical protein CISIN_1g046630mg
TCONS_00043323|ORF1	TBC1 domain family member 5 homolog B
TCONS_00043407|ORF1	hypothetical protein
TCONS_00043425|ORF1	plant intracellular Ras-group-related LRR protein 6-like|protein binding
TCONS_00043441|ORF1	galacturonokinase isoform X1|galactose binding
TCONS_00043503_1	peroxidase 16|peroxidase activity;heme binding;response to oxidative stress;hydrogen peroxide catabolic process;oxidation-reduction process
TCONS_00043550|ORF1	subtilisin-like protease SBT2.5|cell wall;membrane;serine-type endopeptidase activity;proteolysis
TCONS_00043623|ORF1	protein NUCLEAR FUSION DEFECTIVE 4-like|integral component of membrane
TCONS_00043624|ORF1	protein NUCLEAR FUSION DEFECTIVE 4-like|integral component of membrane
TCONS_00043658|ORF1	N-alpha-acetyltransferase 50|transferase activity, transferring acyl groups
TCONS_00043667|ORF1	3-ketoacyl-CoA synthase 11|transferase activity, transferring acyl groups other than amino-acyl groups;membrane;fatty acid biosynthetic process
TCONS_00043709|ORF1	crooked neck-like protein 1|protein binding;RNA processing
TCONS_00043711|ORF1	crooked neck-like protein 1|protein binding;RNA processing
TCONS_00043725|ORF1	DNA/RNA-binding protein Alba-like protein|nucleic acid binding
TCONS_00043761|ORF1	PsbD mRNA maturation factor Nac2, chloroplastic|protein binding
TCONS_00043764|ORF1	hypothetical protein CISIN_1g004919mg
TCONS_00043856|ORF1	EG45-like domain containing protein
TCONS_00043883|ORF1	CRC domain-containing protein TSO1
TCONS_00043894_1	EG45-like domain containing protein|integral component of membrane
TCONS_00043996|ORF1	40S ribosomal protein S11|structural constituent of ribosome;ribosome;translation
TCONS_00043999|ORF1	40S ribosomal protein S11|structural constituent of ribosome;ribosome;translation
TCONS_00044060_1	aspartic proteinase nepenthesin-1|aspartic-type endopeptidase activity;proteolysis
TCONS_00044146|ORF1	probable LRR receptor-like serine/threonine-protein kinase At1g56140 isoform X1|protein kinase activity;protein binding;ATP binding;protein phosphorylation
TCONS_00044161|ORF1	WAT1-related protein|integral component of membrane;transmembrane transporter activity
TCONS_00044202|ORF1	CTP synthase|CTP biosynthetic process;CTP synthase activity
TCONS_00044288|ORF1	putative cyclin-B3-1|nucleus
TCONS_00044335_1	transcription factor MYB63-like|DNA binding
TCONS_00044336|ORF1	auxin-responsive protein SAUR72|response to auxin
TCONS_00044347|ORF1	hypothetical protein
TCONS_00044359_1	ethylene-responsive transcription factor 5-like|DNA binding;DNA binding transcription factor activity;regulation of transcription, DNA-templated
TCONS_00044369|ORF1	RING-H2 finger protein ATL22-like|integral component of membrane
TCONS_00044402|ORF1	peroxisomal acyl-coenzyme A oxidase 1|oxidoreductase activity, acting on the CH-CH group of donors;flavin adenine dinucleotide binding;oxidation-reduction process
TCONS_00044404|ORF1	peroxisomal acyl-coenzyme A oxidase 1|FAD binding;peroxisome;fatty acid beta-oxidation;acyl-CoA oxidase activity
TCONS_00044407|ORF1	peroxisomal acyl-coenzyme A oxidase 1|FAD binding;peroxisome;fatty acid beta-oxidation;acyl-CoA oxidase activity
TCONS_00044427|ORF1	60S ribosomal protein L15|structural constituent of ribosome;ribosome;translation
TCONS_00044428|ORF1	60S ribosomal protein L15|structural constituent of ribosome;ribosome;translation
TCONS_00044429|ORF1	60S ribosomal protein L15|structural constituent of ribosome;ribosome;translation
TCONS_00044518_1	chaperone protein dnaJ 13|integral component of membrane
TCONS_00044549|ORF1	L-lactate dehydrogenase B-like|carbohydrate metabolic process;L-lactate dehydrogenase activity;cytoplasm;oxidation-reduction process;carboxylic acid metabolic process
TCONS_00044571_1	G-type lectin S-receptor-like serine/threonine-protein kinase LECRK3|ATP binding;protein phosphorylation;protein serine/threonine kinase activity
TCONS_00044572|ORF1	G-type lectin S-receptor-like serine/threonine-protein kinase RLK1|ATP binding;protein phosphorylation;protein serine/threonine kinase activity
TCONS_00044575_1	ethylene-responsive transcription factor 2-like|DNA binding;DNA binding transcription factor activity;regulation of transcription, DNA-templated
TCONS_00044605|ORF1	inositol 2-dehydrogenase|oxidoreductase activity;oxidation-reduction process
TCONS_00044606|ORF1	inositol 2-dehydrogenase|oxidoreductase activity
TCONS_00044618|ORF1	O-fucosyltransferase 29|endosome;trans-Golgi network;integral component of membrane;transferase activity, transferring glycosyl groups;fucose metabolic process
TCONS_00044733|ORF1	cinnamoyl-CoA reductase 1-like|catalytic activity;coenzyme binding
TCONS_00044763|ORF1	origin of replication complex subunit 1B-like|chromatin binding;ATP binding
TCONS_00044895|ORF1	sulfite reductase [ferredoxin], chloroplastic|sulfite reductase (ferredoxin) activity;oxidation-reduction process;4 iron, 4 sulfur cluster binding;heme binding
TCONS_00044948|ORF1	ADP,ATP carrier protein 1, mitochondrial-like|mitochondrial inner membrane;transmembrane transporter activity;transmembrane transport
TCONS_00044952|ORF1	probable copper-transporting ATPase HMA5|copper ion binding;metal ion transport
TCONS_00044953|ORF1	probable copper-transporting ATPase HMA5|nucleotide binding;copper ion binding;cation-transporting ATPase activity;integral component of membrane;metal ion transport
TCONS_00045082|ORF1	protein SRG1|oxidoreductase activity;oxidation-reduction process
TCONS_00045087|ORF1	receptor like protein kinase S.2-like|ATP binding;protein phosphorylation;protein serine/threonine kinase activity
TCONS_00045138|ORF1	hypothetical protein
TCONS_00045139_1	AT-hook motif nuclear-localized protein 7-like|DNA binding
TCONS_00045146_1	enolase|magnesium ion binding;phosphopyruvate hydratase activity;glycolytic process;phosphopyruvate hydratase complex
TCONS_00045162|ORF1	hypothetical protein
TCONS_00045163|ORF1	serine/threonine-protein kinase CTR1 isoform X1|protein kinase activity
TCONS_00045165_1	serine/threonine-protein kinase CTR1 isoform X1|protein kinase activity;ATP binding;protein phosphorylation
TCONS_00045167_1	heat stress transcription factor A-3|nucleus;DNA binding transcription factor activity;sequence-specific DNA binding;regulation of transcription, DNA-templated
TCONS_00045181|ORF1	PAN domain-containing protein At5g03700|recognition of pollen
TCONS_00045184|ORF1	fructose-bisphosphate aldolase 6, cytosolic|glycolytic process;fructose-bisphosphate aldolase activity
TCONS_00045200|ORF1	probable purple acid phosphatase 20|metal ion binding;acid phosphatase activity
TCONS_00045214|ORF1	putative UPF0481 protein At3g02645|membrane
TCONS_00045222|ORF1	threonine dehydratase biosynthetic, chloroplastic|isoleucine biosynthetic process;pyridoxal phosphate binding;L-threonine ammonia-lyase activity
TCONS_00045272|ORF1	hypothetical protein
TCONS_00045278|ORF1	ABC transporter G family member 34|membrane;ATP binding;ATPase activity
TCONS_00045279|ORF1	hypothetical protein TorRG33x02_297640, partial
TCONS_00045280|ORF1	hypothetical protein
TCONS_00045281_1	ABC transporter G family member 34|membrane;ATP binding;ATPase activity
TCONS_00045303|ORF1	60S acidic ribosomal protein P2A-like|structural constituent of ribosome;ribosome;translational elongation
TCONS_00045314|ORF1	probable F-box protein At1g60180|protein binding
TCONS_00045318|ORF1	uridine nucleosidase 1|hydrolase activity
TCONS_00045353|ORF1	purple acid phosphatase 22-like|metal ion binding;acid phosphatase activity
TCONS_00045361|ORF1	hypothetical protein CICLE_v10013016mg
TCONS_00045367_1	40S ribosomal protein S8|structural constituent of ribosome;ribosome;translation
TCONS_00045377|ORF1	serine/threonine-protein kinase OXI1|protein kinase activity;ATP binding;protein phosphorylation
TCONS_00045378_1	protein NRT1/ PTR FAMILY 4.2-like|membrane;transmembrane transporter activity;transmembrane transport
TCONS_00045379|ORF1	auxin-induced in root cultures protein 12-like|integral component of membrane
TCONS_00045388_1	cysteine-rich repeat secretory protein 55
TCONS_00045432|ORF1	protein MEI2-like 2|nucleic acid binding
TCONS_00045434|ORF1	protein MEI2-like 2|nucleic acid binding
TCONS_00045441|ORF1	protein MEI2-like 2|nucleic acid binding
TCONS_00045465_1	transcription factor bHLH62|protein dimerization activity
TCONS_00045466|ORF1	protein TORNADO 2|integral component of membrane
TCONS_00045467|ORF1	protein TORNADO 2|integral component of membrane
TCONS_00045488|ORF1	ras-related protein RABA5b|GTPase activity;GTP binding
TCONS_00045546|ORF1	probable WRKY transcription factor 71|DNA binding transcription factor activity;sequence-specific DNA binding;regulation of transcription, DNA-templated
TCONS_00045607|ORF1	hypothetical protein
TCONS_00045608_1	1-aminocyclopropane-1-carboxylate oxidase homolog 4-like|oxidoreductase activity;oxidation-reduction process
TCONS_00045609_1	hypothetical protein CISIN_1g038640mg
TCONS_00045619|ORF1	dynamin-related protein 1C|GTPase activity;GTP binding
TCONS_00045654|ORF1	heat stress transcription factor A-8-like|nucleus;DNA binding transcription factor activity;sequence-specific DNA binding;regulation of transcription, DNA-templated
TCONS_00045659|ORF1	cyclin-SDS isoform X1|nucleus
TCONS_00045686|ORF1	Hydroxyproline-rich glycoprotein family protein, putative isoform 2
TCONS_00045689|ORF1	formin-like protein 5
TCONS_00045706|ORF1	IAA-alanine resistance protein 1|integral component of membrane;metal ion transmembrane transporter activity;metal ion transport;transmembrane transport
TCONS_00045711|ORF1	nudix hydrolase 18, mitochondrial-like|hydrolase activity
TCONS_00045738_1	putative LOV domain-containing protein|protein binding
TCONS_00045743|ORF1	MACPF domain-containing protein At1g14780|integral component of membrane
TCONS_00045744|ORF1	MACPF domain-containing protein At1g14780-like|integral component of membrane
TCONS_00045745|ORF1	MACPF domain-containing protein At1g14780|integral component of membrane
TCONS_00045803_1	U-box domain-containing protein 21-like|ubiquitin-protein transferase activity;binding;protein ubiquitination
TCONS_00045804_1	U-box domain-containing protein 21-like|binding
TCONS_00045814|ORF1	anthranilate synthase beta subunit 2, chloroplastic-like|metabolic process
TCONS_00045815|ORF1	anthranilate synthase beta subunit 2, chloroplastic|metabolic process
TCONS_00045817|ORF1	anthranilate synthase beta subunit 2, chloroplastic-like|transferase activity;glutamine metabolic process
TCONS_00045820|ORF1	anthranilate synthase beta subunit 2, chloroplastic-like|anthranilate synthase complex;anthranilate synthase activity;transferase activity;tryptophan biosynthetic process;glutamine metabolic process
TCONS_00045822|ORF1	purple acid phosphatase 8-like|acid phosphatase activity
TCONS_00045840|ORF1	probable mannitol dehydrogenase|zinc ion binding;oxidoreductase activity;oxidation-reduction process
TCONS_00045864|ORF1	probable 1-deoxy-D-xylulose-5-phosphate synthase 2, chloroplastic|1-deoxy-D-xylulose-5-phosphate synthase activity;terpenoid biosynthetic process
TCONS_00045868|ORF1	receptor-like cytosolic serine/threonine-protein kinase RBK1|protein kinase activity;ATP binding;protein phosphorylation
TCONS_00045874|ORF1	nicotinamidase 1-like|catalytic activity;metabolic process
TCONS_00045935|ORF1	pentatricopeptide repeat-containing protein At3g22470, mitochondrial-like
TCONS_00045954|ORF1	classical arabinogalactan protein 4-like
TCONS_00045973|ORF1	L-ascorbate peroxidase
TCONS_00045992_1	transcription factor MYB108-like|DNA binding
TCONS_00046013|ORF1	putative WEB family protein At1g65010, chloroplastic
TCONS_00046015|ORF1	putative WEB family protein At1g65010, chloroplastic
TCONS_00046094|ORF1	|actin binding
TCONS_00046095|ORF1	protein NETWORKED 2D|actin binding
TCONS_00046096|ORF1	PREDICTED: uncharacterized protein LOC102613010 isoform X1|integral component of membrane
TCONS_00046097|ORF1	uncharacterized protein LOC18037171|integral component of membrane
TCONS_00046098|ORF1	hypothetical protein
TCONS_00046121|ORF1	proline-rich receptor-like protein kinase PERK2
TCONS_00046137|ORF1	uncharacterized protein LOC18036825|plasma membrane
TCONS_00046139|ORF1	pesticidal crystal cry8Ba protein
TCONS_00046154|ORF1	E3 ubiquitin-protein ligase ATL6-like|integral component of membrane
TCONS_00046185|ORF1	phospho-2-dehydro-3-deoxyheptonate aldolase 1, chloroplastic-like|aromatic amino acid family biosynthetic process;3-deoxy-7-phosphoheptulonate synthase activity
TCONS_00046187|ORF1	phospho-2-dehydro-3-deoxyheptonate aldolase 2, chloroplastic|aromatic amino acid family biosynthetic process;3-deoxy-7-phosphoheptulonate synthase activity
TCONS_00046202|ORF1	DENN (AEX-3) domain-containing protein isoform 1
TCONS_00046203|ORF1	DENN (AEX-3) domain-containing protein isoform 1
TCONS_00046205|ORF1	DENN domain containing protein
TCONS_00046206|ORF1	DENN (AEX-3) domain-containing protein isoform 1
TCONS_00046207|ORF1	DENN (AEX-3) domain-containing protein isoform 1
TCONS_00046224|ORF1	bifunctional TH2 protein, mitochondrial-like|integral component of membrane;protein serine/threonine kinase activity;ATP binding;hydrolase activity;protein phosphorylation
TCONS_00046225|ORF1	bifunctional TH2 protein, mitochondrial-like|integral component of membrane;protein serine/threonine kinase activity;ATP binding;hydrolase activity;protein phosphorylation
TCONS_00046312|ORF1	hypothetical protein
TCONS_00046320|ORF1	succinate--CoA ligase [ADP-forming] subunit beta, mitochondrial|ATP binding;tricarboxylic acid cycle
TCONS_00046333|ORF1	protein CHROMATIN REMODELING 8 isoform X1|ATP binding
TCONS_00046335|ORF1	dolichyl-diphosphooligosaccharide--protein glycosyltransferase subunit 2|oligosaccharyltransferase complex;integral component of membrane;protein N-linked glycosylation
TCONS_00046436_1	MDIS1-interacting receptor like kinase 2-like|protein kinase activity;protein binding;protein phosphorylation
TCONS_00046440|ORF1	myb-like protein V isoform X2
TCONS_00046572|ORF1	inorganic phosphate transporter 1-4|inorganic phosphate transmembrane transporter activity;transmembrane transport;phosphate ion transport;integral component of membrane
TCONS_00046653|ORF1	protein NUCLEAR FUSION DEFECTIVE 4|integral component of membrane;transmembrane transport
TCONS_00046667|ORF1	protein enabled homolog
TCONS_00046706|ORF1	serine carboxypeptidase-like 51|serine-type carboxypeptidase activity;proteolysis
TCONS_00046714|ORF1	lysosomal Pro-X carboxypeptidase-like|serine-type peptidase activity;proteolysis
TCONS_00046766|ORF1	serine carboxypeptidase-like|serine-type carboxypeptidase activity;proteolysis
TCONS_00046768|ORF1	serine carboxypeptidase-like|serine-type carboxypeptidase activity;proteolysis
TCONS_00046814|ORF1	hypothetical protein
TCONS_00046816|ORF1	oxalate--CoA ligase|catalytic activity;metabolic process
TCONS_00046817|ORF1	oxalate--CoA ligase|o-succinylbenzoate-CoA ligase activity;oxalate-CoA ligase activity;metabolic process
TCONS_00046831|ORF1	remorin-like
TCONS_00046833|ORF1	hypothetical protein
TCONS_00046834|ORF1	remorin-like|integral component of membrane
TCONS_00046871|ORF1	heat stress transcription factor B-2a|nucleus;DNA binding transcription factor activity;sequence-specific DNA binding;regulation of transcription, DNA-templated
TCONS_00046960|ORF1	MADS-box protein SOC1|RNA polymerase II regulatory region sequence-specific DNA binding;protein dimerization activity;positive regulation of transcription by RNA polymerase II
TCONS_00046961|ORF1	MADS-box protein AGL42|nucleus;DNA binding transcription factor activity;regulation of transcription, DNA-templated
TCONS_00046968|ORF1	tubulin beta-1 chain|microtubule;GTPase activity;structural constituent of cytoskeleton;GTP binding;microtubule-based process
TCONS_00047010|ORF1	CEN-like protein 1
TCONS_00047162|ORF1	guanylate kinase 3, chloroplastic|guanylate kinase activity;purine nucleotide metabolic process
TCONS_00047183|ORF1	somatic embryogenesis receptor kinase 1-like isoform X1|protein kinase activity;protein binding;ATP binding;protein phosphorylation
TCONS_00047185|ORF1	Somatic embryogenesis receptor kinase 2|protein binding
TCONS_00047189|ORF1	hypothetical protein
TCONS_00047191|ORF1	somatic embryogenesis receptor kinase 1-like isoform X1|ATP binding;signal transduction;protein kinase activity;protein phosphorylation;signaling receptor binding
TCONS_00047196|ORF1	somatic embryogenesis receptor kinase 1-like isoform X1|protein kinase activity;signaling receptor binding;ATP binding;protein phosphorylation;signal transduction
TCONS_00047200|ORF1	somatic embryogenesis receptor kinase 1-like isoform X1|ATP binding;signal transduction;protein kinase activity;protein phosphorylation;signaling receptor binding
TCONS_00047201|ORF1	somatic embryogenesis receptor kinase 2|ATP binding;signal transduction;protein kinase activity;protein phosphorylation;signaling receptor binding
TCONS_00047203|ORF1	somatic embryogenesis receptor kinase 2 isoform X2|protein kinase activity;signaling receptor binding;ATP binding;protein phosphorylation;signal transduction
TCONS_00047377|ORF1	cysteine-rich repeat secretory protein 38-like|kinase activity;phosphorylation
TCONS_00047442|ORF1	methylcrotonoyl-CoA carboxylase beta chain, mitochondrial isoform X2|propionyl-CoA carboxylase activity
TCONS_00047443|ORF1	methylcrotonoyl-CoA carboxylase beta chain, mitochondrial|ligase activity
TCONS_00047445|ORF1	methylcrotonoyl-CoA carboxylase beta chain, mitochondrial|ligase activity
TCONS_00047454|ORF1	PI-PLC X domain-containing protein At5g67130-like|phosphoric diester hydrolase activity;lipid metabolic process
TCONS_00047459|ORF1	caffeoyl-CoA O-methyltransferase|O-methyltransferase activity
TCONS_00047486|ORF1	CBS domain-containing protein CBSX1, chloroplastic-like|chloroplast stroma;cell redox homeostasis
TCONS_00047487|ORF1	CBS domain-containing protein CBSX1, chloroplastic-like
TCONS_00047498_1	scopoletin glucosyltransferase|transferase activity, transferring hexosyl groups;metabolic process
TCONS_00047502|ORF1	cysteine proteinase RD21a-like|cysteine-type peptidase activity;proteolysis
TCONS_00047510_1	cyclin-D3-1|nucleus
TCONS_00047512|ORF1	LRR receptor-like serine/threonine-protein kinase FLS2|protein binding
TCONS_00047520_1	transcription factor MYB44-like|DNA binding
TCONS_00047524|ORF1	UDP-glycosyltransferase 84B2-like|transferase activity, transferring hexosyl groups;metabolic process
TCONS_00047545_1	abscisic acid 8'-hydroxylase 4|iron ion binding;oxidoreductase activity, acting on paired donors, with incorporation or reduction of molecular oxygen;heme binding;oxidation-reduction process
TCONS_00047546|ORF1	ferredoxin--nitrite reductase, chloroplastic|oxidoreductase activity;heme binding;iron-sulfur cluster binding;oxidation-reduction process
TCONS_00047547_1	ferredoxin--nitrite reductase, chloroplastic|oxidoreductase activity;heme binding;iron-sulfur cluster binding;oxidation-reduction process
TCONS_00047552|ORF1	E3 ubiquitin-protein ligase RMA1 -like protein
TCONS_00047553|ORF1	Cold regulated gene 27, putative isoform 1
TCONS_00047607|ORF1	kynurenine formamidase isoform X2|arylformamidase activity;tryptophan catabolic process to kynurenine
TCONS_00047613|ORF1	D-3-phosphoglycerate dehydrogenase 1, chloroplastic-like|NAD binding;phosphoglycerate dehydrogenase activity;L-serine biosynthetic process;oxidation-reduction process
TCONS_00047626|ORF1	cinnamyl alcohol dehydrogenase 1|zinc ion binding;oxidoreductase activity;oxidation-reduction process
TCONS_00047718|ORF1	metal-nicotianamine transporter YSL3 isoform X1|transmembrane transport
TCONS_00047721|ORF1	metal-nicotianamine transporter YSL3-like|transmembrane transport
TCONS_00047755|ORF1	hypothetical protein PanWU01x14_040750, partial
TCONS_00047768|ORF1	uncharacterized isomerase BH0283|catalytic activity;biosynthetic process
TCONS_00047778|ORF1	hypothetical protein
TCONS_00047901|ORF1	hypothetical protein
TCONS_00047971_1	E3 ubiquitin-protein ligase ATL6-like|integral component of membrane;ubiquitin protein ligase activity;protein ubiquitination;proteasome-mediated ubiquitin-dependent protein catabolic process
TCONS_00048049|ORF1	probable protein phosphatase 2C 27|protein serine/threonine phosphatase activity;protein dephosphorylation;cation binding
TCONS_00048082|ORF1	protein ENHANCED DISEASE RESISTANCE 2-like|lipid binding
TCONS_00048106|ORF1	dicer-like protein 4 isoform X1|nucleic acid binding;ATP binding
TCONS_00048110|ORF1	DNA replication licensing factor MCM5|DNA replication origin binding;nucleus;ATP binding;DNA replication initiation;DNA helicase activity;chromatin binding;MCM complex
TCONS_00048111|ORF1	DNA replication licensing factor MCM5|DNA replication origin binding;nucleus;ATP binding;DNA replication initiation;DNA helicase activity;chromatin binding;MCM complex
TCONS_00048112|ORF1	DNA replication licensing factor MCM5|DNA replication origin binding;nucleus;ATP binding;DNA replication initiation;DNA helicase activity;chromatin binding;MCM complex
TCONS_00048181|ORF1	calmodulin-binding protein 60 E-like|calmodulin binding;response to stress
TCONS_00048182|ORF1	calmodulin-binding protein 60 E|calmodulin binding;response to stress
TCONS_00048224|ORF1	leucine-rich repeat extensin-like protein 2|protein binding
TCONS_00048276|ORF1	WD repeat-containing protein 76|protein binding;cellular response to DNA damage stimulus
TCONS_00048285|ORF1	putative cysteine-rich receptor-like protein kinase 20|protein kinase activity;ATP binding;chitin binding;carbohydrate metabolic process;protein phosphorylation
TCONS_00048286|ORF1	putative cysteine-rich receptor-like protein kinase 20|protein kinase activity;ATP binding;protein phosphorylation
TCONS_00048287_1	chitotriosidase-1 isoform X2|chitin binding;carbohydrate metabolic process
TCONS_00048302|ORF1	protein ABHD17B|hydrolase activity
TCONS_00048363|ORF1	hypothetical protein
TCONS_00048407|ORF1	ist1-like protein|protein transport
TCONS_00048466_1	inactive protein kinase SELMODRAFT_444075 isoform X1|protein kinase activity;ATP binding;protein phosphorylation
TCONS_00048468_1	mitochondrial carrier protein CoAc2|transmembrane transport
TCONS_00048540|ORF1	fasciclin-like arabinogalactan protein 1|cell wall;anchored component of plasma membrane;hypoglycin A gamma-glutamyl transpeptidase activity;leukotriene C4 gamma-glutamyl transferase activity;root development;shoot system development
TCONS_00048608|ORF1	E3 ubiquitin-protein ligase At4g11680|integral component of membrane;ubiquitin protein ligase activity;protein ubiquitination;proteasome-mediated ubiquitin-dependent protein catabolic process
TCONS_00048609|ORF1	E3 ubiquitin-protein ligase At4g11680|integral component of membrane;ligase activity;ubiquitin protein ligase activity;protein ubiquitination;proteasome-mediated ubiquitin-dependent protein catabolic process
TCONS_00048653|ORF1	uridine kinase-like protein 3|ATP binding;kinase activity;metabolic process
TCONS_00048675|ORF1	zinc transporter 11|membrane;metal ion transmembrane transporter activity;metal ion transport;transmembrane transport
TCONS_00048676|ORF1	mitochondrial import inner membrane translocase subunit TIM50-like|mitochondrial inner membrane presequence translocase complex;protein transport
TCONS_00048677_1	zinc transporter 11|membrane;metal ion transmembrane transporter activity;metal ion transport;transmembrane transport
TCONS_00048702|ORF1	titin homolog
TCONS_00048704|ORF1	putative inner centromere ARK-binding protein
TCONS_00048705|ORF1	titin homolog
TCONS_00048787|ORF1	DNA-directed RNA polymerases I and III subunit RPAC1|DNA binding;DNA-directed 5'-3' RNA polymerase activity;protein dimerization activity;transcription, DNA-templated
TCONS_00048841_1	hypothetical protein
TCONS_00048860|ORF1	hypothetical protein
TCONS_00048867_1	BRCT domain-containing protein At4g02110|metal ion binding
TCONS_00048920|ORF1	allene oxide cyclase, chloroplastic|chloroplast;allene-oxide cyclase activity;jasmonic acid biosynthetic process
TCONS_00048985|ORF1	cytokinin hydroxylase-like|iron ion binding;oxidoreductase activity, acting on paired donors, with incorporation or reduction of molecular oxygen;heme binding;oxidation-reduction process
TCONS_00048990|ORF1	caffeoylshikimate esterase|integral component of membrane;lipase activity;lipid metabolic process
TCONS_00048991|ORF1	caffeoylshikimate esterase|integral component of membrane
TCONS_00049018|ORF1	cysteine-rich receptor-like protein kinase 10|protein kinase activity;ATP binding;protein phosphorylation
TCONS_00049106|ORF1	T-complex protein 1 subunit zeta 1|ATP binding;unfolded protein binding;protein folding
TCONS_00049151|ORF1	mannose-6-phosphate isomerase 1|mannose-6-phosphate isomerase activity;zinc ion binding;carbohydrate metabolic process;GDP-mannose biosynthetic process
TCONS_00049152|ORF1	mannose-6-phosphate isomerase 1|mannose-6-phosphate isomerase activity;zinc ion binding;carbohydrate metabolic process;GDP-mannose biosynthetic process
TCONS_00049181|ORF1	probable receptor-like protein kinase At1g67000|protein kinase activity;ATP binding;protein phosphorylation
TCONS_00049200_1	sigma factor binding protein 1, chloroplastic-like
TCONS_00049284_1	CSC1-like protein At1g32090|membrane
TCONS_00049444|ORF1	transcription factor bHLH87|protein dimerization activity
TCONS_00049479|ORF1	hypothetical protein
TCONS_00049495|ORF1	Os05g0345137, partial
TCONS_00049496|ORF1	patellin-3-like
TCONS_00049497|ORF1	myb-related protein 308-like|DNA binding
TCONS_00049560_1	anoctamin-like protein At1g73020 isoform X1|integral component of membrane
TCONS_00049573_1	ammonium transporter 3 member 1-like|ammonium transmembrane transporter activity;ammonium transmembrane transport;membrane
TCONS_00049589|ORF1	phosphatidylinositol 4-phosphate 5-kinase 1-like|ATP binding;1-phosphatidylinositol-4-phosphate 5-kinase activity;phosphatidylinositol metabolic process
TCONS_00049592|ORF1	oxysterol-binding protein-related protein 1C-like isoform X1
TCONS_00049594|ORF1	G-type lectin S-receptor-like serine/threonine-protein kinase At5g35370|ATP binding;protein phosphorylation;protein serine/threonine kinase activity
TCONS_00049596|ORF1	AAA-ATPase At3g50940-like|ATP binding
TCONS_00049636|ORF1	extradiol ring-cleavage dioxygenase-like|cellular aromatic compound metabolic process;oxidoreductase activity, acting on single donors with incorporation of molecular oxygen;zinc ion binding;ferrous iron binding;oxidation-reduction process
TCONS_00049659|ORF1	DNA (cytosine-5)-methyltransferase 1-like|DNA (cytosine-5-)-methyltransferase activity;nucleus;C-5 methylation of cytosine;chromatin binding
TCONS_00049674|ORF1	hypothetical protein
TCONS_00049745|ORF1	heat stress transcription factor A-4b-like|nucleus;DNA binding transcription factor activity;sequence-specific DNA binding;regulation of transcription, DNA-templated
TCONS_00049764_1	G-type lectin S-receptor-like serine/threonine-protein kinase SD2-5|integral component of membrane;protein serine/threonine kinase activity;ATP binding;protein phosphorylation
[truncated: 1,829 more rows]

## Sheet: DOWN
Table S2B
Transcript ID	Annotation
TCONS_00000032|ORF1	protein ECERIFERUM 1-like|iron ion binding;oxidoreductase activity;lipid biosynthetic process;oxidation-reduction process
TCONS_00000038|ORF1	protein ECERIFERUM 1 isoform X2|iron ion binding;oxidoreductase activity;lipid biosynthetic process;oxidation-reduction process
TCONS_00000041|ORF1	protein ECERIFERUM 1-like|endoplasmic reticulum membrane;integral component of membrane;iron ion binding;oxidoreductase activity;lipid biosynthetic process;oxidation-reduction process
TCONS_00000055|ORF1	Zf-FLZ domain containing protein|zinc ion binding;regulation of transcription, DNA-templated
TCONS_00000111|ORF1	serine/threonine-protein kinase D6PK|protein kinase activity;ATP binding;protein phosphorylation
TCONS_00000129|ORF1	UPF0565 protein C2orf69 homolog
TCONS_00000131|ORF1	UPF0565 protein C2orf69 homolog
TCONS_00000174|ORF1	ethylene-responsive transcription factor ERF034|DNA binding;DNA binding transcription factor activity;regulation of transcription, DNA-templated
TCONS_00000197|ORF1	squamosa promoter-binding-like protein 8|nucleus;DNA binding
TCONS_00000242|ORF1	transcription factor UNE10|protein dimerization activity
TCONS_00000317|ORF1	cysteine-rich repeat secretory protein 15|integral component of membrane
TCONS_00000385|ORF1	transketolase, chloroplastic|transketolase activity;metabolic process
TCONS_00000387|ORF1	transketolase, chloroplastic|transketolase activity;metabolic process
TCONS_00000388|ORF1	transketolase, chloroplastic|catalytic activity;metabolic process
TCONS_00000399|ORF1	probable leucine-rich repeat receptor-like protein kinase At5g63930|protein kinase activity;protein binding;ATP binding;protein phosphorylation
TCONS_00000411|ORF1	protein cornichon homolog 4 isoform X1|integral component of membrane;vesicle-mediated transport
TCONS_00000441|ORF1	cytochrome P450 704C1-like|iron ion binding;oxidoreductase activity, acting on paired donors, with incorporation or reduction of molecular oxygen;heme binding;oxidation-reduction process
TCONS_00000444|ORF1	cytochrome P450 704C1-like isoform X2|monooxygenase activity;iron ion binding;oxidoreductase activity, acting on paired donors, with incorporation or reduction of molecular oxygen;heme binding;oxidation-reduction process
TCONS_00000446|ORF1	cytochrome P450 704C1-like|iron ion binding;oxidoreductase activity, acting on paired donors, with incorporation or reduction of molecular oxygen;heme binding;oxidation-reduction process
TCONS_00000449|ORF1	cytochrome P450 704C1-like isoform X2|monooxygenase activity;iron ion binding;oxidoreductase activity, acting on paired donors, with incorporation or reduction of molecular oxygen;heme binding;oxidation-reduction process
TCONS_00000461|ORF1	hypothetical protein
TCONS_00000462|ORF1	probable carboxylesterase 8|hydrolase activity;metabolic process
TCONS_00000469|ORF1	glyoxylate/hydroxypyruvate reductase HPR3-like|oxidoreductase activity, acting on the CH-OH group of donors, NAD or NADP as acceptor;NAD binding;oxidation-reduction process
TCONS_00000476|ORF1	subtilisin-like protease SBT1.1|serine-type endopeptidase activity;proteolysis
TCONS_00000527|ORF1	RING-H2 finger protein ATL7-like|integral component of membrane;ubiquitin protein ligase activity;proteasome-mediated ubiquitin-dependent protein catabolic process
TCONS_00000529|ORF1	RING-H2 finger protein ATL7-like|integral component of membrane;ubiquitin protein ligase activity;protein ubiquitination;proteasome-mediated ubiquitin-dependent protein catabolic process
TCONS_00000573|ORF1	cell division protein FtsY homolog, chloroplastic|GTP binding;SRP-dependent cotranslational protein targeting to membrane
TCONS_00000580|ORF1	cell division protein FtsY homolog, chloroplastic isoform X4|GTP binding;SRP-dependent cotranslational protein targeting to membrane
TCONS_00000604|ORF1	(+)-neomenthol dehydrogenase-like
TCONS_00000605|ORF1	(+)-neomenthol dehydrogenase-like|oxidoreductase activity;oxidation-reduction process
TCONS_00000607|ORF1	(+)-neomenthol dehydrogenase-like
TCONS_00000609|ORF1	(+)-neomenthol dehydrogenase-like
TCONS_00000610|ORF1	(+)-neomenthol dehydrogenase-like
TCONS_00000631|ORF1	(+)-neomenthol dehydrogenase-like
TCONS_00000642_1	(+)-neomenthol dehydrogenase|oxidoreductase activity;oxidation-reduction process
TCONS_00000643_1	(+)-neomenthol dehydrogenase-like
TCONS_00000683|ORF1	O-glucosyltransferase rumi homolog|endomembrane system;integral component of membrane;glucosyltransferase activity;glycolipid metabolic process
TCONS_00000704|ORF1	UPF0187 protein At3g61320, chloroplastic-like|integral component of membrane
TCONS_00000742|ORF1	probable glycerol-3-phosphate acyltransferase 8|transferase activity, transferring acyl groups;metabolic process
TCONS_00000745|ORF1	ascorbate transporter, chloroplastic isoform X1|integral component of membrane;transmembrane transport
TCONS_00000747|ORF1	ascorbate transporter, chloroplastic isoform X1|integral component of membrane;transmembrane transport
TCONS_00000748|ORF1	ascorbate transporter, chloroplastic isoform X1|integral component of membrane;transmembrane transport
TCONS_00000766|ORF1	bifunctional L-3-cyanoalanine synthase/cysteine synthase 1, mitochondrial|mitochondrion;cysteine synthase activity;L-3-cyanoalanine synthase activity;cysteine biosynthetic process from serine;cyanide metabolic process
TCONS_00000801|ORF1	probable polygalacturonase isoform X1|polygalacturonase activity;carbohydrate metabolic process
TCONS_00000836|ORF1	hypothetical protein CICLE_v10021974mg
TCONS_00000837|ORF1	uncharacterized protein LOC18045874
TCONS_00000854|ORF1	BAG family molecular chaperone regulator 6|chaperone binding
TCONS_00000856_1	BAG family molecular chaperone regulator 6|chaperone binding
TCONS_00000872|ORF1	Plasma membrane, putative isoform 2
TCONS_00000937_1	pentatricopeptide repeat-containing protein At4g01030, mitochondrial|protein binding;zinc ion binding
TCONS_00001003|ORF1	ethylene-responsive transcription factor ERF023|DNA binding;DNA binding transcription factor activity;regulation of transcription, DNA-templated
TCONS_00001006|ORF1	auxin response factor 18 isoform X1|nucleus;DNA binding;protein binding;regulation of transcription, DNA-templated;response to hormone
TCONS_00001007|ORF1	auxin response factor 18 isoform X2|nucleus;DNA binding;protein binding;regulation of transcription, DNA-templated;response to hormone
TCONS_00001010|ORF1	DUF688 domain-containing protein
TCONS_00001033|ORF1	PREDICTED: uncharacterized protein LOC102612533|integral component of membrane
TCONS_00001034|ORF1	DUF4079 domain-containing protein|integral component of membrane
TCONS_00001035|ORF1	proteoglycan 4-like
TCONS_00001036|ORF1	myelin transcription factor 1
TCONS_00001048|ORF1	auxin-responsive protein SAUR32|response to auxin
TCONS_00001053|ORF1	rho GTPase-activating protein 3|signal transduction
TCONS_00001054_1	transcription factor MYC2-like|protein dimerization activity
TCONS_00001067|ORF1	CBL-interacting serine/threonine-protein kinase 9|protein kinase activity;ATP binding;protein phosphorylation;signal transduction
TCONS_00001068|ORF1	CBL-interacting serine/threonine-protein kinase 9|protein kinase activity;ATP binding;protein phosphorylation;signal transduction
TCONS_00001073|ORF1	3-ketoacyl-CoA synthase 1|transferase activity, transferring acyl groups other than amino-acyl groups;membrane;fatty acid biosynthetic process
TCONS_00001093|ORF1	28 kDa ribonucleoprotein, chloroplastic|nucleic acid binding
TCONS_00001124|ORF1	transcription factor bHLH67-like|protein dimerization activity
TCONS_00001125|ORF1	protein CURVATURE THYLAKOID 1B, chloroplastic-like|thylakoid
TCONS_00001127|ORF1	hypothetical protein
TCONS_00001129|ORF1	protein CURVATURE THYLAKOID 1B, chloroplastic-like|thylakoid
TCONS_00001130|ORF1	hypothetical protein
TCONS_00001131|ORF1	protein LHY-like isoform X1|DNA binding
TCONS_00001132|ORF1	protein LHY-like isoform X1|DNA binding
TCONS_00001134|ORF1	protein LHY-like isoform X1|nucleus;DNA binding;regulation of transcription, DNA-templated
TCONS_00001137|ORF1	protein LHY-like isoform X1|DNA binding
TCONS_00001153_1	probably inactive receptor-like protein kinase At2g46850|protein kinase activity;ATP binding;polysaccharide binding;protein phosphorylation
TCONS_00001174|ORF1	uncharacterized protein LOC18047062|integral component of membrane
TCONS_00001182|ORF1	probable plastid-lipid-associated protein 10, chloroplastic|plastoglobule
TCONS_00001183|ORF1	probable plastid-lipid-associated protein 10, chloroplastic
TCONS_00001190|ORF1	GEM-like protein 1
TCONS_00001232|ORF1	pectin acetylesterase 6-like isoform X1|hydrolase activity
TCONS_00001268|ORF1	two-pore potassium channel 5|membrane;potassium channel activity;potassium ion transmembrane transport
TCONS_00001274|ORF1	hypothetical protein
TCONS_00001330_1	protein NIM1-INTERACTING 3-like|regulation of systemic acquired resistance
TCONS_00001331|ORF1	nitrogen regulatory protein P-II homolog|enzyme regulator activity;regulation of nitrogen utilization
TCONS_00001332|ORF1	nitrogen regulatory protein P-II homolog|enzyme regulator activity;regulation of nitrogen utilization
TCONS_00001356|ORF1	SANT/Myb domain|integral component of membrane;DNA binding
TCONS_00001357|ORF1	hypothetical protein CISIN_1g024357mg|integral component of membrane
TCONS_00001373|ORF1	long chain acyl-CoA synthetase 1|catalytic activity;metabolic process
TCONS_00001425|ORF1	beta-carotene isomerase D27, chloroplastic|isomerase activity
TCONS_00001537|ORF1	ATP binding protein, putative|integral component of membrane;DNA binding transcription factor activity;zinc ion binding;hydrolase activity;sequence-specific DNA binding;regulation of transcription, DNA-templated
TCONS_00001702|ORF1	beta-glucosidase 11-like isoform X2|hydrolase activity, hydrolyzing O-glycosyl compounds;carbohydrate metabolic process
TCONS_00001723|ORF1	hypothetical protein
TCONS_00001744|ORF1	putative indole-3-acetic acid-amido synthetase GH3.9
TCONS_00001746_1	putative indole-3-acetic acid-amido synthetase GH3.9
TCONS_00001765_1	BTB/POZ domain-containing protein At1g03010 isoform X1|protein binding
TCONS_00001769|ORF1	monothiol glutaredoxin-S9|electron transfer activity;protein disulfide oxidoreductase activity;cell redox homeostasis
TCONS_00001805|ORF1	probable indole-3-pyruvate monooxygenase YUCCA10|N,N-dimethylaniline monooxygenase activity;flavin adenine dinucleotide binding;NADP binding;oxidation-reduction process
TCONS_00001810|ORF1	probable indole-3-pyruvate monooxygenase YUCCA10|N,N-dimethylaniline monooxygenase activity;flavin adenine dinucleotide binding;NADP binding;oxidation-reduction process
TCONS_00001814|ORF1	probable indole-3-pyruvate monooxygenase YUCCA10|N,N-dimethylaniline monooxygenase activity;flavin adenine dinucleotide binding;NADP binding;oxidation-reduction process
TCONS_00001817|ORF1	bifunctional 3-dehydroquinate dehydratase/shikimate dehydrogenase, chloroplastic-like|3-dehydroquinate dehydratase activity;oxidation-reduction process;shikimate 3-dehydrogenase (NADP+) activity
TCONS_00001819|ORF1	bifunctional 3-dehydroquinate dehydratase/shikimate dehydrogenase, chloroplastic-like|3-dehydroquinate dehydratase activity;oxidation-reduction process;shikimate 3-dehydrogenase (NADP+) activity
TCONS_00001913|ORF1	uncharacterized protein LOC18046999 isoform X2|integral component of membrane
TCONS_00001914|ORF1	uncharacterized protein LOC18046999 isoform X1|integral component of membrane
TCONS_00001919|ORF1	transcription factor bHLH91-like|protein dimerization activity
TCONS_00002097_1	nitrate regulatory gene2 protein|nucleus;nitrate transport;cellular response to nitrate
TCONS_00002120|ORF1	peptidyl-prolyl cis-trans isomerase FKBP20-2, chloroplastic|peptidyl-prolyl cis-trans isomerase activity;protein peptidyl-prolyl isomerization
TCONS_00002122|ORF1	peptidyl-prolyl cis-trans isomerase FKBP20-2, chloroplastic|peptidyl-prolyl cis-trans isomerase activity;protein peptidyl-prolyl isomerization
TCONS_00002124|ORF1	peptidyl-prolyl cis-trans isomerase FKBP20-2, chloroplastic|peptidyl-prolyl cis-trans isomerase activity;protein peptidyl-prolyl isomerization
TCONS_00002138|ORF1	homeobox-leucine zipper protein HAT3|nucleus;DNA binding transcription factor activity;regulation of transcription, DNA-templated;sequence-specific DNA binding
TCONS_00002184|ORF1	putative Post-SET domain-containing protein|membrane
TCONS_00002185|ORF1	hypothetical protein CISIN_1g024254mg
TCONS_00002204|ORF1	Potassium voltage-gated channel subfamily C member 4|integral component of membrane
TCONS_00002205|ORF1	probable plastid-lipid-associated protein 11
TCONS_00002230|ORF1	scarecrow-like protein 6|regulation of transcription, DNA-templated
TCONS_00002242|ORF1	axial regulator YABBY 1|multicellular organism development
TCONS_00002447|ORF1	UDP-galactose/UDP-glucose transporter 2-like|transmembrane transport
TCONS_00002449|ORF1	UDP-galactose/UDP-glucose transporter 4|transmembrane transport
TCONS_00002451|ORF1	UDP-galactose/UDP-glucose transporter 4|transmembrane transport
TCONS_00002458|ORF1	protein-ribulosamine 3-kinase, chloroplastic|kinase activity;phosphorylation
TCONS_00002546|ORF1	remorin isoform X1|DNA binding
TCONS_00002547|ORF1	remorin-like
TCONS_00002548|ORF1	hypothetical protein
TCONS_00002554|ORF1	AT-hook motif nuclear-localized protein 9-like|nucleus;integral component of membrane;transcription regulatory region sequence-specific DNA binding;negative regulation of DNA binding transcription factor activity;seed trichome initiation
TCONS_00002555|ORF1	AT-hook motif nuclear-localized protein 9-like|nucleus;transcription regulatory region sequence-specific DNA binding;negative regulation of DNA binding transcription factor activity;seed trichome initiation
TCONS_00002557|ORF1	AT-hook motif nuclear-localized protein 9-like|DNA binding
TCONS_00002560|ORF1	AT-hook motif nuclear-localized protein 9-like|DNA binding
TCONS_00002608|ORF1	hypothetical protein
TCONS_00002609|ORF1	hypothetical protein
TCONS_00002730|ORF1	hypothetical protein LR48_Vigan11g016500
TCONS_00002734_1	putative UDP-rhamnose:rhamnosyltransferase 1|transferase activity, transferring hexosyl groups;metabolic process
TCONS_00002750|ORF1	probable serine/threonine-protein kinase At1g01540|protein kinase activity;ATP binding;protein phosphorylation
TCONS_00002751|ORF1	probable serine/threonine-protein kinase At1g01540|protein kinase activity;ATP binding;protein phosphorylation
TCONS_00002764|ORF1	Nuclear transport factor 2 family protein
TCONS_00002765_1	Nuclear transport factor 2 family protein
TCONS_00002772|ORF1	50S ribosomal protein L5, chloroplastic|structural constituent of ribosome;ribosome;translation
TCONS_00002822|ORF1	protein CURVATURE THYLAKOID 1A, chloroplastic-like|thylakoid
TCONS_00002824|ORF1	protein CURVATURE THYLAKOID 1A, chloroplastic-like|thylakoid
TCONS_00002826|ORF1	protein CURVATURE THYLAKOID 1A, chloroplastic-like|thylakoid
TCONS_00002827|ORF1	protein CURVATURE THYLAKOID 1A, chloroplastic-like|thylakoid
TCONS_00002828|ORF1	GDSL esterase/lipase At4g01130|hydrolase activity, acting on ester bonds
TCONS_00002829|ORF1	GDSL esterase/lipase At4g01130|hydrolase activity, acting on ester bonds
TCONS_00002831|ORF1	GDSL esterase/lipase At4g01130|hydrolase activity, acting on ester bonds
TCONS_00002848|ORF1	rhodanese-like domain-containing protein 4, chloroplastic|extracellular region;chitinase activity;chitin binding;chitin catabolic process
TCONS_00002889|ORF1	cytochrome b561 and DOMON domain-containing protein At3g61750|integral component of membrane;oxidation-reduction process
TCONS_00002890|ORF1	cytochrome b561 and DOMON domain-containing protein At3g61750|integral component of membrane;oxidation-reduction process
TCONS_00002929|ORF1	protein KINESIN LIGHT CHAIN-RELATED 1-like|protein binding
TCONS_00002941|ORF1	NC domain-containing protein-related|ATP binding;transferase activity, transferring acyl groups;transferase activity, transferring phosphorus-containing groups
TCONS_00002973_1	ATP synthase delta chain, chloroplastic|proton-transporting ATP synthase activity, rotational mechanism;ATP synthesis coupled proton transport
TCONS_00002998|ORF1	protein IQ-DOMAIN 1 isoform X1|protein binding
TCONS_00003016|ORF1	caffeic acid 3-O-methyltransferase-like|O-methyltransferase activity;protein dimerization activity
TCONS_00003017|ORF1	anthranilate N-methyltransferase|O-methyltransferase activity;protein dimerization activity
TCONS_00003080|ORF1	tricin synthase 1-like|O-methyltransferase activity
TCONS_00003084|ORF1	DUF3754 domain-containing protein|integral component of membrane
TCONS_00003085|ORF1	hypothetical protein CUMW_086120|integral component of membrane
TCONS_00003088|ORF1	PREDICTED: uncharacterized protein LOC102612423|integral component of membrane
TCONS_00003095_1	mannan endo-1,4-beta-mannosidase 4|hydrolase activity, hydrolyzing O-glycosyl compounds;carbohydrate metabolic process
TCONS_00003103|ORF1	germin-like protein subfamily 2 member 4|manganese ion binding;nutrient reservoir activity
TCONS_00003127|ORF1	PREDICTED: uncharacterized protein LOC102609729
TCONS_00003129|ORF1	transcription factor MYB61-like|DNA binding
TCONS_00003131|ORF1	transcription factor PIF3-like isoform X1|protein dimerization activity
TCONS_00003143|ORF1	probable polygalacturonase|polygalacturonase activity;carbohydrate metabolic process
TCONS_00003169|ORF1	diacylglycerol O-acyltransferase 3, cytosolic
TCONS_00003176|ORF1	protein RADIALIS-like 3|DNA binding
TCONS_00003178|ORF1	protein RADIALIS-like 3|DNA binding
TCONS_00003236|ORF1	short-chain dehydrogenase reductase 3b-like
TCONS_00003243|ORF1	dihydroorotate dehydrogenase, putative
TCONS_00003314|ORF1	probable WRKY transcription factor 35 isoform X2|DNA binding transcription factor activity;sequence-specific DNA binding;regulation of transcription, DNA-templated
TCONS_00003315|ORF1	probable WRKY transcription factor 65|DNA binding transcription factor activity;sequence-specific DNA binding;regulation of transcription, DNA-templated
TCONS_00003417|ORF1	RING-H2 finger protein ATL64|integral component of membrane
TCONS_00003465|ORF1	21 kDa protein|enzyme inhibitor activity
TCONS_00003526_1	translocator protein homolog|integral component of membrane
TCONS_00003529|ORF1	protein LOW PSII ACCUMULATION 1, chloroplastic|protein binding
TCONS_00003531|ORF1	protein LOW PSII ACCUMULATION 1, chloroplastic|protein binding
TCONS_00003533|ORF1	protein LOW PSII ACCUMULATION 1, chloroplastic|integral component of membrane
TCONS_00003535|ORF1	protein LOW PSII ACCUMULATION 1, chloroplastic|integral component of membrane
TCONS_00003538|ORF1	protein LOW PSII ACCUMULATION 1, chloroplastic|protein binding
TCONS_00003539|ORF1	protein LOW PSII ACCUMULATION 1, chloroplastic|integral component of membrane
TCONS_00003549|ORF1	heavy metal-associated isoprenylated plant protein 36|metal ion binding;metal ion transport
TCONS_00003634_1	monothiol glutaredoxin-S6-like|electron transfer activity;protein disulfide oxidoreductase activity;cell redox homeostasis
TCONS_00003655|ORF1	classical arabinogalactan protein 26|integral component of membrane
TCONS_00003657|ORF1	protease Do-like 2, chloroplastic|chloroplast stromal thylakoid;chloroplast thylakoid membrane;chloroplast envelope;serine-type endopeptidase activity;proteolysis;chloroplast organization;photosystem II repair;protein catabolic process
TCONS_00003659|ORF1	protease Do-like 2, chloroplastic|protein binding
TCONS_00003660|ORF1	protease Do-like 2, chloroplastic|serine-type endopeptidase activity;proteolysis
TCONS_00003664|ORF1	protease Do-like 2, chloroplastic|serine-type endopeptidase activity;protein binding;proteolysis
TCONS_00003666|ORF1	protease Do-like 2, chloroplastic|serine-type endopeptidase activity;protein binding;proteolysis
TCONS_00003667|ORF1	secoisolariciresinol dehydrogenase isoform X2|oxidoreductase activity
TCONS_00003813|ORF1	protein STAY-GREEN LIKE, chloroplastic|chloroplast organization
TCONS_00003816_1	hypothetical protein CICLE_v10003051mg
TCONS_00003825|ORF1	2-oxoisovalerate dehydrogenase subunit alpha 1, mitochondrial|oxidoreductase activity, acting on the aldehyde or oxo group of donors, disulfide as acceptor;metabolic process
TCONS_00003827|ORF1	2-oxoisovalerate dehydrogenase subunit alpha 1, mitochondrial|oxidoreductase activity, acting on the aldehyde or oxo group of donors, disulfide as acceptor;metabolic process
TCONS_00003828|ORF1	2-oxoisovalerate dehydrogenase subunit alpha 1, mitochondrial|oxidoreductase activity, acting on the aldehyde or oxo group of donors, disulfide as acceptor;metabolic process
TCONS_00003831|ORF1	ACT domain-containing protein ACR3 isoform X1
TCONS_00003835|ORF1	ACT domain-containing protein ACR3 isoform X1
TCONS_00003838|ORF1	ACT domain-containing protein ACR3 isoform X1
TCONS_00003840|ORF1	ACT domain-containing protein ACR3 isoform X1
TCONS_00003863|ORF1	ribosome maturation protein SBDS|ribosome biogenesis
TCONS_00003866|ORF1	thioredoxin M-type, chloroplastic-like|protein disulfide oxidoreductase activity;glycerol ether metabolic process;cell redox homeostasis
TCONS_00003895|ORF1	Thioredoxin superfamily protein|cell;antioxidant activity;oxidoreductase activity;cell redox homeostasis;oxidation-reduction process;cellular oxidant detoxification
TCONS_00003897|ORF1	Thioredoxin superfamily protein|cell;antioxidant activity;oxidoreductase activity;cell redox homeostasis;oxidation-reduction process;cellular oxidant detoxification
TCONS_00003898|ORF1	hypothetical protein
TCONS_00003901|ORF1	glycine-rich protein HC1-like
TCONS_00003926|ORF1	fructose-1,6-bisphosphatase, cytosolic|carbohydrate metabolic process;fructose 1,6-bisphosphate 1-phosphatase activity
TCONS_00003928|ORF1	fructose-1,6-bisphosphatase, cytosolic|carbohydrate metabolic process;fructose 1,6-bisphosphate 1-phosphatase activity
TCONS_00003929|ORF1	fructose-1,6-bisphosphatase, cytosolic|carbohydrate metabolic process;fructose 1,6-bisphosphate 1-phosphatase activity
TCONS_00003931|ORF1	fructose-1,6-bisphosphatase, cytosolic|carbohydrate metabolic process;fructose 1,6-bisphosphate 1-phosphatase activity
TCONS_00003981|ORF1	hypothetical protein
TCONS_00003984|ORF1	cellulose synthase A catalytic subunit 2 [UDP-forming]-like|membrane;cellulose synthase (UDP-forming) activity;cellulose biosynthetic process
TCONS_00004076|ORF1	S1 domain-containing protein|nucleic acid binding
TCONS_00004147|ORF1	50S ribosomal protein L21, chloroplastic|RNA binding;structural constituent of ribosome;ribosome;translation
TCONS_00004172|ORF1	ATP synthase subunit delta, chloroplastic|membrane;proton-transporting ATP synthase activity, rotational mechanism;ATP synthesis coupled proton transport
TCONS_00004191_1	tyrosine decarboxylase|pyridoxal phosphate binding;cellular amino acid metabolic process;carboxy-lyase activity
TCONS_00004196|ORF1	transcription factor bHLH81-like isoform X1|protein dimerization activity
TCONS_00004205|ORF1	isoflavone 2'-hydroxylase-like|iron ion binding;oxidoreductase activity, acting on paired donors, with incorporation or reduction of molecular oxygen;heme binding;oxidation-reduction process
TCONS_00004208|ORF1	cytochrome P450 81D11-like|iron ion binding;oxidoreductase activity, acting on paired donors, with incorporation or reduction of molecular oxygen;heme binding;oxidation-reduction process
TCONS_00004237|ORF1	D-3-phosphoglycerate dehydrogenase 3, chloroplastic-like|NAD binding;phosphoglycerate dehydrogenase activity;L-serine biosynthetic process;oxidation-reduction process
TCONS_00004241|ORF1	Serine/threonine-protein kinase WNK-related isoform 1|cytosol;protein serine/threonine kinase activity;protein phosphorylation;intracellular signal transduction
TCONS_00004242|ORF1	Serine/threonine-protein kinase WNK-related isoform 2
TCONS_00004246|ORF1	probable inactive receptor kinase At5g67200|protein kinase activity;protein binding;ATP binding;protein phosphorylation
TCONS_00004298|ORF1	subtilisin-like protease SBT1.9|serine-type endopeptidase activity;proteolysis
TCONS_00004335|ORF1	abscisic acid 8'-hydroxylase 4-like|iron ion binding;oxidoreductase activity, acting on paired donors, with incorporation or reduction of molecular oxygen;heme binding;oxidation-reduction process
TCONS_00004336_1	abscisic acid 8'-hydroxylase 4-like|iron ion binding;oxidoreductase activity, acting on paired donors, with incorporation or reduction of molecular oxygen;heme binding;oxidation-reduction process
TCONS_00004344|ORF1	photosystem I chlorophyll a/b-binding protein 5, chloroplastic|membrane;photosynthesis, light harvesting
TCONS_00004435|ORF1	serine carboxypeptidase II-3-like|serine-type carboxypeptidase activity;proteolysis
TCONS_00004437|ORF1	uncharacterized protein LOC18041375
TCONS_00004438|ORF1	uncharacterized protein LOC18041375
TCONS_00004471|ORF1	probable transcription factor KAN4|DNA binding
TCONS_00004531_1	anthocyanidin 3-O-glucosyltransferase 5-like|transferase activity, transferring hexosyl groups;metabolic process
TCONS_00004572|ORF1	hypothetical protein MA16_Dca024349
TCONS_00004573|ORF1	putative S-adenosyl-L-methionine-dependent methyltransferase MAB_3787|methyltransferase activity;methylation
TCONS_00004574|ORF1	putative S-adenosyl-L-methionine-dependent methyltransferase MAB_3787|methyltransferase activity;methylation
TCONS_00004577|ORF1	putative S-adenosyl-L-methionine-dependent methyltransferase MAB_3787|methyltransferase activity;methylation
TCONS_00004621|ORF1	U-box domain-containing protein 5-like isoform X1|ubiquitin-protein transferase activity;binding;protein ubiquitination
TCONS_00004625|ORF1	DNA polymerase epsilon catalytic subunit A, putative
TCONS_00004629|ORF1	DNA polymerase epsilon catalytic subunit A, putative
TCONS_00004630|ORF1	isoflavone reductase-like protein
TCONS_00004686|ORF1	beta-galactosidase 5-like|hydrolase activity, hydrolyzing O-glycosyl compounds;carbohydrate binding;carbohydrate metabolic process
TCONS_00004688|ORF1	beta-galactosidase 5|hydrolase activity, hydrolyzing O-glycosyl compounds;carbohydrate binding;carbohydrate metabolic process
TCONS_00004698|ORF1	lon protease 2
TCONS_00004699|ORF1	lon protease 2|ubiquitin conjugating enzyme binding;ubiquitin protein ligase activity;protein polyubiquitination;peptidase activity;positive regulation of proteasomal ubiquitin-dependent protein catabolic process;intracellular
TCONS_00004740|ORF1	kinesin-like protein KIN-7F|microtubule motor activity;ATP binding;microtubule binding;microtubule-based movement
TCONS_00004786|ORF1	filament-like plant protein 4
TCONS_00004819_1	Zinc finger, C2H2 domain containing protein|nucleic acid binding
TCONS_00004821_1	hexokinase-2, chloroplastic|glucose binding;ATP binding;cellular glucose homeostasis;glycolytic process;hexokinase activity;carbohydrate phosphorylation
TCONS_00004826|ORF1	Cytomatrix protein-related, putative
TCONS_00004857|ORF1	hypothetical protein VITISV_031707
TCONS_00004859|ORF1	sec-independent protein translocase protein TATC, chloroplastic
TCONS_00004885|ORF1	GDSL esterase/lipase EXL3|lipid metabolic process;lipase activity
TCONS_00004887|ORF1	GDSL esterase/lipase EXL3|lipase activity;lipid metabolic process
TCONS_00004889|ORF1	GDSL esterase/lipase EXL3|lipid metabolic process;lipase activity
TCONS_00004898|ORF1	probable cinnamyl alcohol dehydrogenase 6|oxidation-reduction process
TCONS_00004899|ORF1	probable cinnamyl alcohol dehydrogenase 6|zinc ion binding;oxidoreductase activity;oxidation-reduction process
TCONS_00004909|ORF1	calcium-dependent protein kinase 29|protein kinase activity;calcium ion binding;ATP binding;protein phosphorylation
TCONS_00004911_1	calcium-dependent protein kinase 29|protein kinase activity;calcium ion binding;ATP binding;protein phosphorylation
TCONS_00004930|ORF1	hippocampus abundant transcript-like protein 1|integral component of membrane;transmembrane transport
TCONS_00004931|ORF1	hippocampus abundant transcript-like protein 1 isoform X1|integral component of membrane;transmembrane transport
TCONS_00004943|ORF1	serine/threonine-protein kinase STY46-like isoform X1|protein kinase activity;ATP binding;protein phosphorylation
TCONS_00004945|ORF1	serine/threonine-protein kinase STY46-like isoform X2|protein kinase activity;ATP binding;protein phosphorylation
TCONS_00004953|ORF1	serine/threonine-protein kinase STY46-like isoform X2|protein kinase activity;ATP binding;protein phosphorylation
TCONS_00004955|ORF1	serine/threonine-protein kinase STY46-like|protein kinase activity;ATP binding;protein phosphorylation
TCONS_00004961|ORF1	serine/threonine-protein kinase STY46-like isoform X2|protein kinase activity;ATP binding;protein phosphorylation
TCONS_00004965|ORF1	serine/threonine-protein kinase STY46-like isoform X2|protein kinase activity;ATP binding;protein phosphorylation
TCONS_00004966|ORF1	hypothetical protein|protein binding
TCONS_00004967|ORF1	glutathione S-transferase-like|protein binding
TCONS_00004972|ORF1	hypothetical protein
TCONS_00004974|ORF1	probable alpha-amylase 2|alpha-amylase activity;carbohydrate metabolic process;calcium ion binding
TCONS_00004978|ORF1	hypothetical protein
TCONS_00004981|ORF1	hypothetical protein
TCONS_00004986|ORF1	alcohol dehydrogenase-like 7|zinc ion binding;oxidoreductase activity;oxidation-reduction process
TCONS_00004988|ORF1	alcohol dehydrogenase-like 7|zinc ion binding;oxidoreductase activity;oxidation-reduction process
TCONS_00004996|ORF1	alcohol dehydrogenase-like 7|zinc ion binding;oxidoreductase activity;oxidation-reduction process
TCONS_00005002|ORF1	cytokinin riboside 5'-monophosphate phosphoribohydrolase LOG5-like|nucleus;hydrolase activity;lyase activity;cytokinin biosynthetic process
TCONS_00005003|ORF1	cytokinin riboside 5'-monophosphate phosphoribohydrolase LOG5-like|nucleus;hydrolase activity;lyase activity;cytokinin biosynthetic process
TCONS_00005006|ORF1	cytokinin riboside 5'-monophosphate phosphoribohydrolase LOG5-like|nucleus;hydrolase activity;cytokinin biosynthetic process
TCONS_00005007|ORF1	cytokinin riboside 5'-monophosphate phosphoribohydrolase LOG5-like|nucleus;hydrolase activity;lyase activity;cytokinin biosynthetic process
TCONS_00005008|ORF1	ATP-dependent zinc metalloprotease FTSH, chloroplastic|membrane;metalloendopeptidase activity;ATP binding;proteolysis
TCONS_00005054|ORF1	U-box domain-containing protein 15|ubiquitin-protein transferase activity;protein binding;cell surface receptor signaling pathway;obsolete signal transducer activity;protein ubiquitination
TCONS_00005088|ORF1	high mobility group B protein 3 isoform X1|nucleus;DNA binding
TCONS_00005099|ORF1	high mobility group B protein 3 isoform X2|nucleus;DNA binding
TCONS_00005102|ORF1	hypothetical protein
TCONS_00005139|ORF1	peptidyl-prolyl cis-trans isomerase FKBP18, chloroplastic|peptidyl-prolyl cis-trans isomerase activity;protein peptidyl-prolyl isomerization
TCONS_00005141|ORF1	peptidyl-prolyl cis-trans isomerase FKBP18, chloroplastic|cytoplasm;peptidyl-prolyl cis-trans isomerase activity;FK506 binding;protein peptidyl-prolyl isomerization;chaperone-mediated protein folding
TCONS_00005142|ORF1	peptidyl-prolyl cis-trans isomerase FKBP18, chloroplastic|peptidyl-prolyl cis-trans isomerase activity;protein peptidyl-prolyl isomerization
TCONS_00005143|ORF1	peptidyl-prolyl cis-trans isomerase FKBP18, chloroplastic|peptidyl-prolyl cis-trans isomerase activity;protein peptidyl-prolyl isomerization
TCONS_00005170|ORF1	psbP domain-containing protein 3, chloroplastic isoform X1|calcium ion binding;photosystem II oxygen evolving complex;photosynthesis;extrinsic component of membrane
TCONS_00005175|ORF1	psbP domain-containing protein 3, chloroplastic|calcium ion binding;photosystem II oxygen evolving complex;photosynthesis;extrinsic component of membrane
TCONS_00005220|ORF1	protein MIZU-KUSSEI 1
TCONS_00005223|ORF1	ap-1 complex subunit sigma-2
TCONS_00005228|ORF1	Electron transporter, putative isoform 1
TCONS_00005311|ORF1	pentatricopeptide repeat-containing protein At3g21470|protein binding
TCONS_00005370|ORF1	glycolipid transfer protein 3|cytoplasm;intermembrane lipid transfer activity;intermembrane lipid transfer
TCONS_00005371|ORF1	glycolipid transfer protein 3|cytoplasm;intermembrane lipid transfer activity;intermembrane lipid transfer
TCONS_00005373|ORF1	glycolipid transfer protein 3-like|cytoplasm;intermembrane lipid transfer activity;intermembrane lipid transfer
TCONS_00005375|ORF1	LRR receptor-like serine/threonine-protein kinase RCH1|protein kinase activity;protein binding;ATP binding;protein phosphorylation
TCONS_00005449|ORF1	trihelix transcription factor GT-2-like|DNA binding
TCONS_00005560|ORF1	uncharacterized aarF domain-containing protein kinase At1g71810, chloroplastic isoform X1|protein kinase activity;ATP binding;protein phosphorylation
TCONS_00005561|ORF1	uncharacterized aarF domain-containing protein kinase At1g71810, chloroplastic isoform X1|protein kinase activity;ATP binding;protein phosphorylation
TCONS_00005562|ORF1	uncharacterized aarF domain-containing protein kinase At1g71810, chloroplastic isoform X1|protein kinase activity;ATP binding;protein phosphorylation
TCONS_00005563|ORF1	uncharacterized aarF domain-containing protein kinase At1g71810, chloroplastic isoform X2|protein kinase activity;ATP binding;protein phosphorylation
TCONS_00005568|ORF1	NAD(P)H-quinone oxidoreductase subunit T, chloroplastic|chloroplast thylakoid membrane;NAD(P)H dehydrogenase complex (plastoquinone);integral component of membrane
TCONS_00005569|ORF1	NAD(P)H-quinone oxidoreductase subunit T, chloroplastic|chloroplast thylakoid membrane;NAD(P)H dehydrogenase complex (plastoquinone);integral component of membrane
TCONS_00005592_1	trinucleotide repeat-containing gene 18 protein-like
TCONS_00005611|ORF1	Mitochondrial transcription termination factor family protein isoform 2|double-stranded DNA binding;regulation of transcription, DNA-templated
TCONS_00005644_1	citrus sucrose transporter 1|integral component of plasma membrane;sucrose transmembrane transporter activity;sucrose transport
TCONS_00005789|ORF1	kinesin-like protein KIN-4A isoform X1|microtubule motor activity;ATP binding;microtubule binding;microtubule-based movement
TCONS_00005791|ORF1	hypothetical protein
TCONS_00005815|ORF1	thioredoxin-like 4, chloroplastic|protein disulfide oxidoreductase activity;glycerol ether metabolic process;cell redox homeostasis
TCONS_00005829|ORF1	UDP-glucuronate:xylan alpha-glucuronosyltransferase 2 isoform X1|xylan biosynthetic process;glucuronosyltransferase activity;Golgi apparatus;plant-type secondary cell wall biogenesis
TCONS_00005891|ORF1	serine carboxypeptidase II-3-like|serine-type carboxypeptidase activity;proteolysis
TCONS_00005893|ORF1	serine carboxypeptidase II-3-like|serine-type carboxypeptidase activity;proteolysis
TCONS_00005896|ORF1	serine carboxypeptidase II-3-like|serine-type carboxypeptidase activity;proteolysis
TCONS_00005899|ORF1	serine carboxypeptidase II-3-like|serine-type carboxypeptidase activity;proteolysis
TCONS_00005904|ORF1	Acylamino-acid-releasing enzyme, putative isoform 1|serine-type peptidase activity;proteolysis
TCONS_00005907|ORF1	Acylamino-acid-releasing enzyme, putative isoform 1|serine-type peptidase activity;proteolysis
TCONS_00006030_1	30S ribosomal protein S9, chloroplastic|ribosome;structural constituent of ribosome;translation
TCONS_00006054|ORF1	Histone deacetylase complex subunit SAP30/SAP30-like protein|protein binding
TCONS_00006074|ORF1	deSI-like protein At4g17486 isoform X1
TCONS_00006078|ORF1	J domain-containing protein required for chloroplast accumulation response 1
TCONS_00006095|ORF1	cytochrome P450 734A1-like|iron ion binding;oxidoreductase activity, acting on paired donors, with incorporation or reduction of molecular oxygen;heme binding;oxidation-reduction process
TCONS_00006209|ORF1	sugar transporter ERD6-like 6|integral component of membrane;transmembrane transporter activity;transmembrane transport
TCONS_00006212|ORF1	sugar transporter ERD6-like 6|integral component of membrane;transmembrane transporter activity;transmembrane transport
TCONS_00006214|ORF1	sugar transporter ERD6-like 6|transmembrane transport;transmembrane transporter activity;integral component of membrane
TCONS_00006219|ORF1	sugar transporter ERD6-like 6|transmembrane transport;transmembrane transporter activity;integral component of membrane
TCONS_00006291|ORF1	GTPase HflX|GTP binding
TCONS_00006292|ORF1	GTPase HflX isoform X1|GTP binding
TCONS_00006295|ORF1	hypothetical protein
TCONS_00006296_1	cytokinin dehydrogenase 5-like|cytokinin metabolic process;oxidoreductase activity, acting on CH-OH group of donors;flavin adenine dinucleotide binding;oxidation-reduction process;cytokinin dehydrogenase activity
TCONS_00006297|ORF1	jacalin-related lectin 3-like isoform X1|carbohydrate binding
TCONS_00006300|ORF1	pentatricopeptide repeat-containing protein At1g19720-like|protein binding;zinc ion binding
TCONS_00006301_1	pentatricopeptide repeat-containing protein At1g19720-like|protein binding;zinc ion binding
TCONS_00006314|ORF1	protein WALLS ARE THIN 1|transmembrane transporter activity;integral component of membrane
TCONS_00006315|ORF1	protein WALLS ARE THIN 1|transmembrane transporter activity;integral component of membrane
TCONS_00006331|ORF1	V-type proton ATPase subunit a3-like|proton-transporting V-type ATPase, V0 domain;proton transmembrane transporter activity;ATP hydrolysis coupled proton transport
TCONS_00006421|ORF1	ATP sulfurylase 2-like|sulfate adenylyltransferase (ATP) activity;sulfate assimilation
TCONS_00006442|ORF1	hypothetical protein
TCONS_00006443|ORF1	protein SPA, chloroplastic|chloroplast thylakoid membrane;chloroplast stroma;integral component of membrane;protein disulfide isomerase activity;photosystem II repair
TCONS_00006444|ORF1	protein SPA, chloroplastic|integral component of membrane
TCONS_00006446|ORF1	protein SPA, chloroplastic|integral component of membrane
TCONS_00006447|ORF1	hypothetical protein
TCONS_00006464|ORF1	hypothetical protein CISIN_1g003719mg
TCONS_00006469|ORF1	hypothetical protein CISIN_1g003719mg
TCONS_00006471|ORF1	PREDICTED: uncharacterized protein LOC102627061 isoform X1
TCONS_00006475|ORF1	hypothetical protein CISIN_1g003719mg
TCONS_00006483|ORF1	hypothetical protein CISIN_1g003719mg
TCONS_00006491|ORF1	hypothetical protein CISIN_1g003719mg
TCONS_00006496|ORF1	hypothetical protein CISIN_1g003719mg
TCONS_00006501|ORF1	hypothetical protein CISIN_1g003719mg
TCONS_00006529|ORF1	receptor protein kinase CLAVATA1-like|protein kinase activity;protein binding;ATP binding;protein phosphorylation
TCONS_00006535|ORF1	ABC transporter B family member 13-like|ATP binding;ATPase activity, coupled to transmembrane movement of substances;transmembrane transport;integral component of membrane
TCONS_00006539|ORF1	ABC transporter B family member 13-like|ATP binding;ATPase activity, coupled to transmembrane movement of substances;transmembrane transport;integral component of membrane
TCONS_00006540|ORF1	ABC transporter B family member 13-like isoform X2|ATP binding;ATPase activity, coupled to transmembrane movement of substances;transmembrane transport;integral component of membrane
TCONS_00006544|ORF1	CO(2)-response secreted protease-like|serine-type endopeptidase activity;proteolysis
TCONS_00006546|ORF1	CO(2)-response secreted protease-like|serine-type endopeptidase activity;proteolysis
TCONS_00006547|ORF1	CO(2)-response secreted protease-like|serine-type endopeptidase activity;proteolysis
TCONS_00006565|ORF1	peroxidase 64|peroxidase activity;heme binding;response to oxidative stress;hydrogen peroxide catabolic process;oxidation-reduction process
TCONS_00006580|ORF1	thioredoxin-like protein CDSP32, chloroplastic|protein disulfide oxidoreductase activity;glycerol ether metabolic process;cell redox homeostasis
TCONS_00006584|ORF1	plastocyanin, chloroplastic|copper ion binding;electron transfer activity
TCONS_00006587|ORF1	high mobility group B protein 9|nucleus;DNA binding
TCONS_00006593|ORF1	high mobility group B protein 9 isoform X1|DNA binding
TCONS_00006594|ORF1	high mobility group B protein 9 isoform X2|DNA binding
TCONS_00006596|ORF1	high mobility group B protein 9|DNA binding
TCONS_00006598|ORF1	high mobility group B protein 9|DNA binding
TCONS_00006599|ORF1	high mobility group B protein 9 isoform X2|DNA binding
TCONS_00006602|ORF1	F-box protein SKIP23-like|protein binding
TCONS_00006656|ORF1	nitrate regulatory gene2 protein
TCONS_00006691|ORF1	1,4-alpha-glucan-branching enzyme 1, chloroplastic/amyloplastic isoform X2|glycogen biosynthetic process;1,4-alpha-glucan branching enzyme activity;hydrolase activity, hydrolyzing O-glycosyl compounds
TCONS_00006692|ORF1	1,4-alpha-glucan-branching enzyme 1, chloroplastic/amyloplastic-like isoform X2|glycogen biosynthetic process;1,4-alpha-glucan branching enzyme activity;cation binding;hydrolase activity, hydrolyzing O-glycosyl compounds
TCONS_00006719|ORF1	Niemann-Pick C1 protein isoform X2|integral component of membrane;lipid transporter activity
TCONS_00006720|ORF1	Niemann-Pick C1 protein isoform X1|integral component of membrane;lipid transporter activity
TCONS_00006722|ORF1	Niemann-Pick C1 protein-like isoform X1|integral component of membrane
TCONS_00006724|ORF1	Niemann-Pick C1 protein isoform X1|integral component of membrane
TCONS_00006770|ORF1	glyceraldehyde-3-phosphate dehydrogenase B, chloroplastic|oxidoreductase activity, acting on the aldehyde or oxo group of donors, NAD or NADP as acceptor;oxidation-reduction process
TCONS_00006771|ORF1	glyceraldehyde-3-phosphate dehydrogenase B, chloroplastic|oxidoreductase activity, acting on the aldehyde or oxo group of donors, NAD or NADP as acceptor;NADP binding;NAD binding;glucose metabolic process;oxidation-reduction process
TCONS_00006773|ORF1	glyceraldehyde-3-phosphate dehydrogenase GAPB, chloroplastic|oxidoreductase activity, acting on the aldehyde or oxo group of donors, NAD or NADP as acceptor;oxidation-reduction process
TCONS_00006774|ORF1	glyceraldehyde-3-phosphate dehydrogenase GAPB, chloroplastic|oxidoreductase activity, acting on the aldehyde or oxo group of donors, NAD or NADP as acceptor;oxidation-reduction process
TCONS_00006777|ORF1	glyceraldehyde-3-phosphate dehydrogenase GAPB, chloroplastic|oxidoreductase activity, acting on the aldehyde or oxo group of donors, NAD or NADP as acceptor;oxidation-reduction process
TCONS_00006799_1	protein PLASTID MOVEMENT IMPAIRED 1|chloroplast relocation
TCONS_00006906|ORF1	transcription factor TCP23-like|nucleus;DNA binding;regulation of transcription, DNA-templated
TCONS_00006931_1	cytochrome P450 78A5-like|iron ion binding;oxidoreductase activity, acting on paired donors, with incorporation or reduction of molecular oxygen;heme binding;oxidation-reduction process
TCONS_00006940|ORF1	beta-glucosidase 40|hydrolase activity, hydrolyzing O-glycosyl compounds;carbohydrate metabolic process
TCONS_00006953|ORF1	protein LAZY 1-like isoform X1|gravitropism;regulation of auxin polar transport
TCONS_00007096|ORF1	lipoxygenase 6, chloroplastic|oxidoreductase activity, acting on single donors with incorporation of molecular oxygen, incorporation of two atoms of oxygen;metal ion binding;oxidation-reduction process
TCONS_00007097|ORF1	lipoxygenase 6, chloroplastic|oxidoreductase activity, acting on single donors with incorporation of molecular oxygen, incorporation of two atoms of oxygen;protein binding;metal ion binding;oxidation-reduction process
TCONS_00007142|ORF1	protein HHL1, chloroplastic isoform X1
TCONS_00007145|ORF1	protein HHL1, chloroplastic isoform X1
TCONS_00007146|ORF1	protein HHL1, chloroplastic isoform X1|integral component of membrane
TCONS_00007148|ORF1	small heat shock protein, chloroplastic-like
TCONS_00007149|ORF1	small heat shock protein, chloroplastic-like
TCONS_00007156|ORF1	probable LRR receptor-like serine/threonine-protein kinase At1g67720|protein kinase activity;ATP binding;protein phosphorylation
TCONS_00007161|ORF1	probable LRR receptor-like serine/threonine-protein kinase At1g67720|protein kinase activity;protein binding;ATP binding;protein phosphorylation
TCONS_00007163|ORF1	probable LRR receptor-like serine/threonine-protein kinase At1g67720|integral component of membrane;protein tyrosine kinase activity;ATP binding;peptidyl-tyrosine phosphorylation
TCONS_00007190|ORF1	hypothetical protein CUMW_078830|membrane
TCONS_00007197|ORF1	hypothetical protein CISIN_1g0220831mg|membrane
TCONS_00007202|ORF1	hypothetical protein CISIN_1g0220831mg|integral component of membrane
TCONS_00007342|ORF1	alpha-L-fucosidase 3-like|hydrolase activity, acting on ester bonds
TCONS_00007347|ORF1	chloroplast sensor kinase, chloroplastic isoform X1|chloroplast stroma;protein histidine kinase activity;protein self-association;quinone binding;regulation of gene expression;peptidyl-histidine phosphorylation;protein autophosphorylation;detection of redox state;photosystem stoichiometry adjustment
TCONS_00007357|ORF1	BTB/POZ domain-containing protein At1g67900-like
TCONS_00007382|ORF1	glutamate--glyoxylate aminotransferase 2|catalytic activity;pyridoxal phosphate binding;biosynthetic process
TCONS_00007384|ORF1	alanine-2-oxoglutarate aminotransferase 2|catalytic activity;pyridoxal phosphate binding;biosynthetic process
TCONS_00007474_1	probable polygalacturonase At1g80170 isoform X1|polygalacturonase activity;carbohydrate metabolic process
TCONS_00007475|ORF1	polygalacturonase At1g48100-like|polygalacturonase activity;carbohydrate metabolic process
TCONS_00007476|ORF1	polygalacturonase At1g48100|polygalacturonase activity;carbohydrate metabolic process
TCONS_00007480|ORF1	1,4-dihydroxy-2-naphthoyl-CoA synthase, peroxisomal isoform X1|1,4-dihydroxy-2-naphthoyl-CoA synthase activity;menaquinone biosynthetic process
TCONS_00007481|ORF1	1,4-dihydroxy-2-naphthoyl-CoA synthase, peroxisomal|1,4-dihydroxy-2-naphthoyl-CoA synthase activity;menaquinone biosynthetic process
TCONS_00007488|ORF1	1,4-dihydroxy-2-naphthoyl-CoA synthase, peroxisomal|1,4-dihydroxy-2-naphthoyl-CoA synthase activity;menaquinone biosynthetic process
TCONS_00007490|ORF1	1,4-dihydroxy-2-naphthoyl-CoA synthase, peroxisomal isoform X2|1,4-dihydroxy-2-naphthoyl-CoA synthase activity;menaquinone biosynthetic process
TCONS_00007492|ORF1	1,4-dihydroxy-2-naphthoyl-CoA synthase, peroxisomal|1,4-dihydroxy-2-naphthoyl-CoA synthase activity;menaquinone biosynthetic process
TCONS_00007493|ORF1	1,4-dihydroxy-2-naphthoyl-CoA synthase, peroxisomal isoform X1|1,4-dihydroxy-2-naphthoyl-CoA synthase activity;menaquinone biosynthetic process
TCONS_00007499|ORF1	1,4-dihydroxy-2-naphthoyl-CoA synthase, peroxisomal|1,4-dihydroxy-2-naphthoyl-CoA synthase activity;menaquinone biosynthetic process
TCONS_00007541_1	polygalacturonase 1 beta-like protein 3
TCONS_00007643|ORF1	potassium transporter 6|membrane;potassium ion transmembrane transporter activity;potassium ion transmembrane transport
TCONS_00007644|ORF1	potassium transporter 6-like|membrane;potassium ion transmembrane transporter activity;potassium ion transmembrane transport
TCONS_00007645|ORF1	potassium transporter 6-like|membrane;potassium ion transmembrane transporter activity;potassium ion transmembrane transport
TCONS_00007646|ORF1	potassium transporter 6|membrane;potassium ion transmembrane transporter activity;potassium ion transmembrane transport
TCONS_00007659|ORF1	NHL domain-containing protein isoform 2|integral component of membrane
TCONS_00007670|ORF1	WAT1-related protein At3g28050-like|transmembrane transporter activity;integral component of membrane
TCONS_00007673|ORF1	WAT1-related protein At3g28050-like|integral component of membrane;transmembrane transporter activity
TCONS_00007674|ORF1	WAT1-related protein At3g28050-like|integral component of membrane;transmembrane transporter activity
TCONS_00007681|ORF1	WAT1-related protein At3g28050-like|transmembrane transporter activity;integral component of membrane
TCONS_00007682|ORF1	WAT1-related protein At3g28050-like|transmembrane transporter activity;integral component of membrane
TCONS_00007683|ORF1	WAT1-related protein At3g28050-like|transmembrane transporter activity;integral component of membrane
TCONS_00007687|ORF1	WAT1-related protein At3g28050-like|transmembrane transporter activity;integral component of membrane
TCONS_00007688|ORF1	WAT1-related protein At3g28050-like|integral component of membrane;transmembrane transporter activity
TCONS_00007695|ORF1	WAT1-related protein At5g40240-like isoform X3|integral component of membrane;transmembrane transporter activity
TCONS_00007696|ORF1	WAT1-related protein At5g40240-like isoform X3|integral component of membrane;transmembrane transporter activity
TCONS_00007700|ORF1	WAT1-related protein At3g28050-like|transmembrane transporter activity;integral component of membrane
TCONS_00007701|ORF1	hypothetical protein CISIN_1g018400mg|integral component of membrane;transmembrane transporter activity
TCONS_00007711|ORF1	WAT1-related protein At3g28050-like|integral component of membrane;transmembrane transporter activity
TCONS_00007717|ORF1	probable serine/threonine-protein kinase PBL28|protein kinase activity;ATP binding;protein phosphorylation
TCONS_00007725|ORF1	Nucleotide-binding alpha-beta plait domain containing protein|nucleic acid binding
TCONS_00007728|ORF1	RRM_6 domain-containing protein|nucleic acid binding
TCONS_00007750|ORF1	germin-like protein subfamily 1 member 1|manganese ion binding;nutrient reservoir activity
TCONS_00007757_1	TORTIFOLIA1-like protein 4|microtubule;microtubule binding
TCONS_00007772|ORF1	5-formyltetrahydrofolate cyclo-ligase, mitochondrial-like|ATP binding;5-formyltetrahydrofolate cyclo-ligase activity;metal ion binding
TCONS_00007775|ORF1	5-formyltetrahydrofolate cyclo-ligase, mitochondrial-like isoform X1|ATP binding;5-formyltetrahydrofolate cyclo-ligase activity;metal ion binding
TCONS_00007777|ORF1	5-formyltetrahydrofolate cyclo-ligase, mitochondrial-like isoform X1|ATP binding;5-formyltetrahydrofolate cyclo-ligase activity;metal ion binding
TCONS_00007893|ORF1	single-stranded DNA-binding protein WHY1, chloroplastic-like|regulation of transcription, DNA-templated;defense response;single-stranded DNA binding
TCONS_00007895|ORF1	single-stranded DNA-binding protein WHY1, chloroplastic-like|regulation of transcription, DNA-templated;defense response;single-stranded DNA binding
TCONS_00007896|ORF1	single-stranded DNA-binding protein WHY1, chloroplastic-like|regulation of transcription, DNA-templated;defense response;single-stranded DNA binding
TCONS_00007900|ORF1	SNF1-related protein kinase regulatory subunit gamma-1-like|integral component of membrane
TCONS_00007902|ORF1	SNF1-related protein kinase regulatory subunit gamma-1-like|kinase activity;phosphorylation
TCONS_00007903|ORF1	SNF1-related protein kinase regulatory subunit gamma-1-like|kinase activity;phosphorylation
TCONS_00007907|ORF1	SNF1-related protein kinase regulatory subunit gamma-1-like|kinase activity;phosphorylation
TCONS_00007939|ORF1	Mucin-related protein
TCONS_00007971|ORF1	E3 ubiquitin-protein ligase RING1-like|ubiquitin protein ligase activity;protein polyubiquitination;proteasome-mediated ubiquitin-dependent protein catabolic process
TCONS_00007972_1	cyclic dof factor 2-like|DNA binding;regulation of transcription, DNA-templated
TCONS_00008006|ORF1	fructose-bisphosphate aldolase-lysine N-methyltransferase, chloroplastic|chloroplast;[ribulose-bisphosphate carboxylase]-lysine N-methyltransferase activity
TCONS_00008008|ORF1	fructose-bisphosphate aldolase-lysine N-methyltransferase, chloroplastic|chloroplast;protein binding;[ribulose-bisphosphate carboxylase]-lysine N-methyltransferase activity
TCONS_00008028|ORF1	protein argonaute 7 isoform X1|nucleic acid binding;protein binding
TCONS_00008079|ORF1	PREDICTED: uncharacterized protein LOC102609498 isoform X2|ribosome;structural constituent of ribosome;cysteine-type peptidase activity;translation;proteolysis
TCONS_00008110|ORF1	acyl carrier protein 1, chloroplastic|fatty acid biosynthetic process
TCONS_00008133|ORF1	serine carboxypeptidase-like 45|serine-type carboxypeptidase activity;proteolysis
TCONS_00008134|ORF1	serine carboxypeptidase-like 45|serine-type carboxypeptidase activity;proteolysis
TCONS_00008138|ORF1	annexin D3|calcium ion binding;calcium-dependent phospholipid binding
TCONS_00008139|ORF1	annexin D3|calcium ion binding;calcium-dependent phospholipid binding
TCONS_00008178|ORF1	protein IQ-DOMAIN 14|protein binding
TCONS_00008180|ORF1	protein IQ-DOMAIN 14|protein binding
TCONS_00008238|ORF1	50S ribosomal protein L1, chloroplastic|large ribosomal subunit;RNA binding;structural constituent of ribosome;translation
TCONS_00008239|ORF1	50S ribosomal protein L1, chloroplastic|large ribosomal subunit;RNA binding;structural constituent of ribosome;translation
TCONS_00008240|ORF1	50S ribosomal protein L1, chloroplastic-like|large ribosomal subunit;RNA binding;structural constituent of ribosome;translation
TCONS_00008241|ORF1	RNA polymerase sigma factor sigD, chloroplastic|DNA binding transcription factor activity;DNA-templated transcription, initiation;regulation of transcription, DNA-templated
TCONS_00008242|ORF1	RNA polymerase sigma factor sigD, chloroplastic|DNA binding transcription factor activity;DNA-templated transcription, initiation;regulation of transcription, DNA-templated
TCONS_00008243|ORF1	RNA polymerase sigma factor sigD, chloroplastic|DNA binding transcription factor activity;DNA-templated transcription, initiation;regulation of transcription, DNA-templated
TCONS_00008245_1	RNA polymerase sigma factor sigD, chloroplastic|DNA binding transcription factor activity;DNA-templated transcription, initiation;regulation of transcription, DNA-templated
TCONS_00008279|ORF1	thaumatin-like protein
TCONS_00008296|ORF1	thylakoid lumenal 19 kDa protein, chloroplastic|calcium ion binding;photosystem II oxygen evolving complex;photosynthesis;extrinsic component of membrane
TCONS_00008349|ORF1	protein TAB2 homolog, chloroplastic|RNA binding
TCONS_00008350|ORF1	protein TAB2 homolog, chloroplastic|RNA binding
TCONS_00008386|ORF1	30S ribosomal protein 2, chloroplastic|nucleic acid binding
TCONS_00008425|ORF1	Transmembrane protein|integral component of membrane
TCONS_00008426|ORF1	Transmembrane protein|integral component of membrane
TCONS_00008463|ORF1	non-specific lipid transfer protein GPI-anchored 1-like
TCONS_00008469|ORF1	chlorophyll a-b binding protein, chloroplastic|membrane;photosynthesis, light harvesting
TCONS_00008484|ORF1	65-kDa microtubule-associated protein 8|microtubule binding;microtubule cytoskeleton organization
TCONS_00008517|ORF1	probable inactive leucine-rich repeat receptor-like protein kinase At1g66830|protein kinase activity;protein binding;ATP binding;protein phosphorylation
TCONS_00008569_1	ankyrin repeat and sterile alpha motif domain-containing protein 1B-like|protein binding
TCONS_00008603|ORF1	hypothetical protein
TCONS_00008604|ORF1	two-component response regulator ARR11 isoform X1|DNA binding;phosphorelay signal transduction system
TCONS_00008606|ORF1	two-component response regulator ARR11 isoform X1|DNA binding
TCONS_00008620|ORF1	photosystem II core complex proteins psbY, chloroplastic|photosystem II;integral component of membrane;manganese ion binding;photosynthesis
TCONS_00008635|ORF1	protein SIEVE ELEMENT OCCLUSION B-like
TCONS_00008659|ORF1	cytochrome P450 71B36-like|iron ion binding;oxidoreductase activity, acting on paired donors, with incorporation or reduction of molecular oxygen;heme binding;oxidation-reduction process
TCONS_00008680|ORF1	hypothetical protein CISIN_1g034545mg
TCONS_00008690|ORF1	hypothetical protein
TCONS_00008691|ORF1	Octicosapeptide/Phox/Bem1p family protein isoform 1|protein binding
TCONS_00008742|ORF1	hypothetical protein CISIN_1g013721mg
TCONS_00008760|ORF1	hypothetical protein|methyltransferase activity
TCONS_00008765|ORF1	hypothetical protein
TCONS_00008767|ORF1	2-phytyl-1,4-beta-naphthoquinone methyltransferase, chloroplastic|phylloquinone biosynthetic process;2-phytyl-1,4-naphthoquinone methyltransferase activity
TCONS_00008772|ORF1	protein trichome birefringence-like 2|integral component of membrane
TCONS_00008773|ORF1	protein trichome birefringence-like 2|Golgi apparatus;integral component of membrane;O-acetyltransferase activity;cell wall organization or biogenesis
TCONS_00008777|ORF1	protein NSP-INTERACTING KINASE 3|protein kinase activity;protein binding;ATP binding;protein phosphorylation
TCONS_00008780|ORF1	protein NSP-INTERACTING KINASE 3|protein kinase activity;protein binding;ATP binding;protein phosphorylation
TCONS_00008793|ORF1	CRS2-associated factor 2, chloroplastic|RNA binding
TCONS_00008794|ORF1	CRS2-associated factor 2, chloroplastic|RNA binding
TCONS_00008795|ORF1	CRS2-associated factor 2, chloroplastic|RNA binding
TCONS_00008801|ORF1	hypothetical protein CISIN_1g034241mg
TCONS_00008813|ORF1	probable nucleoredoxin 1|cell redox homeostasis
TCONS_00008816|ORF1	probable nucleoredoxin 1|cell redox homeostasis
TCONS_00008830|ORF1	2-methylene-furan-3-one reductase-like|pteridine-containing compound metabolic process
TCONS_00008831|ORF1	2-methylene-furan-3-one reductase-like|zinc ion binding;oxidoreductase activity;pteridine-containing compound metabolic process;oxidation-reduction process
TCONS_00008837|ORF1	2-methylene-furan-3-one reductase-like|oxidoreductase activity;oxidation-reduction process
TCONS_00008902|ORF1	RING-H2 finger protein ATL47|integral component of membrane
TCONS_00008906_1	RING-H2 finger protein ATL47|integral component of membrane
TCONS_00008910|ORF1	putative N-acetyltransferase|transferase activity
TCONS_00008921|ORF1	cyclin-D1-1 isoform X2|nucleus
TCONS_00008923|ORF1	cyclin-D1-1-like|nucleus;integral component of membrane
TCONS_00008925|ORF1	cyclin-D1-1-like|nucleus
TCONS_00008927|ORF1	cyclin-D1-1 isoform X2|nucleus;integral component of membrane
TCONS_00008975_1	protein JINGUBANG|protein binding
TCONS_00009052|ORF1	thioredoxin H2|protein disulfide oxidoreductase activity;glycerol ether metabolic process;cell redox homeostasis
TCONS_00009053|ORF1	thioredoxin H2-like|protein disulfide oxidoreductase activity;glycerol ether metabolic process;cell redox homeostasis
TCONS_00009149|ORF1	probable LRR receptor-like serine/threonine-protein kinase At1g14390|protein kinase activity;ATP binding;protein phosphorylation
TCONS_00009168|ORF1	transcription factor MYB124 isoform X1|DNA binding
TCONS_00009170|ORF1	hypothetical protein CISIN_1g029220mg|integral component of membrane
TCONS_00009173|ORF1	homeobox-leucine zipper protein ATHB-13-like|DNA binding transcription factor activity;regulation of transcription, DNA-templated;sequence-specific DNA binding
TCONS_00009209|ORF1	transcription factor TCP15-like|nucleus;DNA binding;regulation of transcription, DNA-templated
TCONS_00009226|ORF1	protein PHYTOCHROME KINASE SUBSTRATE 1-like
TCONS_00009253|ORF1	protein HOTHEAD-like|oxidoreductase activity, acting on CH-OH group of donors;flavin adenine dinucleotide binding;oxidation-reduction process
TCONS_00009254|ORF1	protein HOTHEAD|oxidoreductase activity, acting on CH-OH group of donors;flavin adenine dinucleotide binding;oxidation-reduction process
TCONS_00009257|ORF1	myb family transcription factor PHL8 isoform X1|DNA binding
TCONS_00009262|ORF1	myb family transcription factor PHL8 isoform X3|nucleus;DNA binding;regulation of transcription, DNA-templated
TCONS_00009265|ORF1	myb family transcription factor PHL8 isoform X3|nucleus;DNA binding;regulation of transcription, DNA-templated
TCONS_00009283|ORF1	methyltransferase-like protein 7A|methyltransferase activity;metabolic process
TCONS_00009287|ORF1	methyltransferase-like protein 7A|methyltransferase activity;metabolic process
TCONS_00009294|ORF1	photosynthetic NDH subunit of lumenal location 2, chloroplastic|calcium ion binding;photosystem II oxygen evolving complex;photosynthesis;extrinsic component of membrane
TCONS_00009295|ORF1	photosynthetic NDH subunit of lumenal location 2, chloroplastic|calcium ion binding;photosystem II oxygen evolving complex;photosynthesis;extrinsic component of membrane
TCONS_00009335|ORF1	PREDICTED: uncharacterized protein LOC102627178|integral component of membrane
TCONS_00009391_1	hypothetical protein CISIN_1g044549mg, partial
TCONS_00009392|ORF1	UDP-glycosyltransferase 13-like|transferase activity, transferring hexosyl groups;metabolic process
TCONS_00009400|ORF1	hepatoma-derived growth factor-related protein 2 isoform X1
TCONS_00009423|ORF1	auxin-responsive protein SAUR32-like|response to auxin
TCONS_00009424|ORF1	leucine-rich repeat extensin-like protein 3|integral component of membrane
TCONS_00009427|ORF1	bidirectional sugar transporter SWEET15-like|integral component of membrane
TCONS_00009453|ORF1	protein NEOXANTHIN-DEFICIENT 1-like isoform X2
TCONS_00009455|ORF1	protein NEOXANTHIN-DEFICIENT 1-like isoform X1
TCONS_00009461_1	protein NEOXANTHIN-DEFICIENT 1-like
TCONS_00009462|ORF1	protein NEOXANTHIN-DEFICIENT 1 isoform X3
TCONS_00009466|ORF1	hypothetical protein
TCONS_00009467|ORF1	hypothetical protein
TCONS_00009472|ORF1	protein NEOXANTHIN-DEFICIENT 1 isoform X1
TCONS_00009473|ORF1	hypothetical protein
TCONS_00009477|ORF1	annexin D4|calcium ion binding;calcium-dependent phospholipid binding
TCONS_00009482|ORF1	annexin D4|calcium ion binding;calcium-dependent phospholipid binding
TCONS_00009579|ORF1	UPF0114 domain-containing protein|integral component of membrane
TCONS_00009588|ORF1	transcription factor bHLH130-like|protein dimerization activity
TCONS_00009594|ORF1	transcription factor bHLH130-like|nucleus;integral component of membrane;core promoter sequence-specific DNA binding;transcriptional activator activity, RNA polymerase II transcription regulatory region sequence-specific DNA binding;protein dimerization activity;transcription by RNA polymerase II
TCONS_00009659|ORF1	carotenoid 9,10(9',10')-cleavage dioxygenase 1|oxidoreductase activity, acting on single donors with incorporation of molecular oxygen, incorporation of two atoms of oxygen;oxidation-reduction process
TCONS_00009661|ORF1	carotenoid 9,10(9',10')-cleavage dioxygenase 1|oxidoreductase activity, acting on single donors with incorporation of molecular oxygen, incorporation of two atoms of oxygen;oxidation-reduction process
TCONS_00009665|ORF1	carotenoid 9,10(9',10')-cleavage dioxygenase 1|oxidoreductase activity, acting on single donors with incorporation of molecular oxygen, incorporation of two atoms of oxygen;oxidation-reduction process
TCONS_00009667|ORF1	carotenoid 9,10(9',10')-cleavage dioxygenase 1-like|oxidoreductase activity, acting on single donors with incorporation of molecular oxygen, incorporation of two atoms of oxygen;oxidation-reduction process
TCONS_00009668|ORF1	carotenoid 9,10(9',10')-cleavage dioxygenase 1|oxidoreductase activity, acting on single donors with incorporation of molecular oxygen, incorporation of two atoms of oxygen;oxidation-reduction process
TCONS_00009669|ORF1	carotenoid 9,10(9',10')-cleavage dioxygenase 1|oxidoreductase activity, acting on single donors with incorporation of molecular oxygen, incorporation of two atoms of oxygen;oxidation-reduction process
TCONS_00009671|ORF1	carotenoid 9,10(9',10')-cleavage dioxygenase 1|oxidoreductase activity, acting on single donors with incorporation of molecular oxygen, incorporation of two atoms of oxygen;oxidation-reduction process
TCONS_00009673|ORF1	carotenoid 9,10(9',10')-cleavage dioxygenase 1|oxidoreductase activity, acting on single donors with incorporation of molecular oxygen, incorporation of two atoms of oxygen;oxidation-reduction process
TCONS_00009702|ORF1	RNA/RNP complex-1-interacting phosphatase, putative|integral component of membrane
TCONS_00009723|ORF1	beta-glucosidase 17 isoform X3|hydrolase activity, hydrolyzing O-glycosyl compounds;carbohydrate metabolic process
TCONS_00009724_1	beta-glucosidase 17-like isoform X1|hydrolase activity, hydrolyzing O-glycosyl compounds;carbohydrate metabolic process
TCONS_00009725_1	beta-glucosidase 17-like isoform X1|hydrolase activity, hydrolyzing O-glycosyl compounds;carbohydrate metabolic process
TCONS_00009773|ORF1	hypothetical protein CISIN_1g017705mg
TCONS_00009774|ORF1	PREDICTED: uncharacterized protein LOC102627535
TCONS_00009780|ORF1	hypothetical protein CISIN_1g012391mg
TCONS_00009835|ORF1	WD40-like Beta Propeller
TCONS_00009896|ORF1	delta-aminolevulinic acid dehydratase 1, chloroplastic|porphobilinogen synthase activity;metal ion binding;tetrapyrrole biosynthetic process
TCONS_00009910|ORF1	photosystem II 22 kDa protein, chloroplastic|chloroplast;integral component of membrane
TCONS_00009965|ORF1	glycine-rich protein 2-like|DNA binding;zinc ion binding;regulation of transcription, DNA-templated
TCONS_00010087|ORF1	heavy metal-associated isoprenylated plant protein 24|metal ion binding;metal ion transport
TCONS_00010177|ORF1	F-box protein FBW2|protein binding
TCONS_00010181|ORF1	F-box protein FBW2
TCONS_00010200|ORF1	alcohol dehydrogenase-like 2|zinc ion binding;oxidoreductase activity;oxidation-reduction process
TCONS_00010204|ORF1	alcohol dehydrogenase-like 2|zinc ion binding;oxidoreductase activity;oxidation-reduction process
TCONS_00010233|ORF1	RING-H2 finger protein ATL54-like|integral component of membrane;cellular protein metabolic process
TCONS_00010235|ORF1	protein DMR6-LIKE OXYGENASE 2-like|oxidoreductase activity;oxidation-reduction process
TCONS_00010238|ORF1	protein DMR6-LIKE OXYGENASE 2|oxidoreductase activity;oxidation-reduction process
TCONS_00010412|ORF1	serine hydroxymethyltransferase 2, mitochondrial
TCONS_00010426|ORF1	auxin-responsive protein IAA8-like|nucleus;regulation of transcription, DNA-templated
TCONS_00010434|ORF1	auxin-responsive protein IAA8-like|nucleus;protein binding;regulation of transcription, DNA-templated
TCONS_00010502|ORF1	endo-1,4-beta-xylanase A-like|carbohydrate metabolic process;hydrolase activity, hydrolyzing O-glycosyl compounds
TCONS_00010503|ORF1	hypothetical protein
TCONS_00010599|ORF1	hypothetical protein
TCONS_00010614|ORF1	subtilisin-like protease SBT1.7|serine-type endopeptidase activity;proteolysis
TCONS_00010654|ORF1	DUF538 domain-containing protein
TCONS_00010659|ORF1	alkaline/neutral invertase A, mitochondrial|glycopeptide alpha-N-acetylgalactosaminidase activity
TCONS_00010660|ORF1	alkaline/neutral invertase A, mitochondrial-like|glycopeptide alpha-N-acetylgalactosaminidase activity
TCONS_00010662|ORF1	DUF724 domain-containing protein 3 isoform X1
TCONS_00010663|ORF1	DUF724 domain-containing protein 3 isoform X1
TCONS_00010701|ORF1	ATP-dependent Clp protease proteolytic subunit 5, chloroplastic|serine-type endopeptidase activity;proteolysis
TCONS_00010703|ORF1	ATP-dependent Clp protease proteolytic subunit 5, chloroplastic|serine-type endopeptidase activity;proteolysis
TCONS_00010794_1	probable acyl-activating enzyme 5, peroxisomal|catalytic activity;metabolic process
TCONS_00010805|ORF1	probable calcium-binding protein CML44|calcium ion binding
TCONS_00010816|ORF1	NAD(P)H-quinone oxidoreductase subunit M, chloroplastic|oxidoreductase activity, acting on NAD(P)H, quinone or similar compound as acceptor;oxidation-reduction process
TCONS_00010826|ORF1	probable receptor-like serine/threonine-protein kinase At5g57670 isoform X1|protein kinase activity;ATP binding;protein phosphorylation;response to stress
TCONS_00010828|ORF1	probable receptor-like serine/threonine-protein kinase At5g57670 isoform X2|protein kinase activity;ATP binding;protein phosphorylation
TCONS_00010935|ORF1	chlorophyllide a oxygenase, chloroplastic|oxidoreductase activity, acting on paired donors, with incorporation or reduction of molecular oxygen;iron ion binding;oxidation-reduction process;2 iron, 2 sulfur cluster binding
TCONS_00010938|ORF1	chlorophyllide a oxygenase, chloroplastic|oxidoreductase activity, acting on paired donors, with incorporation or reduction of molecular oxygen;iron ion binding;oxidation-reduction process;chlorophyllide a oxygenase [overall] activity;2 iron, 2 sulfur cluster binding
TCONS_00010941|ORF1	chlorophyllide a oxygenase, chloroplastic|oxidoreductase activity, acting on paired donors, with incorporation or reduction of molecular oxygen;iron ion binding;oxidation-reduction process;2 iron, 2 sulfur cluster binding
TCONS_00010946|ORF1	chlorophyllide a oxygenase, chloroplastic|oxidoreductase activity, acting on paired donors, with incorporation or reduction of molecular oxygen;iron ion binding;oxidation-reduction process;chlorophyllide a oxygenase [overall] activity;2 iron, 2 sulfur cluster binding
TCONS_00010951|ORF1	filament-like plant protein
TCONS_00010952|ORF1	uncharacterized protein LOC18041238 isoform X1
TCONS_00010955|ORF1	long chain acyl-CoA synthetase 9, chloroplastic|catalytic activity;metabolic process
TCONS_00011018|ORF1	chalcone synthase|transferase activity, transferring acyl groups other than amino-acyl groups;biosynthetic process
TCONS_00011019|ORF1	chalcone synthase|transferase activity, transferring acyl groups other than amino-acyl groups;biosynthetic process
TCONS_00011053|ORF1	30S ribosomal protein S13, chloroplastic|RNA binding;structural constituent of ribosome;ribosome;translation
TCONS_00011056|ORF1	probable 6-phosphogluconolactonase 2|6-phosphogluconolactonase activity;carbohydrate metabolic process;pentose-phosphate shunt
TCONS_00011058|ORF1	probable calcium-binding protein CML29|calcium ion binding
TCONS_00011078|ORF1	Transmembrane protein 50A|integral component of membrane
TCONS_00011134|ORF1	probable glycerol-3-phosphate acyltransferase 3|transferase activity, transferring acyl groups;metabolic process
TCONS_00011135_1	probable glycerol-3-phosphate acyltransferase 3|transferase activity, transferring acyl groups;metabolic process
TCONS_00011157|ORF1	low affinity sulfate transporter 3|sulfate transport;secondary active sulfate transmembrane transporter activity;transmembrane transport;integral component of membrane
TCONS_00011159|ORF1	low affinity sulfate transporter 3 isoform X1|sulfate transport;secondary active sulfate transmembrane transporter activity;transmembrane transport;integral component of membrane
TCONS_00011175|ORF1	50s ribosomal l24e
TCONS_00011186|ORF1	probable beta-D-xylosidase 7|hydrolase activity, hydrolyzing O-glycosyl compounds;carbohydrate metabolic process
TCONS_00011187|ORF1	probable beta-D-xylosidase 7|hydrolase activity, hydrolyzing O-glycosyl compounds;carbohydrate metabolic process
TCONS_00011202|ORF1	uncharacterized methyltransferase At1g78140, chloroplastic-like|methyltransferase activity;metabolic process
TCONS_00011203|ORF1	uncharacterized methyltransferase At1g78140, chloroplastic|methyltransferase activity;metabolic process
TCONS_00011208|ORF1	uncharacterized methyltransferase At1g78140, chloroplastic-like|methyltransferase activity;methylation
TCONS_00011231|ORF1	hypothetical protein
TCONS_00011233|ORF1	signal peptidase complex-like protein DTM1|signal peptidase complex;integral component of membrane;peptidase activity;signal peptide processing
TCONS_00011284|ORF1	thylakoid lumenal 29 kDa protein, chloroplastic isoform X2|peroxidase activity;heme binding;response to oxidative stress;oxidation-reduction process;cellular oxidant detoxification
TCONS_00011287|ORF1	thylakoid lumenal 29 kDa protein, chloroplastic isoform X1|peroxidase activity;heme binding;response to oxidative stress;oxidation-reduction process
TCONS_00011288|ORF1	thylakoid lumenal 29 kDa protein, chloroplastic isoform X2|peroxidase activity;heme binding;response to oxidative stress;oxidation-reduction process
TCONS_00011289|ORF1	thylakoid lumenal 29 kDa protein, chloroplastic isoform X1|peroxidase activity;heme binding;response to oxidative stress;oxidation-reduction process
TCONS_00011290|ORF1	thylakoid lumenal 29 kDa protein, chloroplastic|peroxidase activity;heme binding;response to oxidative stress;oxidation-reduction process
TCONS_00011295_1	thylakoid lumenal 29 kDa protein, chloroplastic|membrane;cytochrome-c peroxidase activity;heme binding;response to reactive oxygen species;cellular response to oxidative stress;hydrogen peroxide catabolic process;oxidation-reduction process;cellular oxidant detoxification
TCONS_00011328|ORF1	blue copper protein-like|electron transfer activity
TCONS_00011329|ORF1	28 kDa ribonucleoprotein, chloroplastic-like|nucleic acid binding
TCONS_00011330|ORF1	28 kDa ribonucleoprotein, chloroplastic|nucleic acid binding
TCONS_00011361|ORF1	zinc-finger homeodomain protein 2-like|DNA binding
TCONS_00011384|ORF1	hypothetical protein|protein dimerization activity
TCONS_00011415|ORF1	beta carbonic anhydrase 5, chloroplastic-like isoform X1|carbonate dehydratase activity;zinc ion binding;carbon utilization
TCONS_00011422|ORF1	beta carbonic anhydrase 5, chloroplastic-like isoform X1|carbonate dehydratase activity;zinc ion binding;carbon utilization
TCONS_00011423|ORF1	beta carbonic anhydrase 5, chloroplastic isoform X3|carbonate dehydratase activity;zinc ion binding;carbon utilization
TCONS_00011427|ORF1	beta carbonic anhydrase 5, chloroplastic-like isoform X1|carbonate dehydratase activity;zinc ion binding;carbon utilization
TCONS_00011463|ORF1	protein ECERIFERUM 1|transferase activity, transferring acyl groups other than amino-acyl groups
TCONS_00011525|ORF1	probable rhamnogalacturonate lyase B|catalytic activity;carbohydrate binding;carbohydrate metabolic process
TCONS_00011526_1	probable rhamnogalacturonate lyase B|catalytic activity;carbohydrate binding;carbohydrate metabolic process
TCONS_00011633|ORF1	MATH and LRR domain-containing protein PFE0570w|integral component of membrane
TCONS_00011767|ORF1	PXMP2/4 family protein 4 isoform X1|integral component of membrane
TCONS_00011769|ORF1	PXMP2/4 family protein 4|integral component of membrane
TCONS_00011770|ORF1	hypothetical protein
TCONS_00011806|ORF1	chromatin assembly factor 1 subunit FAS1|DNA recombination;multicellular organism development;chromatin assembly;regulation of biological process
TCONS_00011811|ORF1	chloroplast stem-loop binding protein of 41 kDa b, chloroplastic|catalytic activity;coenzyme binding
TCONS_00011813|ORF1	chloroplast stem-loop binding protein of 41 kDa b, chloroplastic isoform X2|catalytic activity;coenzyme binding
TCONS_00011821|ORF1	chloroplast stem-loop binding protein of 41 kDa b, chloroplastic|catalytic activity;coenzyme binding
TCONS_00011824|ORF1	psbP domain-containing protein 1, chloroplastic isoform X1|calcium ion binding;photosystem II oxygen evolving complex;photosynthesis;extrinsic component of membrane
TCONS_00011825|ORF1	psbP domain-containing protein 1, chloroplastic isoform X2|calcium ion binding;photosystem II oxygen evolving complex;photosynthesis;extrinsic component of membrane
TCONS_00011852|ORF1	NHL repeat-containing protein 2|protein binding;cell redox homeostasis
TCONS_00011853|ORF1	NHL repeat-containing protein 2 isoform X1|protein binding;cell redox homeostasis
TCONS_00011855|ORF1	NHL repeat-containing protein 2|protein binding;hydrolase activity;metabolic process;cell redox homeostasis
TCONS_00011895|ORF1	histidine kinase CKI1-like|phosphorelay sensor kinase activity;phosphorelay signal transduction system;phosphorylation
TCONS_00011901|ORF1	histidine kinase CKI1-like|phosphorelay sensor kinase activity;signal transduction;phosphorylation
TCONS_00011905|ORF1	hypothetical protein CISIN_1g020404mg
TCONS_00012165|ORF1	helicase and polymerase-containing protein TEBICHI isoform X1|ATP binding;DNA binding;DNA-directed DNA polymerase activity;DNA-dependent DNA replication
TCONS_00012179|ORF1	pentatricopeptide repeat-containing protein At5g25630|protein binding
TCONS_00012263|ORF1	aquaporin TIP4-1|membrane;channel activity;transmembrane transport
TCONS_00012278|ORF1	dehydration-responsive element-binding protein 3-like|DNA binding;DNA binding transcription factor activity;regulation of transcription, DNA-templated
TCONS_00012297|ORF1	homeobox-leucine zipper protein ATHB-8|DNA binding;lipid binding
TCONS_00012344|ORF1	tryptophan--tRNA ligase, chloroplastic/mitochondrial|ATP binding;cytoplasm;tryptophanyl-tRNA aminoacylation;tryptophan-tRNA ligase activity
TCONS_00012351|ORF1	tryptophan--tRNA ligase, chloroplastic/mitochondrial isoform X1|ATP binding;cytoplasm;tryptophanyl-tRNA aminoacylation;tryptophan-tRNA ligase activity
TCONS_00012352|ORF1	tryptophan--tRNA ligase, chloroplastic/mitochondrial isoform X7|ATP binding;cytoplasm;tryptophanyl-tRNA aminoacylation;tryptophan-tRNA ligase activity
TCONS_00012353|ORF1	tryptophan--tRNA ligase, chloroplastic/mitochondrial isoform X4|ATP binding;cytoplasm;tryptophanyl-tRNA aminoacylation;tryptophan-tRNA ligase activity
TCONS_00012359|ORF1	tryptophan--tRNA ligase, chloroplastic/mitochondrial isoform X1|ATP binding;cytoplasm;tryptophanyl-tRNA aminoacylation;tryptophan-tRNA ligase activity
TCONS_00012364|ORF1	tryptophan--tRNA ligase, chloroplastic/mitochondrial isoform X2|ATP binding;cytoplasm;tryptophanyl-tRNA aminoacylation;tryptophan-tRNA ligase activity
TCONS_00012371|ORF1	histidine-containing phosphotransfer protein 4|obsolete signal transducer activity;phosphorelay signal transduction system
TCONS_00012373|ORF1	histidine-containing phosphotransfer protein 4-like|obsolete signal transducer activity;phosphorelay signal transduction system
TCONS_00012416|ORF1	glutamyl-tRNA(Gln) amidotransferase subunit C, chloroplastic/mitochondrial|regulation of translational fidelity
TCONS_00012486|ORF1	pollen-specific protein SF21-like|integral component of membrane;regulation of auxin polar transport
TCONS_00012488|ORF1	pollen-specific protein SF21|integral component of membrane;regulation of auxin polar transport
TCONS_00012518|ORF1	putative GATA transcription factor 22|DNA binding transcription factor activity;zinc ion binding;sequence-specific DNA binding;regulation of transcription, DNA-templated
TCONS_00012520|ORF1	putative GATA transcription factor 22|DNA binding transcription factor activity;zinc ion binding;sequence-specific DNA binding;regulation of transcription, DNA-templated
TCONS_00012524|ORF1	adenylate cyclase, terminal-differentiation specific|integral component of membrane
TCONS_00012552|ORF1	heat shock factor protein HSF30|nucleus;DNA binding transcription factor activity;sequence-specific DNA binding;regulation of transcription, DNA-templated
TCONS_00012558|ORF1	heat shock factor protein HSF30|nucleus;integral component of membrane;DNA binding transcription factor activity;sequence-specific DNA binding;regulation of transcription, DNA-templated
TCONS_00012596|ORF1	thylakoid lumenal 16.5 kDa protein, chloroplastic|photosystem II repair
TCONS_00012597|ORF1	thylakoid lumenal 16.5 kDa protein, chloroplastic|photosystem II repair
TCONS_00012625_1	equilibrative nucleotide transporter 8|integral component of membrane;nucleoside transmembrane transporter activity;nucleoside transmembrane transport
TCONS_00012638|ORF1	ethylene-responsive transcription factor WIN1-like|DNA binding;DNA binding transcription factor activity;regulation of transcription, DNA-templated
TCONS_00012647|ORF1	embryo-specific protein ATS3A|protein binding
TCONS_00012651|ORF1	hypothetical protein
TCONS_00012654|ORF1	hypothetical protein CISIN_1g028522mg|integral component of membrane
TCONS_00012660|ORF1	hypothetical protein TorRG33x02_298450
TCONS_00012688|ORF1	probable amino-acid racemase|racemase activity, acting on amino acids and derivatives;cellular amino acid metabolic process
TCONS_00012690|ORF1	protein NRT1/ PTR FAMILY 6.2|oligopeptide transport;transmembrane transport;transmembrane transporter activity;membrane
TCONS_00012751|ORF1	potassium channel AKT1-like|potassium ion transport;voltage-gated potassium channel activity;transmembrane transport;protein binding;membrane
TCONS_00012752|ORF1	potassium channel AKT1-like|protein binding
TCONS_00012754|ORF1	potassium channel AKT1-like|potassium ion transport;voltage-gated potassium channel activity;transmembrane transport;protein binding;membrane
TCONS_00012759|ORF1	hypothetical protein CISIN_1g034820mg|integral component of membrane
TCONS_00012763|ORF1	DELLA protein SLR1-like|hyperosmotic salinity response;negative regulation of seed germination;regulation of transcription, DNA-templated;salicylic acid mediated signaling pathway;sequence-specific DNA binding;jasmonic acid mediated signaling pathway;response to ethylene;negative regulation of gibberellic acid mediated signaling pathway;nucleus;DNA binding transcription factor activity;response t…
TCONS_00012778|ORF1	sodium/pyruvate cotransporter BASS2, chloroplastic|membrane
TCONS_00012782|ORF1	sodium/pyruvate cotransporter BASS2, chloroplastic|membrane
TCONS_00012834|ORF1	protein TIFY 8 isoform X1|nucleus;transcription corepressor activity;response to wounding;regulation of defense response;negative regulation of nucleic acid-templated transcription;regulation of jasmonic acid mediated signaling pathway
TCONS_00012854_1	molybdate transporter 1-like|molybdate ion transmembrane transporter activity;molybdate ion transport
TCONS_00012884_1	pentatricopeptide repeat-containing protein At2g20540|protein binding
TCONS_00012905|ORF1	BURP domain protein RD22
TCONS_00012906|ORF1	BURP domain protein RD22
TCONS_00012976|ORF1	putative hydrolase YtaP|serine-type peptidase activity;proteolysis
TCONS_00012978|ORF1	putative hydrolase YtaP|serine-type peptidase activity;proteolysis
TCONS_00012981|ORF1	putative hydrolase YtaP|serine-type peptidase activity;proteolysis
TCONS_00012998|ORF1	protein NRT1/ PTR FAMILY 1.2|membrane;transmembrane transporter activity;transmembrane transport
TCONS_00012999|ORF1	protein NRT1/ PTR FAMILY 1.2-like isoform X3|membrane;transmembrane transporter activity;transmembrane transport
TCONS_00013009|ORF1	probable lactoylglutathione lyase, chloroplastic|lactoylglutathione lyase activity;metal ion binding
TCONS_00013011|ORF1	probable lactoylglutathione lyase, chloroplastic|lactoylglutathione lyase activity;metal ion binding
TCONS_00013012|ORF1	probable lactoylglutathione lyase, chloroplastic|lactoylglutathione lyase activity;metal ion binding
TCONS_00013053|ORF1	probably inactive leucine-rich repeat receptor-like protein kinase At2g25790|protein kinase activity;protein binding;ATP binding;protein phosphorylation
TCONS_00013056|ORF1	lachrymatory-factor synthase-like
TCONS_00013141|ORF1	RNA polymerase sigma factor sigC|DNA binding transcription factor activity;DNA-templated transcription, initiation;regulation of transcription, DNA-templated
TCONS_00013145|ORF1	RNA polymerase sigma factor sigC|DNA binding transcription factor activity;DNA-templated transcription, initiation;regulation of transcription, DNA-templated
TCONS_00013275|ORF1	transcription factor MYBS3-like|DNA binding;zinc ion binding
TCONS_00013337_1	DUF1230 domain-containing protein|integral component of membrane
TCONS_00013348|ORF1	probable L-type lectin-domain containing receptor kinase S.5|carbohydrate binding
TCONS_00013350|ORF1	seed lectin|carbohydrate binding
TCONS_00013354|ORF1	glycine dehydrogenase (decarboxylating), mitochondrial|glycine dehydrogenase (decarboxylating) activity;oxidation-reduction process;glycine catabolic process
TCONS_00013364|ORF1	putative GATA transcription factor 22|DNA binding transcription factor activity;zinc ion binding;sequence-specific DNA binding;regulation of transcription, DNA-templated
TCONS_00013365|ORF1	putative GATA transcription factor 22|DNA binding transcription factor activity;zinc ion binding;sequence-specific DNA binding;regulation of transcription, DNA-templated
TCONS_00013369|ORF1	hypothetical protein
TCONS_00013372|ORF1	hypothetical protein CICLE_v10010248mg|integral component of membrane
TCONS_00013374|ORF1	seed lectin|carbohydrate binding
TCONS_00013383_1	probable beta-1,3-galactosyltransferase 12|membrane;galactosyltransferase activity;protein glycosylation
TCONS_00013447|ORF1	cucumber peeling cupredoxin-like|electron transfer activity
TCONS_00013519|ORF1	AF334834_1putative chaperon P13.9
TCONS_00013520|ORF1	chaperone protein DnaJ-like
TCONS_00013523|ORF1	nuclear pore complex protein NUP205 isoform X1|nuclear pore
TCONS_00013621|ORF1	heme-binding-like protein, chloroplastic
TCONS_00013623|ORF1	SOUL heme-binding protein
TCONS_00013639|ORF1	ABC transporter G family member 32|membrane;ATP binding;ATPase activity
TCONS_00013641|ORF1	ABC transporter G family member 32|membrane;ATP binding;ATPase activity
TCONS_00013646|ORF1	hypothetical protein
TCONS_00013702|ORF1	hypothetical protein
TCONS_00013710|ORF1	hypothetical protein
TCONS_00013711|ORF1	hypothetical protein CUMW_127410|integral component of membrane
TCONS_00013714|ORF1	serine hydroxymethyltransferase, mitochondrial|pyridoxal phosphate binding;glycine biosynthetic process from serine;tetrahydrofolate interconversion;glycine hydroxymethyltransferase activity
TCONS_00013719|ORF1	serine hydroxymethyltransferase 1, mitochondrial|catalytic activity;pyridoxal phosphate binding
TCONS_00013722|ORF1	hypothetical protein CISIN_1g046999mg
TCONS_00013723|ORF1	serine hydroxymethyltransferase, mitochondrial|catalytic activity
TCONS_00013738|ORF1	endoribonuclease E-like protein|chloroplast thylakoid membrane;chloroplast envelope
TCONS_00013740|ORF1	endoribonuclease E-like protein
TCONS_00013799|ORF1	kinesin-like protein KIN-8B|microtubule motor activity;ATP binding;microtubule binding;microtubule-based movement
TCONS_00013802|ORF1	kinesin-like protein KIN-8B|microtubule motor activity;ATP binding;microtubule binding;microtubule-based movement
TCONS_00013808|ORF1	leucine-rich repeat receptor-like serine/threonine-protein kinase BAM1|protein kinase activity;protein binding;ATP binding;protein phosphorylation
TCONS_00013826|ORF1	probable xyloglucan endotransglucosylase/hydrolase protein 6|apoplast;cell wall;hydrolase activity, hydrolyzing O-glycosyl compounds;xyloglucan:xyloglucosyl transferase activity;xyloglucan metabolic process;cell wall biogenesis
TCONS_00013829|ORF1	probable xyloglucan endotransglucosylase/hydrolase protein 6|cellular glucan metabolic process;apoplast;cell wall;hydrolase activity, hydrolyzing O-glycosyl compounds;xyloglucan:xyloglucosyl transferase activity
TCONS_00013874|ORF1	phytosulfokines 3|extracellular region;growth factor activity;cell proliferation
TCONS_00013883|ORF1	BTB/POZ domain-containing protein At3g49900|protein binding
TCONS_00013945|ORF1	PREDICTED: uncharacterized protein LOC102610728
TCONS_00013949|ORF1	ribonuclease III domain-containing protein RNC1, chloroplastic|ribonuclease III activity;RNA processing
TCONS_00013961|ORF1	acyl-CoA-binding domain-containing protein 3 isoform X1|fatty-acyl-CoA binding;zinc ion binding
TCONS_00013973|ORF1	hypothetical protein TorRG33x02_033880
TCONS_00013974|ORF1	protein CONSERVED IN THE GREEN LINEAGE AND DIATOMS 27, chloroplastic isoform X3|integral component of membrane
TCONS_00013975|ORF1	protein CONSERVED IN THE GREEN LINEAGE AND DIATOMS 27, chloroplastic isoform X1|integral component of membrane
TCONS_00013978|ORF1	protein CONSERVED IN THE GREEN LINEAGE AND DIATOMS 27, chloroplastic isoform X2|integral component of membrane
TCONS_00013979|ORF1	subtilisin-like protease SBT1.7|serine-type endopeptidase activity;proteolysis
TCONS_00013982|ORF1	probable serine/threonine-protein kinase DDB_G0272282
TCONS_00013985|ORF1	probable protein phosphatase 2C 63|protein serine/threonine phosphatase activity;protein dephosphorylation;cation binding
TCONS_00013986|ORF1	probable protein phosphatase 2C 63|protein serine/threonine phosphatase activity;protein dephosphorylation;cation binding
TCONS_00013988|ORF1	phosphatase 2C (PP2C)-like protein|protein serine/threonine phosphatase activity;protein dephosphorylation;cation binding
TCONS_00014006|ORF1	WD40 domain-containing protein|protein binding
TCONS_00014008|ORF1	hypothetical protein
TCONS_00014022|ORF1	cytochrome P450 81E8-like|iron ion binding;oxidoreductase activity, acting on paired donors, with incorporation or reduction of molecular oxygen;heme binding;oxidation-reduction process
TCONS_00014023_1	cytochrome P450 81E8-like|iron ion binding;oxidoreductase activity, acting on paired donors, with incorporation or reduction of molecular oxygen;heme binding;oxidation-reduction process
TCONS_00014044|ORF1	ADP-ribosylation factor 1|intracellular;GTP binding
TCONS_00014081|ORF1	hypothetical protein Csa_6G491035
TCONS_00014105|ORF1	filament-like plant protein 7 isoform X1
TCONS_00014138|ORF1	probable serine/threonine-protein kinase At1g01540|protein kinase activity;ATP binding;protein phosphorylation
TCONS_00014155|ORF1	zeaxanthin epoxidase|FAD binding
TCONS_00014159|ORF1	zeaxanthin epoxidase|chloroplast;membrane;protein binding;zeaxanthin epoxidase [overall] activity;FAD binding;abscisic acid biosynthetic process;oxidation-reduction process
TCONS_00014160|ORF1	hypothetical protein PAHAL_G00396, partial
TCONS_00014168|ORF1	zeaxanthin epoxidase|protein binding;FAD binding
TCONS_00014170|ORF1	zeaxanthin epoxidase|chloroplast;integral component of membrane;zeaxanthin epoxidase [overall] activity;FAD binding;abscisic acid biosynthetic process;oxidation-reduction process
TCONS_00014171|ORF1	zeaxanthin epoxidase|FAD binding
TCONS_00014257|ORF1	uncharacterized protein LOC18036566
TCONS_00014261|ORF1	very-long-chain 3-oxoacyl-CoA reductase-like
TCONS_00014262|ORF1	hypothetical protein
TCONS_00014263|ORF1	very-long-chain 3-oxoacyl-CoA reductase-like
TCONS_00014349|ORF1	oxygen-evolving enhancer protein 1, chloroplastic|photosystem II stabilization;calcium ion binding;photosystem II oxygen evolving complex;extrinsic component of membrane
TCONS_00014392|ORF1	anthocyanidin 3-O-glucosyltransferase 5-like|transferase activity, transferring hexosyl groups;metabolic process
TCONS_00014451|ORF1	anti-muellerian hormone type-2 receptor|integral component of membrane
TCONS_00014465|ORF1	sulfite exporter TauE/SafE family protein 3-like|integral component of membrane
TCONS_00014481|ORF1	scarecrow-like protein 4|regulation of transcription, DNA-templated
TCONS_00014493|ORF1	random slug protein 5
TCONS_00014494|ORF1	random slug protein 5
TCONS_00014528|ORF1	epoxide hydrolase 4|transferase activity, transferring acyl groups;hydrolase activity
TCONS_00014531|ORF1	zinc-finger homeodomain protein 6-like|DNA binding
TCONS_00014543|ORF1	hypothetical protein CISIN_1g046999mg
TCONS_00014694|ORF1	probable amino-acid acetyltransferase NAGS2, chloroplastic isoform X1|cytoplasm;acetyl-CoA:L-glutamate N-acetyltransferase activity;arginine biosynthetic process
TCONS_00014699|ORF1	probable amino-acid acetyltransferase NAGS1, chloroplastic isoform X2|cytoplasm;acetyl-CoA:L-glutamate N-acetyltransferase activity;arginine biosynthetic process
TCONS_00014703|ORF1	probable amino-acid acetyltransferase NAGS2, chloroplastic|cytoplasm;acetyl-CoA:L-glutamate N-acetyltransferase activity;arginine biosynthetic process
TCONS_00014714|ORF1	hypothetical protein
TCONS_00014720|ORF1	GTP-binding protein At2g22870|GTP binding
TCONS_00014723|ORF1	GTP-binding protein At2g22870|GTP binding
TCONS_00014737|ORF1	formamidase-like isoform X2|hydrolase activity, acting on carbon-nitrogen (but not peptide) bonds, in linear amides
TCONS_00014738|ORF1	hypothetical protein CISIN_1g027367mg|hydrolase activity, acting on carbon-nitrogen (but not peptide) bonds, in linear amides
TCONS_00014741|ORF1	BTB/POZ domain-containing protein At5g67385|protein binding
TCONS_00014751|ORF1	heat shock protein binding protein, putative
TCONS_00014755|ORF1	heat shock protein binding protein, putative
TCONS_00014829|ORF1	transcription factor MYB44-like|DNA binding
TCONS_00014830|ORF1	transcription factor MYB44-like|DNA binding
TCONS_00014840|ORF1	cysteine proteinase COT44|cysteine-type peptidase activity;proteolysis
TCONS_00014855|ORF1	kinesin-like protein KIN-4A isoform X1|microtubule motor activity;ATP binding;microtubule binding;microtubule-based movement
TCONS_00014921|ORF1	Remorin family protein, putative isoform 1
TCONS_00014957|ORF1	cyclin-dependent kinase inhibitor 7-like isoform X2|nucleus;cyclin-dependent protein serine/threonine kinase inhibitor activity;cell cycle arrest
TCONS_00014971|ORF1	hypothetical protein
TCONS_00015046|ORF1	thioredoxin-like protein HCF164, chloroplastic|protein disulfide oxidoreductase activity;glycerol ether metabolic process;cell redox homeostasis
TCONS_00015048|ORF1	synechocystis YCF37-like protein|chloroplast;thylakoid
TCONS_00015051|ORF1	G2484-1 protein, putative isoform 3
TCONS_00015083|ORF1	probable galacturonosyltransferase-like 1|transferase activity, transferring glycosyl groups
TCONS_00015191|ORF1	hypothetical protein
TCONS_00015193|ORF1	hypothetical protein
TCONS_00015260|ORF1	receptor-like protein kinase HSL1|protein kinase activity;ATP binding;protein phosphorylation
TCONS_00015313_1	GDSL esterase/lipase At5g45960|hydrolase activity, acting on ester bonds
TCONS_00015378|ORF1	GDSL esterase/lipase At5g45910|hydrolase activity, acting on ester bonds
TCONS_00015380|ORF1	GDSL esterase/lipase At5g45910|hydrolase activity, acting on ester bonds
TCONS_00015382|ORF1	3R-hydroxymyristoyl- dehydratase-hydroxymyristoyl ACP dehydrase isoform 1
TCONS_00015426|ORF1	probable LRR receptor-like serine/threonine-protein kinase At2g24230|protein kinase activity;protein binding;ATP binding;protein phosphorylation
TCONS_00015558|ORF1	subtilisin-like protease SBT5.6|serine-type endopeptidase activity;proteolysis
TCONS_00015559|ORF1	subtilisin-like protease SBT5.6|serine-type endopeptidase activity;proteolysis
TCONS_00015560|ORF1	subtilisin-like protease SBT5.6|serine-type endopeptidase activity;proteolysis
TCONS_00015564|ORF1	subtilisin-like protease SBT5.6|serine-type endopeptidase activity;proteolysis
TCONS_00015567|ORF1	bidirectional sugar transporter SWEET2a-like|integral component of membrane
TCONS_00015570|ORF1	bidirectional sugar transporter SWEET2a-like|integral component of membrane
TCONS_00015582|ORF1	ABC transporter B family member 9-like|ATP binding;ATPase activity, coupled to transmembrane movement of substances;transmembrane transport;integral component of membrane
TCONS_00015584|ORF1	ABC transporter B family member 9-like|ATP binding;ATPase activity, coupled to transmembrane movement of substances;transmembrane transport;integral component of membrane
TCONS_00015637|ORF1	cold-regulated 413 inner membrane protein 1, chloroplastic-like|integral component of membrane
TCONS_00015638|ORF1	cold-regulated 413 inner membrane protein 1, chloroplastic-like|integral component of membrane
TCONS_00015676|ORF1	probable purine permease 10 isoform X1|integral component of membrane;transporter activity
TCONS_00015677|ORF1	probable purine permease 10|integral component of membrane;transporter activity
TCONS_00015689|ORF1	chlorophyll a-b binding protein of LHCII type 1|membrane;photosynthesis, light harvesting
TCONS_00015711|ORF1	NAD(P)-binding Rossmann-fold superfamily protein|integral component of membrane
TCONS_00015712|ORF1	NAD_binding_10 domain-containing protein
TCONS_00015713|ORF1	NAD(P)-binding domain containing protein
TCONS_00015714|ORF1	NAD(P)-binding domain containing protein
TCONS_00015774|ORF1	ATP synthase gamma chain, chloroplastic|proton-transporting ATP synthase complex, catalytic core F(1);proton-transporting ATP synthase activity, rotational mechanism;ATP synthesis coupled proton transport
TCONS_00015786|ORF1	probable beta-1,3-galactosyltransferase 2 isoform X1|membrane;galactosyltransferase activity;protein glycosylation
TCONS_00015788|ORF1	probable beta-1,3-galactosyltransferase 2 isoform X2|membrane;galactosyltransferase activity;protein glycosylation
TCONS_00015790|ORF1	probable beta-1,3-galactosyltransferase 2|membrane;galactosyltransferase activity;protein glycosylation
TCONS_00015791|ORF1	probable beta-1,3-galactosyltransferase 2 isoform X1|membrane;galactosyltransferase activity;protein glycosylation
TCONS_00015829|ORF1	aminomethyltransferase, mitochondrial|aminomethyltransferase activity;protein binding;glycine catabolic process
TCONS_00015833|ORF1	aminomethyltransferase, mitochondrial|protein binding
TCONS_00015834|ORF1	aminomethyltransferase, mitochondrial|protein binding
TCONS_00015854|ORF1	protein STRUBBELIG-RECEPTOR FAMILY 8|protein kinase activity;ATP binding;protein phosphorylation
TCONS_00015857|ORF1	protein STRUBBELIG-RECEPTOR FAMILY 8|protein kinase activity;protein binding;ATP binding;protein phosphorylation
TCONS_00015889|ORF1	1-aminocyclopropane-1-carboxylate oxidase|oxidoreductase activity;oxidation-reduction process
TCONS_00015890|ORF1	1-aminocyclopropane-1-carboxylate oxidase|oxidoreductase activity;oxidation-reduction process
TCONS_00015892|ORF1	1-aminocyclopropane-1-carboxylate oxidase|oxidoreductase activity;oxidation-reduction process
TCONS_00015937|ORF1	major latex allergen Hev b 5-like
TCONS_00015938|ORF1	tonoplast dicarboxylate transporter|membrane;transporter activity;sodium ion transport;transmembrane transport
TCONS_00015939_1	tonoplast dicarboxylate transporter|membrane;transporter activity;sodium ion transport;transmembrane transport
TCONS_00015940|ORF1	cysteine proteinase inhibitor 5-like|cysteine-type endopeptidase inhibitor activity
TCONS_00015952|ORF1	U-box domain-containing protein 4|protein binding
TCONS_00015993|ORF1	hypothetical protein CISIN_1g029319mg|integral component of membrane
TCONS_00015994_1	hypothetical protein CISIN_1g045350mg
TCONS_00015996|ORF1	microtubule-associated protein 70-5 isoform X2|microtubule binding;cytoskeleton organization
TCONS_00015997|ORF1	microtubule-associated protein 70-5|microtubule binding;cytoskeleton organization
TCONS_00015999|ORF1	heavy metal-associated isoprenylated plant protein 3-like|metal ion binding;metal ion transport
TCONS_00016002|ORF1	heavy metal-associated isoprenylated plant protein 3-like|metal ion binding;metal ion transport
TCONS_00016003|ORF1	heavy metal-associated isoprenylated plant protein 7-like|metal ion binding;metal ion transport
TCONS_00016004|ORF1	oligopeptide transporter 3|transmembrane transport
TCONS_00016006|ORF1	oligopeptide transporter 3|transmembrane transport
TCONS_00016009|ORF1	oligopeptide transporter 3|transmembrane transport
TCONS_00016091|ORF1	30S ribosomal protein S5, chloroplastic-like|RNA binding;structural constituent of ribosome;small ribosomal subunit;translation
TCONS_00016096|ORF1	dof zinc finger protein DOF1.4-like|DNA binding;regulation of transcription, DNA-templated
TCONS_00016181|ORF1	hypothetical protein
TCONS_00016182_1	hypothetical protein CISIN_1g039766mg
TCONS_00016209|ORF1	triose phosphate/phosphate translocator TPT, chloroplastic isoform X1|integral component of membrane;transmembrane transporter activity;transmembrane transport
TCONS_00016215|ORF1	triose phosphate/phosphate translocator, chloroplastic isoform X2|integral component of membrane;transmembrane transporter activity;transmembrane transport
TCONS_00016218|ORF1	triose phosphate/phosphate translocator TPT, chloroplastic isoform X1|integral component of membrane;transmembrane transporter activity;transmembrane transport
TCONS_00016219|ORF1	triose phosphate/phosphate translocator, chloroplastic isoform X1|integral component of membrane;transmembrane transporter activity;transmembrane transport
TCONS_00016221|ORF1	triose phosphate/phosphate translocator, chloroplastic isoform X1|integral component of membrane;transmembrane transporter activity;transmembrane transport
TCONS_00016222|ORF1	triose phosphate/phosphate translocator, chloroplastic isoform X2|integral component of membrane;transmembrane transporter activity;transmembrane transport
TCONS_00016225|ORF1	triose phosphate/phosphate translocator, chloroplastic isoform X2|integral component of membrane;transmembrane transporter activity;transmembrane transport
TCONS_00016235|ORF1	auxin response factor 3 isoform X1|nucleus;DNA binding;regulation of transcription, DNA-templated;response to hormone
TCONS_00016238|ORF1	auxin response factor 3 isoform X3|nucleus;DNA binding;regulation of transcription, DNA-templated;response to hormone
TCONS_00016239|ORF1	auxin response factor 3 isoform X1|nucleus;DNA binding;regulation of transcription, DNA-templated;response to hormone
TCONS_00016279|ORF1	magnesium-chelatase subunit ChlI, chloroplastic|ATP binding;magnesium chelatase activity;chlorophyll biosynthetic process
TCONS_00016287|ORF1	protein trichome birefringence-like 38
TCONS_00016292|ORF1	protein trichome birefringence-like 38
TCONS_00016328|ORF1	transcription factor bHLH30-like|protein dimerization activity
TCONS_00016330|ORF1	hypothetical protein
TCONS_00016331|ORF1	transcription factor bHLH30|protein dimerization activity
TCONS_00016346|ORF1	phosphatidylinositol 4-phosphate 5-kinase MSS4-like protein
TCONS_00016353|ORF1	GDP-fucose protein O-fucosyltransferase|integral component of membrane;protein serine/threonine kinase activity;ATP binding;transferase activity, transferring glycosyl groups;fucose metabolic process;protein phosphorylation
TCONS_00016354|ORF1	O-fucosyltransferase 8|integral component of membrane;protein serine/threonine kinase activity;ATP binding;transferase activity, transferring glycosyl groups;fucose metabolic process;protein phosphorylation
TCONS_00016359|ORF1	receptor-like protein 51|protein binding
TCONS_00016376|ORF1	Hopanoid-associated sugar epimerase
TCONS_00016457|ORF1	membrane protein PM19L|integral component of membrane
TCONS_00016503|ORF1	uncharacterized protein LOC110669013 isoform X2
TCONS_00016555|ORF1	DUF642 domain-containing protein|integral component of membrane
TCONS_00016557|ORF1	DUF642 domain-containing protein|integral component of membrane
TCONS_00016588|ORF1	protein DETOXIFICATION 40|drug transmembrane transport;antiporter activity;membrane;drug transmembrane transporter activity
TCONS_00016597|ORF1	peroxidase 42|peroxidase activity;heme binding;response to oxidative stress;hydrogen peroxide catabolic process;oxidation-reduction process
TCONS_00016600|ORF1	peroxidase 42|peroxidase activity;heme binding;response to oxidative stress;hydrogen peroxide catabolic process;oxidation-reduction process
TCONS_00016602|ORF1	peroxidase 42|peroxidase activity;heme binding;response to oxidative stress;hydrogen peroxide catabolic process;oxidation-reduction process
TCONS_00016607|ORF1	peroxidase 42|peroxidase activity;heme binding;response to oxidative stress;oxidation-reduction process
TCONS_00016630|ORF1	putative lactoylglutathione lyase|lactoylglutathione lyase activity;metal ion binding
TCONS_00016631|ORF1	putative lactoylglutathione lyase|lactoylglutathione lyase activity;metal ion binding
TCONS_00016642|ORF1	Orotidine 5'-phosphate decarboxylase
TCONS_00016657|ORF1	aspartic proteinase|aspartic-type endopeptidase activity;proteolysis;lipid metabolic process
TCONS_00016682|ORF1	leucine--tRNA ligase, chloroplastic/mitochondrial isoform X1|ATP binding;leucyl-tRNA aminoacylation;leucine-tRNA ligase activity
TCONS_00016684|ORF1	leucine--tRNA ligase, chloroplastic/mitochondrial isoform X1|ATP binding;leucyl-tRNA aminoacylation;leucine-tRNA ligase activity;aminoacyl-tRNA editing activity
TCONS_00016687|ORF1	leucine--tRNA ligase, chloroplastic/mitochondrial isoform X1|ATP binding;leucyl-tRNA aminoacylation;leucine-tRNA ligase activity;aminoacyl-tRNA editing activity
TCONS_00016688|ORF1	leucine--tRNA ligase, chloroplastic/mitochondrial isoform X1|ATP binding;leucyl-tRNA aminoacylation;leucine-tRNA ligase activity;aminoacyl-tRNA editing activity
TCONS_00016689|ORF1	leucine--tRNA ligase, chloroplastic/mitochondrial isoform X1|ATP binding;leucyl-tRNA aminoacylation;leucine-tRNA ligase activity;aminoacyl-tRNA editing activity
TCONS_00016691|ORF1	leucine--tRNA ligase, chloroplastic/mitochondrial isoform X2|ATP binding;leucyl-tRNA aminoacylation;leucine-tRNA ligase activity;aminoacyl-tRNA editing activity
TCONS_00016795|ORF1	uncharacterized membrane protein At1g16860 isoform X1|integral component of membrane
TCONS_00016797|ORF1	uncharacterized membrane protein At1g16860|integral component of membrane
TCONS_00016799|ORF1	uncharacterized membrane protein At1g16860|integral component of membrane
TCONS_00016877|ORF1	NADH-ubiquinone oxidoreductase 20.9 kDa subunit|integral component of membrane
TCONS_00016896|ORF1	pentatricopeptide repeat-containing protein At4g16390, chloroplastic|protein binding
TCONS_00016897|ORF1	pentatricopeptide repeat-containing protein At4g16390, chloroplastic|protein binding
TCONS_00016910|ORF1	Pollen Ole e 1 allergen and extensin family protein, putative
TCONS_00016911|ORF1	Pollen Ole e 1 allergen and extensin family protein, putative|membrane
TCONS_00016973|ORF1	Zinc finger family protein isoform 2
TCONS_00016975|ORF1	pentatricopeptide repeat-containing protein At1g09410-like|protein binding
TCONS_00016980|ORF1	APO protein 1, chloroplastic isoform X1|RNA binding
TCONS_00017068|ORF1	hypothetical protein
TCONS_00017101|ORF1	hypothetical protein
TCONS_00017102|ORF1	Os01g0116650
TCONS_00017103_1	probable receptor-like protein kinase At5g39030 isoform X1|protein kinase activity;ATP binding;protein phosphorylation
TCONS_00017104_1	rust resistance kinase Lr10|protein kinase activity;ATP binding;protein phosphorylation
TCONS_00017105|ORF1	hypothetical protein
TCONS_00017249|ORF1	hypothetical protein|structural constituent of ribosome;large ribosomal subunit;translation
TCONS_00017304|ORF1	DUF3531 domain-containing protein
TCONS_00017305|ORF1	hypothetical protein CISIN_1g018584mg
TCONS_00017306|ORF1	hypothetical protein CISIN_1g018584mg
TCONS_00017329|ORF1	2-alkenal reductase (NADP(+)-dependent)|oxidoreductase activity;oxidation-reduction process
TCONS_00017358|ORF1	S-adenosylmethionine-dependent methyltransferase, putative|transferase activity
TCONS_00017359|ORF1	S-adenosylmethionine-dependent methyltransferase, putative|transferase activity
TCONS_00017365|ORF1	hypothetical protein
TCONS_00017390|ORF1	leucine-rich repeat receptor-like serine/threonine-protein kinase BAM3|protein kinase activity;protein binding;ATP binding;protein phosphorylation
TCONS_00017402|ORF1	ycf3-interacting protein 1, chloroplastic isoform X1|chloroplast thylakoid membrane;integral component of membrane;response to water deprivation;chloroplast organization;heat acclimation;hyperosmotic salinity response;response to photooxidative stress
TCONS_00017411|ORF1	peptidyl-prolyl cis-trans isomerase FKBP13, chloroplastic|cytoplasm;peptidyl-prolyl cis-trans isomerase activity;FK506 binding;protein peptidyl-prolyl isomerization;chaperone-mediated protein folding
TCONS_00017413|ORF1	peptidyl-prolyl cis-trans isomerase FKBP13, chloroplastic|chloroplast;thylakoid lumen;peptidyl-prolyl cis-trans isomerase activity;FK506 binding;protein peptidyl-prolyl isomerization;chaperone-mediated protein folding
TCONS_00017426|ORF1	vacuolar-sorting receptor 6-like|calcium ion binding
TCONS_00017432|ORF1	protein PLASTID TRANSCRIPTIONALLY ACTIVE 14 isoform X1|protein binding
TCONS_00017435|ORF1	protein PLASTID TRANSCRIPTIONALLY ACTIVE 14 isoform X1|protein binding
TCONS_00017438|ORF1	hypothetical protein
TCONS_00017444|ORF1	mitochondrial amidoxime reducing component 2|catalytic activity;molybdenum ion binding;pyridoxal phosphate binding
TCONS_00017445|ORF1	mitochondrial amidoxime reducing component 2|catalytic activity;molybdenum ion binding;pyridoxal phosphate binding
TCONS_00017447|ORF1	mitochondrial amidoxime reducing component 2|catalytic activity;molybdenum ion binding;pyridoxal phosphate binding
TCONS_00017592|ORF1	sulfiredoxin, chloroplastic/mitochondrial|sulfiredoxin activity;oxidation-reduction process;cellular oxidant detoxification
TCONS_00017594|ORF1	sulfiredoxin, chloroplastic/mitochondrial|sulfiredoxin activity;oxidation-reduction process
TCONS_00017595|ORF1	sulfiredoxin, chloroplastic/mitochondrial|integral component of membrane;sulfiredoxin activity;oxidation-reduction process;cellular oxidant detoxification
TCONS_00017616|ORF1	Trypsin family protein isoform 1
TCONS_00017654|ORF1	hypothetical protein
TCONS_00017656|ORF1	putative E3 ubiquitin-protein ligase LIN isoform X1|binding
TCONS_00017726|ORF1	protein LIGHT-DEPENDENT SHORT HYPOCOTYLS 4-like|nucleus;mRNA transcription;response to light stimulus
TCONS_00017741|ORF1	primase homolog protein isoform X2
TCONS_00017742|ORF1	primase homolog protein
TCONS_00017745|ORF1	primase homolog protein
TCONS_00017781|ORF1	zinc finger protein CONSTANS-LIKE 10-like|intracellular;zinc ion binding
TCONS_00017782|ORF1	zinc finger protein CONSTANS-LIKE 10-like|nucleus;zinc ion binding
TCONS_00017783|ORF1	zinc finger protein CONSTANS-LIKE 10-like|intracellular;zinc ion binding
TCONS_00017784|ORF1	putative zinc finger protein At1g68190|intracellular;zinc ion binding
TCONS_00017787|ORF1	hypothetical protein
TCONS_00017819|ORF1	Coproporphyrinogen-III oxidase, aerobic|plasma membrane;integral component of membrane
TCONS_00017820|ORF1	Coproporphyrinogen-III oxidase, aerobic|plasma membrane;integral component of membrane
TCONS_00017822|ORF1	Coproporphyrinogen-III oxidase, aerobic|plasma membrane;integral component of membrane
TCONS_00017833|ORF1	hypothetical protein TorRG33x02_343430
TCONS_00017834_1	LEAF RUST 10 DISEASE-RESISTANCE LOCUS RECEPTOR-LIKE PROTEIN KINASE-like 2.1|protein kinase activity;ATP binding;protein phosphorylation
TCONS_00017835_1	LEAF RUST 10 DISEASE-RESISTANCE LOCUS RECEPTOR-LIKE PROTEIN KINASE-like 2.1|protein kinase activity;ATP binding;protein phosphorylation
TCONS_00017839|ORF1	hypothetical protein
TCONS_00017875|ORF1	zinc finger protein CONSTANS-LIKE 16|intracellular;protein binding;zinc ion binding
TCONS_00017966|ORF1	acetolactate synthase small subunit 1, chloroplastic-like|acetolactate synthase activity;branched-chain amino acid biosynthetic process
TCONS_00017967|ORF1	acetolactate synthase small subunit 1, chloroplastic-like|acetolactate synthase activity;branched-chain amino acid biosynthetic process
TCONS_00018027|ORF1	galactan beta-1,4-galactosyltransferase GALS3-like|integral component of membrane
TCONS_00018028|ORF1	probable GMP synthase [glutamine-hydrolyzing]|DNA-3-methyladenine glycosylase activity;base-excision repair
TCONS_00018029|ORF1	Putative Glutamine amidotransferase|DNA-3-methyladenine glycosylase activity;base-excision repair
TCONS_00018112_1	RING-H2 finger protein ATL74-like|integral component of membrane;ubiquitin protein ligase activity;protein ubiquitination;proteasome-mediated ubiquitin-dependent protein catabolic process
TCONS_00018189|ORF1	patatin-like protein 2|lipid metabolic process
TCONS_00018193|ORF1	patatin-like protein 2|metabolic process
TCONS_00018194|ORF1	patatin-like protein 1|lipid metabolic process
TCONS_00018233|ORF1	hypothetical protein
TCONS_00018234|ORF1	hypothetical protein
TCONS_00018291|ORF1	vesicle-associated membrane protein 721-like|integral component of membrane;vesicle-mediated transport
TCONS_00018293|ORF1	vesicle-associated membrane protein 721|integral component of membrane;SNARE complex;SNARE binding;SNAP receptor activity;exocytosis;vesicle fusion
TCONS_00018297|ORF1	vesicle-associated membrane protein 721-like|integral component of membrane;vesicle-mediated transport
TCONS_00018298|ORF1	vesicle-associated membrane protein 721|integral component of membrane;SNARE complex;SNARE binding;SNAP receptor activity;exocytosis;vesicle fusion
TCONS_00018300|ORF1	vesicle-associated membrane protein 721|integral component of membrane;SNARE complex;SNARE binding;SNAP receptor activity;exocytosis;vesicle fusion
TCONS_00018310|ORF1	photosystem I reaction center subunit III, chloroplastic|photosynthesis;photosystem I reaction center
TCONS_00018404|ORF1	probable ribose-5-phosphate isomerase 4, chloroplastic isoform X1|ribose-5-phosphate isomerase activity;pentose-phosphate shunt, non-oxidative branch
TCONS_00018405|ORF1	probable ribose-5-phosphate isomerase 4, chloroplastic isoform X1|ribose-5-phosphate isomerase activity;pentose-phosphate shunt, non-oxidative branch
TCONS_00018408|ORF1	probable ribose-5-phosphate isomerase 4, chloroplastic isoform X1|ribose-5-phosphate isomerase activity;pentose-phosphate shunt, non-oxidative branch
TCONS_00018489|ORF1	AAA-ATPase ASD, mitochondrial-like|ATP binding
TCONS_00018493|ORF1	zinc finger protein BRUTUS-like At1g18910 isoform X1|zinc ion binding
TCONS_00018495_1	zinc finger protein BRUTUS-like At1g18910 isoform X1|zinc ion binding
TCONS_00018496|ORF1	zinc finger protein BRUTUS-like At1g18910 isoform X1|zinc ion binding
TCONS_00018513|ORF1	transmembrane protein DDB_G0273707/DDB_G0273361 isoform X1|integral component of membrane
TCONS_00018517|ORF1	protein NRT1/ PTR FAMILY 4.6 isoform X2|membrane;transmembrane transporter activity;transmembrane transport
TCONS_00018541|ORF1	protein IQ-DOMAIN 31|protein binding
TCONS_00018544|ORF1	protein IQ-DOMAIN 31
TCONS_00018626|ORF1	remorin-like
TCONS_00018627|ORF1	hypothetical protein
TCONS_00018635|ORF1	DUF3527 domain-containing protein
TCONS_00018657|ORF1	aquaporin PIP1-3-like|membrane;channel activity;transmembrane transport
TCONS_00018680|ORF1	homeobox protein BEL1 homolog|DNA binding;regulation of transcription, DNA-templated
TCONS_00018687|ORF1	homeobox protein BEL1 homolog|DNA binding;regulation of transcription, DNA-templated
TCONS_00018693|ORF1	heat shock protein 83|ATP binding;unfolded protein binding;protein folding;response to stress
TCONS_00018710|ORF1	hypothetical protein
TCONS_00018733|ORF1	hypothetical protein
TCONS_00018778|ORF1	probable inactive receptor kinase At4g23740|protein kinase activity;protein binding;ATP binding;protein phosphorylation
TCONS_00018826|ORF1	1-acyl-sn-glycerol-3-phosphate acyltransferase delta isoform 1|integral component of membrane;transferase activity, transferring acyl groups
TCONS_00018829|ORF1	hypothetical protein CISIN_1g032053mg
TCONS_00018882|ORF1	Pentatricopeptide repeat (PPR) superfamily protein isoform 2
TCONS_00018883|ORF1	Pentatricopeptide repeat (PPR) superfamily protein isoform 2|protein binding
TCONS_00018884|ORF1	uncharacterized protein LOC18049585 isoform X2|protein binding
TCONS_00018885|ORF1	hypothetical protein|protein binding
TCONS_00018929_1	putative E3 ubiquitin-protein ligase MARCH10
TCONS_00018931_1	glutaredoxin domain-containing cysteine-rich protein CG12206|electron transfer activity;protein disulfide oxidoreductase activity;cell redox homeostasis
TCONS_00018943|ORF1	cellulose synthase-like protein G3|membrane;cellulose synthase (UDP-forming) activity;cellulose biosynthetic process
TCONS_00018945|ORF1	cellulose synthase-like protein G3|membrane;cellulose synthase (UDP-forming) activity;cellulose biosynthetic process
TCONS_00018946|ORF1	cellulose synthase-like protein G3|membrane;cellulose synthase (UDP-forming) activity;cellulose biosynthetic process
TCONS_00018960|ORF1	protein NLP7|protein binding
TCONS_00018997|ORF1	short-chain dehydrogenase TIC 32, chloroplastic|oxidoreductase activity;oxidation-reduction process
TCONS_00018998|ORF1	short-chain dehydrogenase TIC 32, chloroplastic-like|oxidoreductase activity;oxidation-reduction process
TCONS_00019047|ORF1	PREDICTED: uncharacterized protein LOC102612869|integral component of membrane
TCONS_00019048|ORF1	hypothetical protein CUMW_043910|integral component of membrane
TCONS_00019049|ORF1	hypothetical protein CISIN_1g025420mg|integral component of membrane
TCONS_00019050|ORF1	hypothetical protein CISIN_1g025420mg|integral component of membrane
TCONS_00019052|ORF1	metal-nicotianamine transporter YSL1|transmembrane transport
TCONS_00019053|ORF1	metal-nicotianamine transporter YSL1|transmembrane transport
TCONS_00019082|ORF1	beta-carotene isomerase D27, chloroplastic|isomerase activity
TCONS_00019087|ORF1	beta-carotene isomerase D27, chloroplastic|isomerase activity
TCONS_00019095|ORF1	growth-regulating factor 8 isoform X1|nucleus;ATP binding;regulation of transcription, DNA-templated;developmental process
TCONS_00019097|ORF1	growth-regulating factor 8 isoform X2|nucleus;transcription, DNA-templated;developmental process
TCONS_00019098|ORF1	growth-regulating factor 8 isoform X1|nucleus;ATP binding;regulation of transcription, DNA-templated;developmental process
TCONS_00019116|ORF1	subtilisin-like protease SBT3.9|serine-type endopeptidase activity;proteolysis
TCONS_00019117_1	subtilisin-like protease SBT3.9|ribosome;structural constituent of ribosome;serine-type endopeptidase activity;translation;proteolysis
TCONS_00019129|ORF1	uncharacterized protein LOC18049780
TCONS_00019186|ORF1	protein NUCLEAR FUSION DEFECTIVE 4-like|integral component of membrane;transmembrane transport
TCONS_00019204|ORF1	homeobox-leucine zipper protein HAT5-like|DNA binding transcription factor activity;regulation of transcription, DNA-templated;sequence-specific DNA binding
TCONS_00019207|ORF1	uncharacterized protein LOC18047769|granal stacked thylakoid;chloroplast thylakoid membrane;integral component of membrane;thylakoid membrane organization;nonphotochemical quenching;granum assembly
TCONS_00019208|ORF1	mitochondrial outer membrane protein porin of 36 kDa-like|mitochondrial outer membrane;transmembrane transport
TCONS_00019213|ORF1	isochorismate synthase 2, chloroplastic-like isoform X1|biosynthetic process
TCONS_00019214|ORF1	isochorismate synthase 2, chloroplastic isoform X1|biosynthetic process
TCONS_00019216|ORF1	isochorismate synthase 2, chloroplastic isoform X1|isochorismate synthase activity;biosynthetic process
TCONS_00019217|ORF1	isochorismate synthase 2, chloroplastic isoform X1|isochorismate synthase activity;biosynthetic process
TCONS_00019222|ORF1	isochorismate synthase 2, chloroplastic-like isoform X1|isochorismate synthase activity;biosynthetic process
TCONS_00019290|ORF1	transcription factor TCP14-like|nucleus;DNA binding;regulation of transcription, DNA-templated;response to hormone
TCONS_00019292|ORF1	transcription factor TCP14-like|nucleus;DNA binding;regulation of transcription, DNA-templated;response to hormone
TCONS_00019341|ORF1	O-glucosyltransferase rumi homolog|integral component of membrane;transferase activity
TCONS_00019346|ORF1	O-glucosyltransferase rumi-like isoform X1|intracellular;integral component of membrane
TCONS_00019350|ORF1	putative leucine-rich repeat-containing protein DDB_G0290503
TCONS_00019370|ORF1	Mitochondrial substrate carrier family protein, putative isoform 6|integral component of membrane
TCONS_00019377|ORF1	mitochondrial aspartate-glutamate transporter AGC1 isoform X1|integral component of membrane
TCONS_00019391_1	gibberellin 20-oxidase-like protein|oxidoreductase activity;oxidation-reduction process
TCONS_00019393|ORF1	hypothetical protein
TCONS_00019395|ORF1	protein trm32
TCONS_00019396_1	cytochrome P450 86A22-like|iron ion binding;oxidoreductase activity, acting on paired donors, with incorporation or reduction of molecular oxygen;heme binding;oxidation-reduction process
TCONS_00019397|ORF1	putative transporter arsB|integral component of membrane;transmembrane transport
TCONS_00019427|ORF1	Histone deacetylase complex subunit SAP30L|protein binding
TCONS_00019428|ORF1	Histone deacetylase complex subunit SAP30L|protein binding
TCONS_00019430|ORF1	hypothetical protein CISIN_1g025276mg
TCONS_00019431|ORF1	Histone deacetylase complex subunit SAP30L|protein binding
TCONS_00019435|ORF1	Histone deacetylase complex subunit SAP30L|protein binding
TCONS_00019440|ORF1	SAP30_Sin3_bdg domain-containing protein
TCONS_00019464|ORF1	phosphoglycerate mutase-like protein AT74H|catalytic activity;metabolic process
TCONS_00019467|ORF1	fringe-related family protein|integral component of membrane;transferase activity
TCONS_00019483|ORF1	transcription factor MYB46|DNA binding
TCONS_00019549|ORF1	GDT1-like protein 1, chloroplastic isoform X3|integral component of membrane
TCONS_00019554|ORF1	GDT1-like protein 1, chloroplastic isoform X1|chloroplast thylakoid membrane;integral component of membrane;manganese ion transmembrane transporter activity;magnesium ion transmembrane transporter activity;calcium ion transport;photosystem II oxygen evolving complex assembly;manganese ion transmembrane transport;magnesium ion transmembrane transport
TCONS_00019559|ORF1	hypothetical protein
TCONS_00019560|ORF1	GDT1-like protein 1, chloroplastic isoform X3|integral component of membrane
TCONS_00019574|ORF1	cation/H(+) antiporter 18-like|integral component of membrane;solute:proton antiporter activity;cation transport;transmembrane transport
TCONS_00019576|ORF1	cation/H(+) antiporter 18-like|integral component of membrane;solute:proton antiporter activity;cation transport;transmembrane transport
TCONS_00019577|ORF1	cation/H(+) antiporter 18-like|integral component of membrane;solute:proton antiporter activity;cation transport;transmembrane transport
TCONS_00019608|ORF1	hypothetical protein CUMW_042850
TCONS_00019637|ORF1	uncharacterized protein LOC18049852
TCONS_00019670_1	uncharacterized protein LOC18045983|integral component of membrane
TCONS_00019671_1	NAD(P)H-quinone oxidoreductase subunit S, chloroplastic|photosynthetic electron transport chain
TCONS_00019689|ORF1	probable E3 ubiquitin-protein ligase RHA4A|integral component of membrane
TCONS_00019691|ORF1	30S ribosomal protein S6 alpha, chloroplastic|ribosome;structural constituent of ribosome;rRNA binding;translation
TCONS_00019692|ORF1	30S ribosomal protein S6 alpha, chloroplastic-like|ribosome;structural constituent of ribosome;rRNA binding;translation
TCONS_00019760|ORF1	cytochrome P450 78A9-like|iron ion binding;oxidoreductase activity, acting on paired donors, with incorporation or reduction of molecular oxygen;heme binding;oxidation-reduction process
TCONS_00019769|ORF1	NAC domain-containing protein 43-like|DNA binding;regulation of transcription, DNA-templated
TCONS_00019792|ORF1	heavy metal-associated isoprenylated plant protein 30-like|metal ion binding;metal ion transport
TCONS_00019793|ORF1	heavy metal-associated isoprenylated plant protein 30-like|metal ion binding;metal ion transport
TCONS_00019809|ORF1	RING-H2 finger protein ATL79-like|integral component of membrane
TCONS_00019814|ORF1	trihelix transcription factor GTL1 isoform X1
TCONS_00019826|ORF1	heavy metal-associated isoprenylated plant protein 39-like|metal ion binding;metal ion transport
TCONS_00019885|ORF1	homeobox-leucine zipper protein ATHB-14 isoform X2|DNA binding;lipid binding
TCONS_00019910|ORF1	187-kDa microtubule-associated protein AIR9-like isoform X1|protein binding
TCONS_00019916|ORF1	187-kDa microtubule-associated protein AIR9|protein binding
TCONS_00019923|ORF1	187-kDa microtubule-associated protein AIR9-like isoform X1
TCONS_00019925|ORF1	nitrate regulatory gene2 protein
TCONS_00019950|ORF1	CSC1-like protein ERD4|membrane
TCONS_00019956|ORF1	CSC1-like protein ERD4|integral component of membrane
TCONS_00019980|ORF1	probable inositol transporter 2|transmembrane transport;transmembrane transporter activity;integral component of membrane
TCONS_00020012|ORF1	protein DETOXIFICATION 40-like|drug transmembrane transport;antiporter activity;membrane;drug transmembrane transporter activity
TCONS_00020024|ORF1	zinc finger MYND domain-containing protein 15|metal ion binding
TCONS_00020066|ORF1	gibberellin 2-beta-dioxygenase 8-like|oxidoreductase activity;oxidation-reduction process
TCONS_00020069|ORF1	probable pyruvate, phosphate dikinase regulatory protein, chloroplastic|ATP binding;transferase activity, transferring phosphorus-containing groups
TCONS_00020080|ORF1	cysteine-rich receptor-like protein kinase 19 isoform X1|integral component of membrane;protein kinase activity;ATP binding;protein phosphorylation
TCONS_00020081|ORF1	cysteine-rich receptor-like protein kinase 10|integral component of membrane;protein kinase activity;ATP binding;protein phosphorylation
TCONS_00020124|ORF1	sulfite exporter TauE/SafE family protein 5-like|integral component of membrane
TCONS_00020126|ORF1	oxygen-evolving enhancer protein 3-2, chloroplastic|calcium ion binding;photosystem II oxygen evolving complex;photosynthesis;extrinsic component of membrane
TCONS_00020244|ORF1	PAP-specific phosphatase HAL2-like|3'(2'),5'-bisphosphate nucleotidase activity;sulfur compound metabolic process;phosphatidylinositol phosphorylation
TCONS_00020267|ORF1	COP1-interacting protein 7 isoform X2
TCONS_00020277|ORF1	bifunctional epoxide hydrolase 2|catalytic activity
TCONS_00020377|ORF1	pentatricopeptide repeat-containing protein At2g33760|protein binding;zinc ion binding
TCONS_00020378|ORF1	probable 2-carboxy-D-arabinitol-1-phosphatase|phosphoglycerate mutase activity
TCONS_00020380|ORF1	probable 2-carboxy-D-arabinitol-1-phosphatase
TCONS_00020398_1	transcription factor bHLH36|DNA binding;protein dimerization activity;regulation of transcription by RNA polymerase II
TCONS_00020426|ORF1	histidinol dehydrogenase, chloroplastic isoform X2|zinc ion binding;NAD binding;oxidation-reduction process;histidine biosynthetic process;histidinol dehydrogenase activity
TCONS_00020430|ORF1	histidinol dehydrogenase, chloroplastic isoform X1|zinc ion binding;NAD binding;oxidation-reduction process;histidine biosynthetic process;histidinol dehydrogenase activity
TCONS_00020492|ORF1	2-succinylbenzoate--CoA ligase, chloroplastic/peroxisomal isoform X2|integral component of membrane;catalytic activity;metabolic process
TCONS_00020496|ORF1	2-succinylbenzoate--CoA ligase, chloroplastic/peroxisomal|catalytic activity;metabolic process
TCONS_00020499|ORF1	2-succinylbenzoate--CoA ligase, chloroplastic/peroxisomal isoform X2|catalytic activity;metabolic process
TCONS_00020525_1	probable LRR receptor-like serine/threonine-protein kinase At3g47570|protein kinase activity;protein binding;ATP binding;protein phosphorylation
TCONS_00020573|ORF1	photosystem I reaction center subunit psaK, chloroplastic|photosystem I;photosynthesis;chlorophyll binding
TCONS_00020576|ORF1	putative tyrosine-protein phosphatase auxilin isoform X1
TCONS_00020589|ORF1	protein PLASTID TRANSCRIPTIONALLY ACTIVE 12 isoform X2|positive regulation of red or far-red light signaling pathway;nucleus;chloroplast;regulation of transcription, DNA-templated
TCONS_00020590|ORF1	protein PLASTID TRANSCRIPTIONALLY ACTIVE 12|positive regulation of red or far-red light signaling pathway;nucleus;chloroplast;regulation of transcription, DNA-templated
TCONS_00020593|ORF1	protein PLASTID TRANSCRIPTIONALLY ACTIVE 12 isoform X2|positive regulation of red or far-red light signaling pathway;nucleus;chloroplast;regulation of transcription, DNA-templated
TCONS_00020648_1	transcription termination factor MTEF1, chloroplastic|double-stranded DNA binding;regulation of transcription, DNA-templated
TCONS_00020772_1	cytochrome P450 77A4-like|iron ion binding;oxidoreductase activity, acting on paired donors, with incorporation or reduction of molecular oxygen;heme binding;oxidation-reduction process
TCONS_00020773|ORF1	beta-glucosidase 46-like|hydrolase activity, hydrolyzing O-glycosyl compounds;carbohydrate metabolic process
TCONS_00020789|ORF1	CRIB domain-containing protein RIC10|integral component of membrane
TCONS_00020843|ORF1	transcription factor ILR3-like|protein dimerization activity
TCONS_00020868|ORF1	G-type lectin S-receptor-like serine/threonine-protein kinase At1g11410|ATP binding;recognition of pollen;protein serine/threonine kinase activity;protein phosphorylation
TCONS_00020869|ORF1	G-type lectin S-receptor-like serine/threonine-protein kinase At1g11410 isoform X2|recognition of pollen
TCONS_00020870|ORF1	G-type lectin S-receptor-like serine/threonine-protein kinase RKS1 isoform X2|protein kinase activity;ATP binding;protein phosphorylation;recognition of pollen
TCONS_00020871_1	G-type lectin S-receptor-like serine/threonine-protein kinase At1g11410|ATP binding;recognition of pollen;protein serine/threonine kinase activity;protein phosphorylation
TCONS_00020900|ORF1	putative cyclin-D6-1|nucleus;regulation of cell cycle
TCONS_00020928|ORF1	protein TRANSPORT INHIBITOR RESPONSE 1-like|protein binding
TCONS_00021056|ORF1	protein STRUBBELIG-RECEPTOR FAMILY 3-like|protein kinase activity;ATP binding;protein phosphorylation
TCONS_00021057|ORF1	uncharacterized protein At5g65660|integral component of membrane
TCONS_00021081|ORF1	NAC transcription factor 25|DNA binding;regulation of transcription, DNA-templated
TCONS_00021096_1	lactosylceramide 4-alpha-galactosyltransferase|integral component of membrane;transferase activity
TCONS_00021193|ORF1	protein argonaute 10|nucleic acid binding;protein binding
TCONS_00021198|ORF1	protein argonaute 10|nucleic acid binding;protein binding
TCONS_00021201|ORF1	perakine reductase-like|oxidoreductase activity;oxidation-reduction process
TCONS_00021223|ORF1	VAN3-binding protein isoform X2|integral component of membrane
TCONS_00021226|ORF1	VAN3-binding protein isoform X1|integral component of membrane
TCONS_00021232|ORF1	chlorophyllase-2, chloroplastic|chlorophyllase activity;chlorophyll catabolic process
TCONS_00021233_1	leucine-rich repeat extensin-like protein 6|protein binding
TCONS_00021256|ORF1	type IV inositol polyphosphate 5-phosphatase 7|phosphatidylinositol dephosphorylation
TCONS_00021259|ORF1	type IV inositol polyphosphate 5-phosphatase 7-like|inositol-polyphosphate 5-phosphatase activity;inositol-1,4,5-trisphosphate 5-phosphatase activity;inositol-1,3,4,5-tetrakisphosphate 5-phosphatase activity;phosphatidylinositol dephosphorylation
TCONS_00021267|ORF1	probable RNA helicase SDE3|helicase activity
TCONS_00021273|ORF1	protein MARD1-like|membrane
TCONS_00021280|ORF1	, contains domain DUF1677
TCONS_00021344|ORF1	primary amine oxidase-like|copper ion binding;primary amine oxidase activity;quinone binding;amine metabolic process;oxidation-reduction process
TCONS_00021347|ORF1	primary amine oxidase-like|copper ion binding;primary amine oxidase activity;quinone binding;amine metabolic process;oxidation-reduction process
TCONS_00021358|ORF1	thermospermine synthase ACAULIS5-like|catalytic activity
TCONS_00021407|ORF1	glucose-1-phosphate adenylyltransferase large subunit 3, chloroplastic/amyloplastic|nucleotidyltransferase activity;biosynthetic process
TCONS_00021408|ORF1	glucose-1-phosphate adenylyltransferase large subunit 3, chloroplastic/amyloplastic|glycogen biosynthetic process;glucose-1-phosphate adenylyltransferase activity
TCONS_00021409|ORF1	glucose-1-phosphate adenylyltransferase large subunit 3, chloroplastic/amyloplastic|glycogen biosynthetic process;glucose-1-phosphate adenylyltransferase activity
TCONS_00021434|ORF1	adenylate isopentenyltransferase 5, chloroplastic-like|tRNA processing
TCONS_00021457|ORF1	endo-1,3;1,4-beta-D-glucanase-like isoform X1|hydrolase activity
TCONS_00021497|ORF1	galactokinase isoform X3|cytoplasm;ATP binding;kinase activity;phosphotransferase activity, alcohol group as acceptor;metabolic process
TCONS_00021498|ORF1	galactokinase-like|cytoplasm;ATP binding;kinase activity;phosphotransferase activity, alcohol group as acceptor;metabolic process
TCONS_00021499|ORF1	galactokinase-like isoform X3|cytoplasm;ATP binding;kinase activity;phosphotransferase activity, alcohol group as acceptor;metabolic process
TCONS_00021508|ORF1	galactokinase isoform X2|cytoplasm;ATP binding;kinase activity;phosphotransferase activity, alcohol group as acceptor;metabolic process
TCONS_00021510|ORF1	galactokinase isoform X2|cytoplasm;ATP binding;kinase activity;phosphotransferase activity, alcohol group as acceptor;metabolic process
TCONS_00021521|ORF1	ribosomal protein L22 (chloroplast)|structural constituent of ribosome;large ribosomal subunit;translation
TCONS_00021542|ORF1	peptide methionine sulfoxide reductase B5-like|protein repair;response to oxidative stress;oxidation-reduction process;peptide-methionine (R)-S-oxide reductase activity
TCONS_00021549|ORF1	pyruvate, phosphate dikinase, chloroplastic|ATP binding;pyruvate, phosphate dikinase activity;phosphorylation;kinase activity;pyruvate metabolic process
TCONS_00021554|ORF1	pyruvate, phosphate dikinase, chloroplastic|ATP binding;pyruvate, phosphate dikinase activity;phosphorylation;kinase activity;pyruvate metabolic process
TCONS_00021583|ORF1	histidine-containing phosphotransfer protein 1|obsolete signal transducer activity;phosphorelay signal transduction system
TCONS_00021592|ORF1	probable 1-deoxy-D-xylulose-5-phosphate synthase, chloroplastic|1-deoxy-D-xylulose-5-phosphate synthase activity;terpenoid biosynthetic process
TCONS_00021614|ORF1	vesicle-associated protein 2-2 isoform X1|endoplasmic reticulum membrane
TCONS_00021615|ORF1	vesicle-associated protein 2-2-like isoform X1|endoplasmic reticulum membrane
TCONS_00021616|ORF1	vesicle-associated protein 2-2-like isoform X1|endoplasmic reticulum membrane
TCONS_00021619|ORF1	vesicle-associated protein 2-2 isoform X1|endoplasmic reticulum membrane
TCONS_00021621|ORF1	vesicle-associated protein 2-2-like isoform X1|endoplasmic reticulum membrane
TCONS_00021678_1	divinyl chlorophyllide a 8-vinyl-reductase, chloroplastic
TCONS_00021679|ORF1	CASP-like protein 1E2|plasma membrane;plasmodesma;integral component of membrane;NADH dehydrogenase activity;protein histidine kinase binding;iron-sulfur cluster binding
TCONS_00021693|ORF1	monothiol glutaredoxin-S10-like|electron transfer activity;protein disulfide oxidoreductase activity;cell redox homeostasis
TCONS_00021757_1	Tudor/PWWP/MBT superfamily protein
TCONS_00021788|ORF1	1,2-dihydroxy-3-keto-5-methylthiopentene dioxygenase 1|L-methionine salvage from methylthioadenosine;acireductone dioxygenase [iron(II)-requiring] activity;oxidation-reduction process
TCONS_00021790|ORF1	1,2-dihydroxy-3-keto-5-methylthiopentene dioxygenase 1|L-methionine salvage from methylthioadenosine;acireductone dioxygenase [iron(II)-requiring] activity;oxidation-reduction process
TCONS_00021804|ORF1	sulfate transporter 3.1-like|sulfate transport;secondary active sulfate transmembrane transporter activity;transmembrane transport;integral component of membrane
TCONS_00021808|ORF1	protein NETWORKED 1A|actin binding
TCONS_00021810_1	protein NETWORKED 1D-like|actin binding
TCONS_00021813|ORF1	protein tesmin/TSO1-like CXC 2
TCONS_00021816|ORF1	protein tesmin/TSO1-like CXC 2
TCONS_00021851|ORF1	DNA ligase 1
TCONS_00021928|ORF1	Copper amine oxidase|copper ion binding;primary amine oxidase activity;quinone binding;amine metabolic process;oxidation-reduction process
TCONS_00021932|ORF1	primary amine oxidase-like|copper ion binding;primary amine oxidase activity;quinone binding;amine metabolic process;oxidation-reduction process
TCONS_00021934|ORF1	Copper amine oxidase|copper ion binding;primary amine oxidase activity;quinone binding;amine metabolic process;oxidation-reduction process
TCONS_00021935|ORF1	Copper amine oxidase|copper ion binding;primary amine oxidase activity;quinone binding;amine metabolic process;oxidation-reduction process
TCONS_00021936|ORF1	Copper amine oxidase|copper ion binding;primary amine oxidase activity;quinone binding;amine metabolic process;oxidation-reduction process
TCONS_00021937_1	Copper amine oxidase|copper ion binding;primary amine oxidase activity;quinone binding;amine metabolic process;oxidation-reduction process
TCONS_00021938|ORF1	photosystem I reaction center subunit II, chloroplastic-like|photosynthesis;photosystem I reaction center
TCONS_00021942|ORF1	probable linoleate 9S-lipoxygenase 5|oxidoreductase activity, acting on single donors with incorporation of molecular oxygen, incorporation of two atoms of oxygen;protein binding;metal ion binding;oxidation-reduction process
TCONS_00021944|ORF1	probable linoleate 9S-lipoxygenase 5 isoform X2|oxidoreductase activity, acting on single donors with incorporation of molecular oxygen, incorporation of two atoms of oxygen;protein binding;metal ion binding;oxidation-reduction process
TCONS_00022041|ORF1	PREDICTED: uncharacterized protein LOC102610339
TCONS_00022058|ORF1	stem-specific protein TSJT1
TCONS_00022064|ORF1	stem-specific protein TSJT1
TCONS_00022068|ORF1	stem-specific protein TSJT1
TCONS_00022082|ORF1	calcium-dependent protein kinase 8|protein kinase activity;ATP binding;protein phosphorylation
TCONS_00022105|ORF1	cytochrome P450 family protein|integral component of membrane
TCONS_00022134|ORF1	ribonucleoside-diphosphate reductase small chain A|oxidoreductase activity;deoxyribonucleotide biosynthetic process;oxidation-reduction process
TCONS_00022154|ORF1	glutamine synthetase leaf isozyme, chloroplastic|glutamine biosynthetic process;glutamate-ammonia ligase activity
TCONS_00022159|ORF1	ARM repeat superfamily protein|protein binding
TCONS_00022256|ORF1	hypothetical protein|sodium ion transport;transmembrane transport;response to salt stress;potassium ion homeostasis;sodium:proton antiporter activity;integral component of membrane;vacuolar membrane;plasma membrane;regulation of pH
TCONS_00022284|ORF1	putative pre-16S rRNA nuclease isoform X2|rRNA processing
TCONS_00022305|ORF1	acyl-CoA-binding domain-containing protein 4|protein binding
TCONS_00022308|ORF1	acyl-CoA-binding domain-containing protein 4|protein binding
TCONS_00022312|ORF1	monothiol glutaredoxin-S2|electron transfer activity;protein disulfide oxidoreductase activity;cell redox homeostasis
TCONS_00022437|ORF1	lanC-like protein GCR2|catalytic activity
TCONS_00022440|ORF1	lanC-like protein GCR2|catalytic activity
TCONS_00022442|ORF1	lanC-like protein GCR2|catalytic activity
TCONS_00022505|ORF1	probable sarcosine oxidase|sarcosine oxidase activity;tetrahydrofolate metabolic process;oxidation-reduction process
TCONS_00022529|ORF1	cyclic nucleotide-gated ion channel 4|integral component of membrane;ion channel activity;ion transmembrane transport
TCONS_00022530|ORF1	cyclic nucleotide-gated ion channel 4|membrane;ion channel activity;ion transport;transmembrane transport
TCONS_00022606|ORF1	G-type lectin S-receptor-like serine/threonine-protein kinase At4g27290 isoform X1|ATP binding;recognition of pollen;protein serine/threonine kinase activity;protein phosphorylation
TCONS_00022622|ORF1	receptor-like serine/threonine-protein kinase SD1-8 isoform X1|ATP binding;recognition of pollen;protein serine/threonine kinase activity;protein phosphorylation
TCONS_00022628|ORF1	receptor-like serine/threonine-protein kinase SD1-8 isoform X1|ATP binding;protein phosphorylation;protein serine/threonine kinase activity
TCONS_00022658|ORF1	G-type lectin S-receptor-like serine/threonine-protein kinase At4g27290|recognition of pollen
TCONS_00022660|ORF1	G-type lectin S-receptor-like serine/threonine-protein kinase At4g27290|recognition of pollen
TCONS_00022661|ORF1	G-type lectin S-receptor-like serine/threonine-protein kinase At4g27290 isoform X1|ATP binding;recognition of pollen;protein serine/threonine kinase activity;protein phosphorylation
TCONS_00022663|ORF1	G-type lectin S-receptor-like serine/threonine-protein kinase At4g27290 isoform X1|protein kinase activity;ATP binding;protein phosphorylation;recognition of pollen
TCONS_00022665|ORF1	G-type lectin S-receptor-like serine/threonine-protein kinase At4g27290 isoform X1|ATP binding;recognition of pollen;protein serine/threonine kinase activity;protein phosphorylation
TCONS_00022666|ORF1	G-type lectin S-receptor-like serine/threonine-protein kinase At4g27290 isoform X1|recognition of pollen
TCONS_00022669_1	G-type lectin S-receptor-like serine/threonine-protein kinase At4g27290 isoform X1|ATP binding;protein phosphorylation;protein serine/threonine kinase activity
TCONS_00022671_1	G-type lectin S-receptor-like serine/threonine-protein kinase At4g27290 isoform X1|recognition of pollen
TCONS_00022678|ORF1	G-type lectin S-receptor-like serine/threonine-protein kinase At4g27290 isoform X1|ATP binding;recognition of pollen;protein serine/threonine kinase activity;protein phosphorylation
TCONS_00022680|ORF1	G-type lectin S-receptor-like serine/threonine-protein kinase At4g27290 isoform X1|ATP binding;protein phosphorylation;protein serine/threonine kinase activity
TCONS_00022681|ORF1	G-type lectin S-receptor-like serine/threonine-protein kinase At4g27290 isoform X2|recognition of pollen
TCONS_00022683|ORF1	G-type lectin S-receptor-like serine/threonine-protein kinase At4g27290 isoform X1|ATP binding;recognition of pollen;protein serine/threonine kinase activity;protein phosphorylation
TCONS_00022688|ORF1	G-type lectin S-receptor-like serine/threonine-protein kinase At4g27290|protein kinase activity;ATP binding;protein phosphorylation
TCONS_00022720|ORF1	uncharacterized protein LOC18054572
TCONS_00022785|ORF1	protochlorophyllide reductase, chloroplastic|protochlorophyllide reductase activity;oxidation-reduction process
TCONS_00022794|ORF1	DUF1218 domain-containing protein|integral component of membrane
TCONS_00022795|ORF1	DUF1218 domain-containing protein|integral component of membrane
TCONS_00022796|ORF1	COP1-interacting protein 7, putative isoform 1
TCONS_00022805|ORF1	Peroxisomal membrane 22 kDa family protein isoform 1|integral component of membrane
TCONS_00022811|ORF1	Mpv17_PMP22 domain-containing protein|integral component of membrane
TCONS_00022814|ORF1	Peroxisomal membrane protein 2|integral component of membrane
TCONS_00022818|ORF1	Mpv17_PMP22 domain-containing protein|integral component of membrane
TCONS_00022819|ORF1	peptidyl-prolyl cis-trans isomerase CYP37, chloroplastic isoform X1|peptidyl-prolyl cis-trans isomerase activity;protein peptidyl-prolyl isomerization
TCONS_00022820|ORF1	peptidyl-prolyl cis-trans isomerase CYP37, chloroplastic isoform X1|peptidyl-prolyl cis-trans isomerase activity
TCONS_00022821|ORF1	peptidyl-prolyl cis-trans isomerase CYP37, chloroplastic isoform X2|peptidyl-prolyl cis-trans isomerase activity
TCONS_00022822|ORF1	peptidyl-prolyl cis-trans isomerase CYP37, chloroplastic isoform X2|peptidyl-prolyl cis-trans isomerase activity
TCONS_00022849|ORF1	cytochrome c-type biogenesis ccda-like chloroplastic protein isoform X1|membrane;cytochrome complex assembly;oxidation-reduction process
TCONS_00022852|ORF1	cytochrome c-type biogenesis ccda-like chloroplastic protein isoform X1|membrane;cytochrome complex assembly;oxidation-reduction process
TCONS_00022877|ORF1	dynein light chain 2, cytoplasmic|dynein complex;microtubule-based process
TCONS_00022889|ORF1	vesicle-associated protein 4-1-like|endoplasmic reticulum membrane
TCONS_00022917|ORF1	zinc finger protein CONSTANS-LIKE 1-like|intracellular;zinc ion binding
TCONS_00022918_1	calcium-binding protein PBP1-like|calcium ion binding
TCONS_00022919|ORF1	calcium-binding protein PBP1-like|calcium ion binding
TCONS_00022927|ORF1	G-type lectin S-receptor-like serine/threonine-protein kinase SD1-1|ATP binding;protein phosphorylation;protein serine/threonine kinase activity
TCONS_00022928|ORF1	G-type lectin S-receptor-like serine/threonine-protein kinase At4g27290|protein kinase activity;ATP binding;protein phosphorylation
TCONS_00022929|ORF1	G-type lectin S-receptor-like serine/threonine-protein kinase At4g27290|protein kinase activity;ATP binding;protein phosphorylation;recognition of pollen
TCONS_00022930|ORF1	G-type lectin S-receptor-like serine/threonine-protein kinase SD1-1|ATP binding;recognition of pollen;protein serine/threonine kinase activity;protein phosphorylation
TCONS_00022938|ORF1	G-type lectin S-receptor-like serine/threonine-protein kinase At4g27290 isoform X1|ATP binding;recognition of pollen;protein serine/threonine kinase activity;protein phosphorylation
TCONS_00022943|ORF1	G-type lectin S-receptor-like serine/threonine-protein kinase At4g27290 isoform X1|recognition of pollen
TCONS_00022962|ORF1	G-type lectin S-receptor-like serine/threonine-protein kinase At4g27290 isoform X1|ATP binding;recognition of pollen;protein serine/threonine kinase activity;protein phosphorylation
TCONS_00022979|ORF1	transcription factor bHLH123-like isoform X1|protein dimerization activity
TCONS_00022981_1	transcription factor bHLH123 isoform X1|protein dimerization activity
TCONS_00022997|ORF1	alpha-copaene synthase-like|magnesium ion binding;metabolic process;terpene synthase activity
TCONS_00022998_1	alpha-copaene synthase-like|magnesium ion binding;metabolic process;terpene synthase activity
TCONS_00023000_1	alpha-copaene synthase-like|metabolic process;terpene synthase activity
TCONS_00023059|ORF1	heparanase-like protein 3|membrane;hydrolase activity, acting on glycosyl bonds
TCONS_00023090|ORF1	heptahelical transmembrane protein 1-like|integral component of membrane
TCONS_00023092|ORF1	heptahelical transmembrane protein 1-like|integral component of membrane
TCONS_00023126|ORF1	hypothetical protein
TCONS_00023128|ORF1	calmodulin-like protein 3|calcium ion binding
TCONS_00023129|ORF1	probable serine/threonine-protein kinase PIX7|protein kinase activity;ATP binding;protein phosphorylation
TCONS_00023133|ORF1	receptor-like serine/threonine-protein kinase At3g01300|protein kinase activity;ATP binding;protein phosphorylation
TCONS_00023134|ORF1	receptor-like serine/threonine-protein kinase At3g01300|protein kinase activity;ATP binding;protein phosphorylation
TCONS_00023135|ORF1	receptor-like serine/threonine-protein kinase At3g01300|protein kinase activity;ATP binding;protein phosphorylation
TCONS_00023136|ORF1	cytokinin riboside 5'-monophosphate phosphoribohydrolase LOG8|nucleus;hydrolase activity;lyase activity;cytokinin biosynthetic process
TCONS_00023184|ORF1	solute carrier family 25 member 44-like|transmembrane transport
TCONS_00023194|ORF1	mechanosensitive ion channel protein 10|membrane;transmembrane transport
TCONS_00023198|ORF1	Photosystem II PsbX|photosystem II;photosynthesis
TCONS_00023200|ORF1	Photosystem II PsbX|photosystem II;photosynthesis
TCONS_00023202|ORF1	NAD(P)H-quinone oxidoreductase subunit U, chloroplastic|chloroplast thylakoid membrane;NAD(P)H dehydrogenase complex (plastoquinone);integral component of membrane
TCONS_00023203|ORF1	NAD(P)H-quinone oxidoreductase subunit U, chloroplastic|chloroplast thylakoid membrane;NAD(P)H dehydrogenase complex (plastoquinone);integral component of membrane
TCONS_00023208|ORF1	floral homeotic protein PMADS 1|nucleus;DNA binding transcription factor activity;RNA polymerase II regulatory region sequence-specific DNA binding;protein dimerization activity;positive regulation of transcription by RNA polymerase II
TCONS_00023209|ORF1	floral homeotic protein PMADS 1|nucleus;DNA binding transcription factor activity;RNA polymerase II regulatory region sequence-specific DNA binding;protein dimerization activity;positive regulation of transcription by RNA polymerase II
TCONS_00023211|ORF1	cytokinin dehydrogenase 7|cytokinin metabolic process;oxidoreductase activity, acting on CH-OH group of donors;flavin adenine dinucleotide binding;oxidation-reduction process;cytokinin dehydrogenase activity
TCONS_00023239|ORF1	hypothetical protein
TCONS_00023240|ORF1	LRR receptor-like serine/threonine-protein kinase ERECTA|protein kinase activity;protein binding;ATP binding;protein phosphorylation
TCONS_00023241|ORF1	LRR receptor-like serine/threonine-protein kinase ERECTA|protein binding
TCONS_00023276|ORF1	3-ketoacyl-CoA synthase 10|transferase activity, transferring acyl groups other than amino-acyl groups;membrane;fatty acid biosynthetic process
TCONS_00023285|ORF1	hypothetical protein
TCONS_00023304|ORF1	glucan endo-1,3-beta-glucosidase 5|hydrolase activity, hydrolyzing O-glycosyl compounds;carbohydrate metabolic process
TCONS_00023327|ORF1	pectinesterase|cell wall;enzyme inhibitor activity;pectinesterase activity;cell wall modification
TCONS_00023330|ORF1	pectinesterase|cell wall;enzyme inhibitor activity;pectinesterase activity;cell wall modification
TCONS_00023389|ORF1	peroxiredoxin Q, chloroplastic|antioxidant activity;oxidoreductase activity;cell redox homeostasis;oxidation-reduction process
TCONS_00023405|ORF1	DUF581 domain-containing protein
TCONS_00023416|ORF1	protein LAZ1 homolog 2|plant-type hypersensitive response
TCONS_00023422|ORF1	protein LAZ1 homolog 2|integral component of membrane
TCONS_00023423|ORF1	protein LAZ1 homolog 2|integral component of membrane;plant-type hypersensitive response
TCONS_00023432|ORF1	uncharacterized protein LOC18055554
TCONS_00023593|ORF1	hypothetical protein
TCONS_00023595|ORF1	organic cation/carnitine transporter 7-like|integral component of membrane;transmembrane transport
TCONS_00023625|ORF1	probable anion transporter 6, chloroplastic isoform X1|integral component of membrane;transmembrane transport
TCONS_00023627|ORF1	probable anion transporter 6, chloroplastic isoform X2|integral component of membrane;transmembrane transport
TCONS_00023632|ORF1	probable anion transporter 6, chloroplastic isoform X1|integral component of membrane;transmembrane transport
TCONS_00023636|ORF1	probable anion transporter 6, chloroplastic|integral component of membrane;transmembrane transport
TCONS_00023687|ORF1	hypothetical protein CISIN_1g035489mg|integral component of membrane
TCONS_00023763|ORF1	hypothetical protein
TCONS_00023784_1	ankyrin repeat-containing protein At3g12360-like|integral component of membrane
TCONS_00023790|ORF1	thermospermine synthase ACAULIS5|catalytic activity
TCONS_00023808|ORF1	hypothetical protein
TCONS_00023809|ORF1	PREDICTED: uncharacterized protein LOC102617470 isoform X2|integral component of membrane
TCONS_00023811|ORF1	hypothetical protein|integral component of membrane
TCONS_00023812|ORF1	hypothetical protein|integral component of membrane
TCONS_00023815|ORF1	hypothetical protein|membrane
TCONS_00023816|ORF1	hypothetical protein CISIN_1g026105mg|integral component of membrane
TCONS_00023819|ORF1	MTD1 family protein
TCONS_00023836|ORF1	2-hydroxymuconate semialdehyde hydrolase|hydrolase activity
TCONS_00023837|ORF1	2-hydroxymuconate semialdehyde hydrolase
TCONS_00023858|ORF1	circadian locomoter output cycles protein kaput isoform X1
TCONS_00023898_1	alpha-aminoadipic semialdehyde synthase-like isoform X1|integral component of membrane;saccharopine dehydrogenase (NADP+, L-lysine-forming) activity;oxidation-reduction process
TCONS_00023913|ORF1	transcription factor bHLH110 isoform X1|protein dimerization activity
TCONS_00024011|ORF1	protein STRICTOSIDINE SYNTHASE-LIKE 4-like|strictosidine synthase activity;biosynthetic process
TCONS_00024013|ORF1	Str_synth domain-containing protein|strictosidine synthase activity;biosynthetic process
TCONS_00024014|ORF1	protein strictosidine synthase-like 4|strictosidine synthase activity;biosynthetic process
TCONS_00024018|ORF1	protein STRICTOSIDINE SYNTHASE-LIKE 4-like|strictosidine synthase activity;biosynthetic process
TCONS_00024021|ORF1	protein STRICTOSIDINE SYNTHASE-LIKE 4-like|strictosidine synthase activity;biosynthetic process
TCONS_00024054|ORF1	photosystem I reaction center subunit V, chloroplastic|photosystem I;photosynthesis;chlorophyll binding
TCONS_00024189|ORF1	Transmembrane protein|integral component of membrane
TCONS_00024190_1	uncharacterized protein LOC18034550|chloroplast thylakoid membrane;integral component of membrane
TCONS_00024200_1	laccase-2-like|lignin catabolic process;copper ion binding;apoplast;oxidation-reduction process;hydroquinone:oxygen oxidoreductase activity
TCONS_00024202|ORF1	abscisic acid 8'-hydroxylase 2|iron ion binding;oxidoreductase activity, acting on paired donors, with incorporation or reduction of molecular oxygen;heme binding;oxidation-reduction process
TCONS_00024203|ORF1	abscisic acid 8'-hydroxylase 2|iron ion binding;oxidoreductase activity, acting on paired donors, with incorporation or reduction of molecular oxygen;heme binding;oxidation-reduction process
TCONS_00024239_1	outer envelope pore protein 16, chloroplastic|integral component of membrane
TCONS_00024240|ORF1	fasciclin-like arabinogalactan protein 4|integral component of membrane;cell adhesion
TCONS_00024245|ORF1	cyclin-dependent protein kinase inhibitor SMR3-like
TCONS_00024261|ORF1	inner membrane protein PPF-1, chloroplastic|integral component of membrane;membrane insertase activity
TCONS_00024267|ORF1	inner membrane protein PPF-1, chloroplastic|integral component of membrane;membrane insertase activity
TCONS_00024270|ORF1	inner membrane protein PPF-1, chloroplastic|integral component of membrane;membrane insertase activity
TCONS_00024339|ORF1	transcription factor MYB59 isoform X2|DNA binding
TCONS_00024340|ORF1	transcription factor MYB59 isoform X2|DNA binding
TCONS_00024341|ORF1	transcription factor MYB59 isoform X1|DNA binding
TCONS_00024406|ORF1	embryo-specific protein ATS3A-like|protein binding
TCONS_00024444|ORF1	reticulon-like protein B21|endoplasmic reticulum membrane;integral component of membrane
TCONS_00024502|ORF1	Zinc finger, C6HC-type|integral component of membrane;nucleic acid binding;RNA ligase (ATP) activity;ATP binding;metal ion binding;tRNA splicing, via endonucleolytic cleavage and ligation
TCONS_00024503|ORF1	hypothetical protein CISIN_1g010701mg|integral component of membrane
TCONS_00024504|ORF1	Alpha/beta-Hydrolases superfamily protein|integral component of membrane;hydrolase activity
TCONS_00024566|ORF1	protein indeterminate-domain 9-like|nucleic acid binding
TCONS_00024567|ORF1	protein indeterminate-domain 9-like|nucleic acid binding
TCONS_00024568|ORF1	protein indeterminate-domain 9-like|nucleic acid binding
TCONS_00024570|ORF1	Beta-galactosidase 5
TCONS_00024571|ORF1	beta-galactosidase 8|hydrolase activity, hydrolyzing O-glycosyl compounds;carbohydrate metabolic process
TCONS_00024573|ORF1	beta-galactosidase 8|hydrolase activity, hydrolyzing O-glycosyl compounds;carbohydrate binding;carbohydrate metabolic process
TCONS_00024577|ORF1	hypothetical protein
TCONS_00024599|ORF1	protein binding protein, putative|zinc ion binding
TCONS_00024635|ORF1	homeobox-leucine zipper protein REVOLUTA|DNA binding;lipid binding
TCONS_00024637|ORF1	homeobox-leucine zipper protein REVOLUTA|lipid binding
TCONS_00024770|ORF1	hypothetical protein|transferase activity, transferring hexosyl groups;metabolic process
TCONS_00024771_1	Transmembrane protein|integral component of membrane
TCONS_00024807|ORF1	monofunctional riboflavin biosynthesis protein RIBA 3, chloroplastic|GTP cyclohydrolase II activity;3,4-dihydroxy-2-butanone-4-phosphate synthase activity;riboflavin biosynthetic process
TCONS_00024827|ORF1	laccase-17-like isoform X1|lignin catabolic process;copper ion binding;apoplast;oxidation-reduction process;hydroquinone:oxygen oxidoreductase activity
TCONS_00024839|ORF1	putative LOV domain-containing protein|phosphorelay sensor kinase activity;ATP binding;phosphorelay signal transduction system;protein phosphorylation
TCONS_00024847|ORF1	putative LOV domain-containing protein|phosphorelay sensor kinase activity;ATP binding;phosphorelay signal transduction system;protein phosphorylation
TCONS_00024989|ORF1	auxin response factor 4 isoform X1|protein binding
TCONS_00024991|ORF1	auxin response factor 4 isoform X1|nucleus;DNA binding;protein binding;regulation of transcription, DNA-templated;response to hormone
TCONS_00024993|ORF1	auxin response factor 4 isoform X1|nucleus;DNA binding;protein binding;regulation of transcription, DNA-templated;response to hormone
TCONS_00024995|ORF1	auxin response factor 4 isoform X1|nucleus;DNA binding;protein binding;regulation of transcription, DNA-templated;response to hormone
TCONS_00024996|ORF1	MLO-like protein 3|integral component of membrane;defense response
TCONS_00024997|ORF1	MLO-like protein 3|integral component of membrane;defense response
TCONS_00024998|ORF1	MLO-like protein 3|integral component of membrane;defense response
TCONS_00025007|ORF1	fasciclin-like arabinogalactan protein 12|integral component of membrane;response to salt stress;response to auxin;response to cytokinin;response to abscisic acid;response to gibberellin;seed trichome elongation
TCONS_00025034|ORF1	probable receptor-like serine/threonine-protein kinase At4g34500 isoform X1|protein kinase activity;ATP binding;protein phosphorylation
TCONS_00025036|ORF1	probable receptor-like serine/threonine-protein kinase At4g34500 isoform X1|protein kinase activity;ATP binding;protein phosphorylation
TCONS_00025038|ORF1	protein kinase APK1A, chloroplastic-like isoform X3|protein kinase activity;ATP binding;protein phosphorylation
TCONS_00025039_1	probable receptor-like serine/threonine-protein kinase At4g34500 isoform X1|protein kinase activity;ATP binding;protein phosphorylation
TCONS_00025040_1	uncharacterized protein LOC18035634|integral component of membrane
TCONS_00025044_1	ankyrin repeat-containing protein At5g02620-like|integral component of membrane
TCONS_00025046_1	ankyrin repeat-containing protein At5g02620-like|integral component of membrane
TCONS_00025059|ORF1	auxin response factor 18|nucleus;DNA binding;protein binding;regulation of transcription, DNA-templated;response to hormone
TCONS_00025063|ORF1	GATA transcription factor 11-like|DNA binding transcription factor activity;zinc ion binding;sequence-specific DNA binding;regulation of transcription, DNA-templated
TCONS_00025082|ORF1	hypothetical protein
TCONS_00025084_1	uncharacterized membrane protein At1g06890|integral component of membrane;carbohydrate transport
TCONS_00025102|ORF1	receptor-like serine/threonine-protein kinase NCRK isoform X1|protein kinase activity;ATP binding;protein phosphorylation
TCONS_00025106|ORF1	receptor-like serine/threonine-protein kinase NCRK|protein kinase activity;ATP binding;protein phosphorylation
TCONS_00025110|ORF1	receptor-like serine/threonine-protein kinase NCRK isoform X1|protein kinase activity;ATP binding;protein phosphorylation
TCONS_00025159|ORF1	unknown
TCONS_00025189|ORF1	Chaperone DnaJ 2
TCONS_00025201|ORF1	vegetative cell wall protein gp1
TCONS_00025205|ORF1	O-fucosyltransferase 34|integral component of membrane;transferase activity, transferring glycosyl groups;fucose metabolic process
TCONS_00025206_1	O-fucosyltransferase 34|integral component of membrane;transferase activity, transferring glycosyl groups;fucose metabolic process
TCONS_00025311|ORF1	HI0933_like domain-containing protein
TCONS_00025313|ORF1	FAD/NAD(P)-binding oxidoreductase family protein|membrane;protein-containing complex scaffold activity;proteasome assembly
TCONS_00025315|ORF1	FAD/NAD(P)-binding oxidoreductase family protein|membrane;protein-containing complex scaffold activity;proteasome assembly
TCONS_00025318|ORF1	HI0933_like domain-containing protein
TCONS_00025319|ORF1	HI0933_like domain-containing protein
TCONS_00025322|ORF1	oxidoreductase, putative|membrane;protein-containing complex scaffold activity;proteasome assembly
TCONS_00025325|ORF1	FAD/NAD(P)-binding oxidoreductase family protein
TCONS_00025327|ORF1	HI0933_like domain-containing protein
TCONS_00025328|ORF1	oxidoreductase, putative
TCONS_00025357|ORF1	hypersensitive-induced response protein 2|vacuolar membrane;plasma membrane;plasmodesma;chloroplast;protein histidine kinase binding
TCONS_00025429|ORF1	protease Do-like 8, chloroplastic|serine-type endopeptidase activity;proteolysis
TCONS_00025430|ORF1	protease Do-like 8, chloroplastic|serine-type endopeptidase activity;proteolysis
TCONS_00025434|ORF1	hypothetical protein
TCONS_00025436|ORF1	protease Do-like 8, chloroplastic|serine-type endopeptidase activity;protein binding;proteolysis
TCONS_00025437|ORF1	protease Do-like 8, chloroplastic|serine-type endopeptidase activity;protein binding;proteolysis
TCONS_00025448|ORF1	transcription factor PRE5-like|protein dimerization activity
TCONS_00025457|ORF1	probable receptor-like protein kinase At5g15080|protein kinase activity;ATP binding;protein phosphorylation
TCONS_00025485|ORF1	cyclic dof factor 2|DNA binding;regulation of transcription, DNA-templated
TCONS_00025527|ORF1	transcription factor MYB106-like|DNA binding
TCONS_00025570|ORF1	chaperone protein ClpB3, chloroplastic|cytoplasm;ATP binding;response to heat;protein metabolic process;protein refolding
TCONS_00025573|ORF1	chaperone protein ClpB3, chloroplastic|ATP binding
TCONS_00025578|ORF1	cyclic nucleotide-gated ion channel 2|membrane;ion channel activity;ion transport;transmembrane transport
TCONS_00025589|ORF1	Glutamate [NMDA] receptor subunit epsilon-1|regulation of division septum assembly
TCONS_00025598|ORF1	probable WRKY transcription factor 4|DNA binding transcription factor activity;sequence-specific DNA binding;regulation of transcription, DNA-templated
TCONS_00025599|ORF1	probable WRKY transcription factor 4|DNA binding transcription factor activity;sequence-specific DNA binding;regulation of transcription, DNA-templated
TCONS_00025668|ORF1	transcription factor TCP13|nucleus;DNA binding;regulation of transcription, DNA-templated
TCONS_00025723_1	ABC transporter G family member 14|membrane;ATP binding;ATPase activity
TCONS_00025790|ORF1	hypothetical protein
TCONS_00025795_1	long-chain-alcohol oxidase FAO4A|flavin adenine dinucleotide binding;oxidation-reduction process;long-chain-alcohol oxidase activity
TCONS_00025797|ORF1	isoflavone reductase-like protein
TCONS_00025798|ORF1	isoflavone reductase-like protein
TCONS_00025817_1	Heavy metal transport/detoxification superfamily protein|nucleic acid binding
TCONS_00025854|ORF1	ABC transporter B family member 15-like|ATP binding;ATPase activity, coupled to transmembrane movement of substances;transmembrane transport;integral component of membrane
TCONS_00025855|ORF1	ABC transporter B family member 15-like|ATP binding;ATPase activity, coupled to transmembrane movement of substances;transmembrane transport;integral component of membrane
TCONS_00025856|ORF1	ABC transporter B family member 15-like|ATP binding;ATPase activity, coupled to transmembrane movement of substances;transmembrane transport;integral component of membrane
TCONS_00025857|ORF1	ABC transporter B family member 15-like|ATP binding;ATPase activity, coupled to transmembrane movement of substances;transmembrane transport;integral component of membrane
TCONS_00025860|ORF1	hypothetical protein LOC_Os03g24740
TCONS_00025862|ORF1	type IV inositol polyphosphate 5-phosphatase 7|phosphatidylinositol dephosphorylation
TCONS_00025947|ORF1	zinc-finger homeodomain protein 9|DNA binding
TCONS_00025950|ORF1	aquaporin NIP2-1-like|membrane;channel activity;transmembrane transport
TCONS_00025951|ORF1	aquaporin NIP2-1-like|membrane;channel activity;transmembrane transport
TCONS_00025954_1	ATP-dependent zinc metalloprotease FTSH 6, chloroplastic|ATP binding;zinc ion binding;proteolysis;integral component of membrane;metalloendopeptidase activity
TCONS_00026017|ORF1	lysine-tRNA ligase|circadian rhythm
TCONS_00026018|ORF1	hypothetical protein CISIN_1g012903mg|circadian rhythm
TCONS_00026023|ORF1	cyclic nucleotide-gated ion channel 2|membrane;ion channel activity;ion transport;transmembrane transport
TCONS_00026036|ORF1	pentatricopeptide repeat-containing protein At3g29230|protein binding
TCONS_00026089|ORF1	serine carboxypeptidase-like 25|serine-type carboxypeptidase activity;proteolysis
TCONS_00026093|ORF1	hypothetical protein CUMW_144930
TCONS_00026107|ORF1	malonyl-CoA:anthocyanidin 5-O-glucoside-6''-O-malonyltransferase|transferase activity, transferring acyl groups other than amino-acyl groups
TCONS_00026108_1	malonyl-CoA:anthocyanidin 5-O-glucoside-6''-O-malonyltransferase|transferase activity, transferring acyl groups other than amino-acyl groups
TCONS_00026204|ORF1	putative E3 ubiquitin-protein ligase LIN-1 isoform X2|binding;signal transduction
TCONS_00026205|ORF1	putative E3 ubiquitin-protein ligase LIN-1 isoform X1|protein binding;signal transduction
TCONS_00026256|ORF1	hypothetical protein CISIN_1g034607mg
TCONS_00026257|ORF1	hypothetical protein CICLE_v10006300mg
TCONS_00026262|ORF1	hypothetical protein CICLE_v10006380mg
TCONS_00026423|ORF1	hypothetical protein CISIN_1g026281mg|integral component of membrane
TCONS_00026428|ORF1	hypothetical protein CISIN_1g026281mg|integral component of membrane
TCONS_00026455|ORF1	hypothetical protein CICLE_v10006399mg
TCONS_00026456|ORF1	hypothetical protein AQUCO_07300023v1
TCONS_00026472|ORF1	galactinol synthase 2|inositol 3-alpha-galactosyltransferase activity;galactose metabolic process
TCONS_00026476|ORF1	probable protein Pop3
TCONS_00026477|ORF1	stress-response A/B barrel domain-containing protein HS1
TCONS_00026489_1	polygalacturonase At1g48100-like|polygalacturonase activity;carbohydrate metabolic process
TCONS_00026490|ORF1	polygalacturonase At1g48100|polygalacturonase activity;carbohydrate metabolic process
TCONS_00026519|ORF1	MATH domain and coiled-coil domain-containing protein At3g58370-like|protein binding
TCONS_00026523|ORF1	pleiotropic drug resistance protein 3-like isoform X5
TCONS_00026525|ORF1	pleiotropic drug resistance protein 3-like|membrane;ATP binding;ATPase activity
TCONS_00026526|ORF1	pleiotropic drug resistance protein 3-like|integral component of membrane;ATP binding;ATPase activity
TCONS_00026527|ORF1	pleiotropic drug resistance protein 3-like|membrane
TCONS_00026533|ORF1	pleiotropic drug resistance protein 3|membrane;ATP binding;ATPase activity
TCONS_00026537|ORF1	pentatricopeptide repeat-containing protein At3g06430, chloroplastic|protein binding
TCONS_00026586|ORF1	protein CHUP1, chloroplastic|chloroplast outer membrane;chloroplast organization
TCONS_00026593|ORF1	aspartic proteinase isoform X1|aspartic-type endopeptidase activity;proteolysis
TCONS_00026594|ORF1	aspartic proteinase-like|aspartic-type endopeptidase activity;proteolysis;lipid metabolic process
TCONS_00026595|ORF1	aspartic proteinase-like|aspartic-type endopeptidase activity;proteolysis;lipid metabolic process
TCONS_00026596|ORF1	aspartic proteinase-like|aspartic-type endopeptidase activity;proteolysis;lipid metabolic process
TCONS_00026629|ORF1	isoleucine--tRNA ligase, chloroplastic/mitochondrial|isoleucyl-tRNA aminoacylation;ATP binding;isoleucine-tRNA ligase activity;cytoplasm;aminoacyl-tRNA editing activity;tRNA binding
TCONS_00026632|ORF1	translocase of chloroplast 159, chloroplastic-like|GTP binding;hydrolase activity, acting on acid anhydrides
TCONS_00026633_1	translocase of chloroplast 159, chloroplastic|GTP binding;hydrolase activity, acting on acid anhydrides
TCONS_00026656|ORF1	hypothetical protein
TCONS_00026668|ORF1	protein MARD1-like
TCONS_00026712|ORF1	major allergen Pru ar 1|defense response;response to biotic stimulus
TCONS_00026723|ORF1	GATA transcription factor 15-like|DNA binding transcription factor activity;zinc ion binding;sequence-specific DNA binding;regulation of transcription, DNA-templated
TCONS_00026738|ORF1	CAMP-regulated phosphoprotein 19-related protein isoform 1
TCONS_00026742|ORF1	CAMP-regulated phosphoprotein 19-related protein isoform 1|integral component of membrane
TCONS_00026759|ORF1	GTP-binding protein SAR1A|intracellular;GTP binding;intracellular protein transport
TCONS_00026801|ORF1	protein high chlorophyll fluorescent 107|protein binding;RNA processing
TCONS_00026825_1	cell wall / vacuolar inhibitor of fructosidase 1|enzyme inhibitor activity;negative regulation of catalytic activity
TCONS_00026895|ORF1	30S ribosomal protein S1, chloroplastic|nucleic acid binding
TCONS_00026903|ORF1	probable beta-1,3-galactosyltransferase 16|membrane;galactosyltransferase activity;carbohydrate binding;protein glycosylation
TCONS_00026907|ORF1	probable beta-1,3-galactosyltransferase 16|membrane;galactosyltransferase activity;carbohydrate binding;protein glycosylation
TCONS_00027082|ORF1	neurofilament heavy polypeptide
TCONS_00027103|ORF1	laccase-11-like|lignin catabolic process;copper ion binding;apoplast;oxidation-reduction process;hydroquinone:oxygen oxidoreductase activity
TCONS_00027114|ORF1	pheophytinase, chloroplastic|hydrolase activity
TCONS_00027117|ORF1	pheophytinase, chloroplastic|catalytic activity
TCONS_00027122|ORF1	soluble inorganic pyrophosphatase isoform X2|cytoplasm;magnesium ion binding;inorganic diphosphatase activity;phosphate-containing compound metabolic process
TCONS_00027123|ORF1	soluble inorganic pyrophosphatase isoform X3|cytoplasm;magnesium ion binding;inorganic diphosphatase activity;phosphate-containing compound metabolic process
TCONS_00027126|ORF1	soluble inorganic pyrophosphatase isoform X2|cytoplasm;magnesium ion binding;inorganic diphosphatase activity;phosphate-containing compound metabolic process
TCONS_00027128|ORF1	soluble inorganic pyrophosphatase|cytoplasm;magnesium ion binding;inorganic diphosphatase activity;phosphate-containing compound metabolic process
TCONS_00027165|ORF1	UPF0261 protein mll9388|catalytic activity
TCONS_00027168|ORF1	upf0261 protein|catalytic activity;metal ion binding;metal ion transport
TCONS_00027169|ORF1	UPF0261 protein mll9388|catalytic activity
TCONS_00027171|ORF1	UPF0261 protein mll9388|catalytic activity
TCONS_00027237_1	LRR receptor-like serine/threonine-protein kinase EFR|protein binding
TCONS_00027346|ORF1	ferredoxin--NADP reductase, leaf isozyme, chloroplastic|oxidoreductase activity;oxidation-reduction process
TCONS_00027349|ORF1	cold shock domain-containing protein 3-like|DNA binding;zinc ion binding;regulation of transcription, DNA-templated
TCONS_00027351|ORF1	thaumatin-like protein 1|integral component of membrane
TCONS_00027364|ORF1	thiosulfate sulfurtransferase 18-like isoform X1|transferase activity
TCONS_00027365|ORF1	thiosulfate sulfurtransferase 18-like isoform X1|transferase activity
TCONS_00027367|ORF1	hypothetical protein
TCONS_00027368|ORF1	thiosulfate sulfurtransferase 18-like isoform X1
TCONS_00027392|ORF1	histidine kinase 1-like|phosphorelay sensor kinase activity;phosphorelay signal transduction system;phosphorylation
TCONS_00027393|ORF1	histidine kinase 1|phosphorelay sensor kinase activity;phosphorelay signal transduction system;phosphorylation
TCONS_00027417|ORF1	protein MID1-COMPLEMENTING ACTIVITY 1-like isoform X1
TCONS_00027595|ORF1	glutamate receptor 3.6-like|membrane;ionotropic glutamate receptor activity
TCONS_00027596|ORF1	glutamate receptor 3.6-like|membrane;ionotropic glutamate receptor activity
TCONS_00027671|ORF1	pentatricopeptide repeat-containing protein At5g44230|protein binding;zinc ion binding
TCONS_00027714|ORF1	aldehyde dehydrogenase family 3 member F1|oxidation-reduction process;oxidoreductase activity, acting on the aldehyde or oxo group of donors, NAD or NADP as acceptor
TCONS_00027749|ORF1	metallothiol transferase FosB-like|transferase activity;lyase activity
TCONS_00027754|ORF1	hypothetical protein
TCONS_00027755|ORF1	hypothetical protein
TCONS_00027786|ORF1	naringenin,2-oxoglutarate 3-dioxygenase|oxidoreductase activity;oxidation-reduction process
TCONS_00027868|ORF1	peroxidase 64-like|peroxidase activity;heme binding;response to oxidative stress;hydrogen peroxide catabolic process;oxidation-reduction process
TCONS_00027909|ORF1	thiosulfate sulfurtransferase 16, chloroplastic-like isoform X1
TCONS_00027911|ORF1	thiosulfate sulfurtransferase 16, chloroplastic isoform X1
TCONS_00027914|ORF1	thiosulfate sulfurtransferase 16, chloroplastic-like
TCONS_00027915|ORF1	thiosulfate sulfurtransferase 16, chloroplastic-like
TCONS_00027917|ORF1	hypothetical protein
TCONS_00028154|ORF1	subtilisin-like protease SBT3.9|serine-type endopeptidase activity;proteolysis
TCONS_00028185|ORF1	protein BIC1|response to karrikin
TCONS_00028211|ORF1	Thioredoxin-like protein|protein binding;electron transfer activity;cell redox homeostasis
TCONS_00028212|ORF1	putative thioredoxin-like protein|protein binding;electron transfer activity;cell redox homeostasis
TCONS_00028216|ORF1	alpha carbonic anhydrase 1, chloroplastic|carbonate dehydratase activity;zinc ion binding;one-carbon metabolic process
TCONS_00028218_1	alpha carbonic anhydrase 1, chloroplastic|carbonate dehydratase activity;zinc ion binding;one-carbon metabolic process
TCONS_00028241|ORF1	probable protein kinase DDB_G0277539
TCONS_00028428|ORF1	protein WVD2-like 4 isoform X1
TCONS_00028437|ORF1	protein WVD2-like 4 isoform X1
TCONS_00028460|ORF1	probable glutamate carboxypeptidase 2|root development;regulation of meristem growth;carboxypeptidase activity;reproductive structure development;regulation of reproductive process;proteolysis;integral component of membrane;regulation of shoot system development;regulation of post-embryonic development
TCONS_00028462|ORF1	probable glutamate carboxypeptidase AMP1|photomorphogenesis;regulation of root meristem growth;metallocarboxypeptidase activity;embryo development ending in seed dormancy;regulation of inflorescence meristem growth;proteolysis;integral component of membrane;leaf vascular tissue pattern formation;regulation of floral meristem growth
TCONS_00028477|ORF1	homogentisate solanesyltransferase, chloroplastic isoform X2|integral component of membrane;transferase activity, transferring alkyl or aryl (other than methyl) groups
TCONS_00028479|ORF1	homogentisate solanesyltransferase, chloroplastic isoform X1|integral component of membrane;transferase activity, transferring alkyl or aryl (other than methyl) groups
TCONS_00028480|ORF1	homogentisate solanesyltransferase, chloroplastic isoform X1|integral component of membrane;transferase activity, transferring alkyl or aryl (other than methyl) groups
TCONS_00028583|ORF1	metal tolerance protein 4|integral component of membrane;cation transmembrane transporter activity;cation transport;transmembrane transport
TCONS_00028590|ORF1	protein trichome birefringence-like|integral component of membrane
TCONS_00028592_1	protein trichome birefringence|integral component of membrane
TCONS_00028612|ORF1	seed maturation protein LEA 4|embryo development ending in seed dormancy
TCONS_00028614|ORF1	putative disease resistance RPP13-like protein 1|ADP binding
TCONS_00028666|ORF1	signal recognition particle 54 kDa protein, chloroplastic|signal recognition particle;GTPase activity;GTP binding;7S RNA binding;SRP-dependent cotranslational protein targeting to membrane
TCONS_00028669|ORF1	signal recognition particle 54 kDa protein, chloroplastic|signal recognition particle;GTPase activity;GTP binding;7S RNA binding;SRP-dependent cotranslational protein targeting to membrane
TCONS_00028690|ORF1	rho GTPase-activating protein 5-like|signal transduction
TCONS_00028708|ORF1	PREDICTED: uncharacterized protein LOC102613972|oxidoreductase activity, acting on CH-OH group of donors;oxidation-reduction process
TCONS_00028712|ORF1	hypothetical protein
TCONS_00028714_1	hypothetical protein CISIN_1g040993mg
TCONS_00028828|ORF1	nuclear transcription factor Y subunit A-10-like|DNA binding transcription factor activity;regulation of transcription, DNA-templated
TCONS_00028838|ORF1	fasciclin-like arabinogalactan protein 17|extracellular region;vacuole;integral component of membrane
TCONS_00028863|ORF1	ABC transporter G family member 22 isoform X1|membrane;ATP binding;ATPase activity
TCONS_00028866|ORF1	ABC transporter G family member 22 isoform X1|membrane;ATP binding;ATPase activity
TCONS_00028891|ORF1	probable carboxylesterase 15|hydrolase activity;metabolic process
TCONS_00028919|ORF1	probable leucine-rich repeat receptor-like protein kinase At5g49770|protein kinase activity;ATP binding;protein phosphorylation
TCONS_00028920|ORF1	probable leucine-rich repeat receptor-like protein kinase At5g49770|protein kinase activity;ATP binding;protein phosphorylation
TCONS_00028984|ORF1	zinc finger protein 8-like|nucleic acid binding
TCONS_00029027|ORF1	nudix hydrolase 23, chloroplastic|hydrolase activity
TCONS_00029028|ORF1	nudix hydrolase 23, chloroplastic-like|hydrolase activity
TCONS_00029066|ORF1	Cysteine/Histidine-rich C1 domain family protein, putative
TCONS_00029130|ORF1	protein NRT1/ PTR FAMILY 3.1|membrane;transmembrane transporter activity;transmembrane transport
TCONS_00029132|ORF1	protein NRT1/ PTR FAMILY 3.1|membrane;transmembrane transporter activity;transmembrane transport
TCONS_00029231|ORF1	Metal-dependent hydrolase|chloroplast;hydrolase activity
TCONS_00029237|ORF1	serine/threonine-protein kinase STN7, chloroplastic|protein kinase activity;ATP binding;protein phosphorylation
TCONS_00029239|ORF1	serine/threonine-protein kinase STN7, chloroplastic|protein kinase activity;ATP binding;protein phosphorylation
TCONS_00029240|ORF1	serine/threonine-protein kinase STN7, chloroplastic|protein kinase activity;ATP binding;protein phosphorylation
TCONS_00029273|ORF1	probable isoprenylcysteine alpha-carbonyl methylesterase ICMEL1 isoform X1|Golgi membrane;endoplasmic reticulum membrane;integral component of membrane;prenylcysteine methylesterase activity;catabolic process;response to abscisic acid
TCONS_00029274|ORF1	hypothetical protein CICLE_v10033278mg
[truncated: 3,343 more rows]

## Sheet: No function - UP
Table S2C
[truncated: 643 more rows]

[truncated: 3 more sheets: No function - DOWN, UP-KOGs, DOWN-KOGs]
